# Supplementary material for: The Interaction between Sleep and Development on Wake EEG Oscillations
Source: eNeuro. 2026 Apr 21;13(4):ENEURO.0384-25.2026. doi: 10.1523/ENEURO.0384-25.2026 (PMC13132015; doi:10.1523/ENEURO.0384-25.2026)
Supplement: Data 1 — MATLAB code used to preprocess, analyze and plot the wake EEG data used throughout the manuscript. Includes the primary repository children-wake/ as well as the required toolboxes: chART, fooof_mat, & Matcycle. Download Data 1, ZIP file. [file eneuro-13-ENEURO.0384-25.2026-s006.zip]

Archive with 431 entries (383 files):
- Code/.DS_Store
- Code/children-wake/
- Code/children-wake/.DS_Store
- Code/children-wake/.git/
- Code/children-wake/.git/objects/
- Code/children-wake/.git/objects/21/
- Code/children-wake/.git/objects/21/18c6a02770f65f6f6fbffd2a0908b454f4f38b
- Code/children-wake/.git/objects/5e/
- Code/children-wake/.git/objects/5e/207f3402d185fd26bdbae453c846808e7caefb
- Code/children-wake/.git/objects/5e/3c5d97b2c04b641c29390a363c1bf4a9610342
- Code/children-wake/.git/objects/7e/
- Code/children-wake/.git/objects/7e/f0e3179f1d80844b9b8485826ee51b57f74266
- Code/children-wake/.git/objects/b7/
- Code/children-wake/.git/objects/b7/595a0529689230a2b834b873c94ffc5498f068
- Code/children-wake/.git/objects/d9/
- Code/children-wake/.git/objects/d9/41e410672ae388197dd63b8ad7180b2afaed95
- Code/children-wake/.git/objects/f6/
- Code/children-wake/.git/objects/f6/35460b752a415571110ea1a993d5f309e47eaa
- Code/children-wake/.git/objects/f6/76e38bd6f25851ec79c8eabd01f4c6f5045c09
- Code/children-wake/.gitattributes
- Code/children-wake/.gitignore
- Code/children-wake/Analysis/
- Code/children-wake/Analysis/.cycy_cache_dont_add_to_git/
- Code/children-wake/Analysis/.cycy_cache_dont_add_to_git/designfilt_highpassfir_PassbandFrequency_10_StopbandFrequency_9_StopbandAttenuation_40_PassbandRipple_0-04_SampleRate_250_DesignMethod_equiripple.mat
- Code/children-wake/Analysis/.cycy_cache_dont_add_to_git/designfilt_highpassfir_PassbandFrequency_12_StopbandFrequency_11_StopbandAttenuation_40_PassbandRipple_0-04_SampleRate_250_DesignMethod_equiripple.mat
- Code/children-wake/Analysis/.cycy_cache_dont_add_to_git/designfilt_highpassfir_PassbandFrequency_2_StopbandFrequency_1_StopbandAttenuation_40_PassbandRipple_0-04_SampleRate_250_DesignMethod_equiripple.mat
- Code/children-wake/Analysis/.cycy_cache_dont_add_to_git/designfilt_highpassfir_PassbandFrequency_4_StopbandFrequency_3_StopbandAttenuation_40_PassbandRipple_0-04_SampleRate_250_DesignMethod_equiripple.mat
- Code/children-wake/Analysis/.cycy_cache_dont_add_to_git/designfilt_highpassfir_PassbandFrequency_6_StopbandFrequency_5_StopbandAttenuation_40_PassbandRipple_0-04_SampleRate_250_DesignMethod_equiripple.mat
- Code/children-wake/Analysis/.cycy_cache_dont_add_to_git/designfilt_highpassfir_PassbandFrequency_8_StopbandFrequency_7_StopbandAttenuation_40_PassbandRipple_0-04_SampleRate_250_DesignMethod_equiripple.mat
- Code/children-wake/Analysis/.cycy_cache_dont_add_to_git/designfilt_lowpassfir_PassbandFrequency_10_StopbandFrequency_11_StopbandAttenuation_40_PassbandRipple_0-02_SampleRate_250_DesignMethod_equiripple.mat
- Code/children-wake/Analysis/.cycy_cache_dont_add_to_git/designfilt_lowpassfir_PassbandFrequency_12_StopbandFrequency_13_StopbandAttenuation_40_PassbandRipple_0-02_SampleRate_250_DesignMethod_equiripple.mat
- Code/children-wake/Analysis/.cycy_cache_dont_add_to_git/designfilt_lowpassfir_PassbandFrequency_14_StopbandFrequency_15_StopbandAttenuation_40_PassbandRipple_0-02_SampleRate_250_DesignMethod_equiripple.mat
- Code/children-wake/Analysis/.cycy_cache_dont_add_to_git/designfilt_lowpassfir_PassbandFrequency_16_StopbandFrequency_17_StopbandAttenuation_40_PassbandRipple_0-02_SampleRate_250_DesignMethod_equiripple.mat
- Code/children-wake/Analysis/.cycy_cache_dont_add_to_git/designfilt_lowpassfir_PassbandFrequency_6_StopbandFrequency_7_StopbandAttenuation_40_PassbandRipple_0-02_SampleRate_250_DesignMethod_equiripple.mat
- Code/children-wake/Analysis/.cycy_cache_dont_add_to_git/designfilt_lowpassfir_PassbandFrequency_8_StopbandFrequency_9_StopbandAttenuation_40_PassbandRipple_0-02_SampleRate_250_DesignMethod_equiripple.mat
- Code/children-wake/Analysis/Analysis1_ComputePower.m
- Code/children-wake/Analysis/Analysis2_DetectBursts.m
- Code/children-wake/Analysis/Analysis3_AssembleData.m
- Code/children-wake/Analysis/analysisParameters.m
- Code/children-wake/Analysis/ExtendedData_Loaders.m
- Code/children-wake/Analysis/Figure1_AnalysisGeneology.m
- Code/children-wake/Analysis/Figure2_Specta.m
- Code/children-wake/Analysis/Figure3_BasicMixedEffects.m
- Code/children-wake/Analysis/Figure4_Figure6_TopographyAverage.m
- Code/children-wake/Analysis/Figure5_OvernightTopographies.m
- Code/children-wake/Analysis/Figure7_OvernightTopographiesBands.m
- Code/children-wake/Analysis/Figure8_ADHD.m
- Code/children-wake/Analysis/PolishData.m
- Code/children-wake/Analysis/QC_IndividualHistograms.m
- Code/children-wake/Analysis/Statistics_Overview.md
- Code/children-wake/codex.txt
- Code/children-wake/functions/
- Code/children-wake/functions/check_packages.m
- Code/children-wake/functions/eeg/
- Code/children-wake/functions/eeg/add_cz.m
- Code/children-wake/functions/eeg/assemble_burst_distributions.m
- Code/children-wake/functions/eeg/burst_bands.m
- Code/children-wake/functions/eeg/center_eeg.m
- Code/children-wake/functions/eeg/channel_distances.m
- Code/children-wake/functions/eeg/channel_slopes.m
- Code/children-wake/functions/eeg/corr_neighbor_channels.m
- Code/children-wake/functions/eeg/Cz.mat
- Code/children-wake/functions/eeg/fieldtrip2eeglab_events.m
- Code/children-wake/functions/eeg/filter_and_downsample_eeg.m
- Code/children-wake/functions/eeg/find_bad_segments.m
- Code/children-wake/functions/eeg/find_flat_channels.m
- Code/children-wake/functions/eeg/find_neighbors.m
- Code/children-wake/functions/eeg/find_worst_channels.m
- Code/children-wake/functions/eeg/fooof_spectrum.m
- Code/children-wake/functions/eeg/highpass_eeg.m
- Code/children-wake/functions/eeg/indexes2labels.m
- Code/children-wake/functions/eeg/labels2indexes.m
- Code/children-wake/functions/eeg/line_filter.m
- Code/children-wake/functions/eeg/manuallyRemoveBadComps.m
- Code/children-wake/functions/eeg/match_sw_amplitudes.m
- Code/children-wake/functions/eeg/plot_quick_eeg.m
- Code/children-wake/functions/eeg/plotComps.m
- Code/children-wake/functions/eeg/simple_fooof_fit.m
- Code/children-wake/functions/eeg/top_components_by_category.m
- Code/children-wake/functions/EGI/
- Code/children-wake/functions/EGI/brogden.m
- Code/children-wake/functions/EGI/edfread.m
- Code/children-wake/functions/EGI/eeg_read_bdf.m
- Code/children-wake/functions/EGI/egifilter.fda
- Code/children-wake/functions/EGI/egireadplot.m
- Code/children-wake/functions/EGI/load_eeg_data.m
- Code/children-wake/functions/EGI/loadEGIBigRaw.m
- Code/children-wake/functions/EGI/loadEGIRaw.m
- Code/children-wake/functions/EGI/readRAWFileHeader.m
- Code/children-wake/functions/EGI/readwritescor.m
- Code/children-wake/functions/external/
- Code/children-wake/functions/external/addExternalFunctions.m
- Code/children-wake/functions/external/hhentschke-measures-of-effect-size-toolbox-3d90ae5/
- Code/children-wake/functions/external/hhentschke-measures-of-effect-size-toolbox-3d90ae5/.gitattributes
- Code/children-wake/functions/external/hhentschke-measures-of-effect-size-toolbox-3d90ae5/.gitignore
- Code/children-wake/functions/external/hhentschke-measures-of-effect-size-toolbox-3d90ae5/fast_corr.m
- Code/children-wake/functions/external/hhentschke-measures-of-effect-size-toolbox-3d90ae5/mes.m
- Code/children-wake/functions/external/hhentschke-measures-of-effect-size-toolbox-3d90ae5/mes1way.m
- Code/children-wake/functions/external/hhentschke-measures-of-effect-size-toolbox-3d90ae5/mes2way.m
- Code/children-wake/functions/external/hhentschke-measures-of-effect-size-toolbox-3d90ae5/mesdplot.m
- Code/children-wake/functions/external/hhentschke-measures-of-effect-size-toolbox-3d90ae5/mestab.m
- Code/children-wake/functions/external/hhentschke-measures-of-effect-size-toolbox-3d90ae5/ncpci.m
- Code/children-wake/functions/external/hhentschke-measures-of-effect-size-toolbox-3d90ae5/pvpmod.m
- Code/children-wake/functions/external/hhentschke-measures-of-effect-size-toolbox-3d90ae5/readme.md
- Code/children-wake/functions/external/Mass_univariate_erp_toolbox/
- Code/children-wake/functions/external/Mass_univariate_erp_toolbox/.gitignore
- Code/children-wake/functions/external/Mass_univariate_erp_toolbox/baselineGND.m
- Code/children-wake/functions/external/Mass_univariate_erp_toolbox/bin_dif.m
- Code/children-wake/functions/external/Mass_univariate_erp_toolbox/bin_info2EEG.m
- Code/children-wake/functions/external/Mass_univariate_erp_toolbox/bin_mean.m
- Code/children-wake/functions/external/Mass_univariate_erp_toolbox/bin_opGRP.m
- Code/children-wake/functions/external/Mass_univariate_erp_toolbox/cbarDG.m
- Code/children-wake/functions/external/Mass_univariate_erp_toolbox/clust_perm1.m
- Code/children-wake/functions/external/Mass_univariate_erp_toolbox/clust_perm2.m
- Code/children-wake/functions/external/Mass_univariate_erp_toolbox/clustGND.m
- Code/children-wake/functions/external/Mass_univariate_erp_toolbox/clustGRP.m
- Code/children-wake/functions/external/Mass_univariate_erp_toolbox/comp_struct.m
- Code/children-wake/functions/external/Mass_univariate_erp_toolbox/comp_struct_quiet.m
- Code/children-wake/functions/external/Mass_univariate_erp_toolbox/decimateGND.m
- Code/children-wake/functions/external/Mass_univariate_erp_toolbox/erplab2GND.m
- Code/children-wake/functions/external/Mass_univariate_erp_toolbox/fast_t1.m
- Code/children-wake/functions/external/Mass_univariate_erp_toolbox/fast_t2.m
- Code/children-wake/functions/external/Mass_univariate_erp_toolbox/fdr_bh.m
- Code/children-wake/functions/external/Mass_univariate_erp_toolbox/fdr_bky.m
- Code/children-wake/functions/external/Mass_univariate_erp_toolbox/find_clusters.m
- Code/children-wake/functions/external/Mass_univariate_erp_toolbox/find_tpt.m
- Code/children-wake/functions/external/Mass_univariate_erp_toolbox/get_set_infiles.m
- Code/children-wake/functions/external/Mass_univariate_erp_toolbox/GNDs2GRP.m
- Code/children-wake/functions/external/Mass_univariate_erp_toolbox/griddata2.m
- Code/children-wake/functions/external/Mass_univariate_erp_toolbox/gui_erp.m
- Code/children-wake/functions/external/Mass_univariate_erp_toolbox/headinfo.m
- Code/children-wake/functions/external/Mass_univariate_erp_toolbox/is_art.m
- Code/children-wake/functions/external/Mass_univariate_erp_toolbox/korn_fd1.m
- Code/children-wake/functions/external/Mass_univariate_erp_toolbox/LICENSE
- Code/children-wake/functions/external/Mass_univariate_erp_toolbox/list_event_types.m
- Code/children-wake/functions/external/Mass_univariate_erp_toolbox/mxt_perm1.m
- Code/children-wake/functions/external/Mass_univariate_erp_toolbox/mxt_perm1_neo.m
- Code/children-wake/functions/external/Mass_univariate_erp_toolbox/mxt_perm2.m
- Code/children-wake/functions/external/Mass_univariate_erp_toolbox/OLD/
- Code/children-wake/functions/external/Mass_univariate_erp_toolbox/OLD/bin_info2EEGold.m
- Code/children-wake/functions/external/Mass_univariate_erp_toolbox/OLD/fdr_bhOLD.m
- Code/children-wake/functions/external/Mass_univariate_erp_toolbox/OLD/fileDifs.rtf
- Code/children-wake/functions/external/Mass_univariate_erp_toolbox/OLD/find_clustersRECURSIVE.m
- Code/children-wake/functions/external/Mass_univariate_erp_toolbox/OLD/gui_erpOLD.m
- Code/children-wake/functions/external/Mass_univariate_erp_toolbox/OLD/gui_erpORIG.m
- Code/children-wake/functions/external/Mass_univariate_erp_toolbox/OLD/mxt_perm1old_matlab.m
- Code/children-wake/functions/external/Mass_univariate_erp_toolbox/OLD/mxt_perm2old_matlab.m
- Code/children-wake/functions/external/Mass_univariate_erp_toolbox/OLD/sig_rasterOLD.m
- Code/children-wake/functions/external/Mass_univariate_erp_toolbox/OLD/topoplotMKold.m
- Code/children-wake/functions/external/Mass_univariate_erp_toolbox/orderofmag.m
- Code/children-wake/functions/external/Mass_univariate_erp_toolbox/pathNname.m
- Code/children-wake/functions/external/Mass_univariate_erp_toolbox/plot_wave.m
- Code/children-wake/functions/external/Mass_univariate_erp_toolbox/read_bin_list_file.m
- Code/children-wake/functions/external/Mass_univariate_erp_toolbox/README.md
- Code/children-wake/functions/external/Mass_univariate_erp_toolbox/remove_artifact_ics.m
- Code/children-wake/functions/external/Mass_univariate_erp_toolbox/rm_bins.m
- Code/children-wake/functions/external/Mass_univariate_erp_toolbox/rm_ttest.m
- Code/children-wake/functions/external/Mass_univariate_erp_toolbox/rnd_orderofmag.m
- Code/children-wake/functions/external/Mass_univariate_erp_toolbox/save_erps.m
- Code/children-wake/functions/external/Mass_univariate_erp_toolbox/save_matmk.m
- Code/children-wake/functions/external/Mass_univariate_erp_toolbox/sbjct_info2set.m
- Code/children-wake/functions/external/Mass_univariate_erp_toolbox/sets2GND.m
- Code/children-wake/functions/external/Mass_univariate_erp_toolbox/sets2GNDclocs.m
- Code/children-wake/functions/external/Mass_univariate_erp_toolbox/sig_raster.m
- Code/children-wake/functions/external/Mass_univariate_erp_toolbox/sig_topo.m
- Code/children-wake/functions/external/Mass_univariate_erp_toolbox/sig_wave.m
- Code/children-wake/functions/external/Mass_univariate_erp_toolbox/spatial_nearest_neighbors.m
- Code/children-wake/functions/external/Mass_univariate_erp_toolbox/spatial_neighbors.m
- Code/children-wake/functions/external/Mass_univariate_erp_toolbox/startup_mass_uni.m
- Code/children-wake/functions/external/Mass_univariate_erp_toolbox/textsc.m
- Code/children-wake/functions/external/Mass_univariate_erp_toolbox/tfdrGND.m
- Code/children-wake/functions/external/Mass_univariate_erp_toolbox/tfdrGRP.m
- Code/children-wake/functions/external/Mass_univariate_erp_toolbox/tmaxGND.m
- Code/children-wake/functions/external/Mass_univariate_erp_toolbox/tmaxGRP.m
- Code/children-wake/functions/external/Mass_univariate_erp_toolbox/topoplotMK.m
- Code/children-wake/functions/external/Mass_univariate_erp_toolbox/VerbReport.m
- Code/children-wake/functions/external/Mass_univariate_erp_toolbox/watchit.m
- Code/children-wake/functions/external/Other/
- Code/children-wake/functions/external/Other/kispi_delta_filter.m
- Code/children-wake/functions/external/Other/kispi_detectSW_NPtoNP.m
- Code/children-wake/functions/external/Other/kispi_interpolate_bad_channels.m
- Code/children-wake/functions/external/Other/kispi_select_match_uni.m
- Code/children-wake/functions/external/Other/kispi_slowwave_detection.m
- Code/children-wake/functions/external/Other/swtest.m
- Code/children-wake/functions/general/
- Code/children-wake/functions/general/assemble_metadata.m
- Code/children-wake/functions/general/assign_unique_session.m
- Code/children-wake/functions/general/average_by_column.m
- Code/children-wake/functions/general/basic_metadata_cleanup.m
- Code/children-wake/functions/general/cat_struct.m
- Code/children-wake/functions/general/combine_metadata_tables.m
- Code/children-wake/functions/general/gather_folder_paths.m
- Code/children-wake/functions/general/get_outcome_variables.m
- Code/children-wake/functions/general/list_filenames.m
- Code/children-wake/functions/general/load_datafile.m
- Code/children-wake/functions/general/load_single_participant.m
- Code/children-wake/functions/general/make_categorical.m
- Code/children-wake/functions/general/match_participants.m
- Code/children-wake/functions/general/pair_recordings.m
- Code/children-wake/functions/general/smooth_frequencies.m
- Code/children-wake/functions/general/unique_metadata.m
- Code/children-wake/functions/plots/
- Code/children-wake/functions/plots/mixed_model_topography.m
- Code/children-wake/functions/plots/plot_age_by_frequency.m
- Code/children-wake/functions/plots/plot_highlighted_spectrum.m
- Code/children-wake/functions/plots/plot_multicolored_histogram.m
- Code/children-wake/functions/plots/plot_scattercloud.m
- Code/children-wake/functions/plots/topo_corner_text.m
- Code/children-wake/functions/stats/
- Code/children-wake/functions/stats/cohen_d.m
- Code/children-wake/functions/stats/corrtest2_dependent_shared.m
- Code/children-wake/functions/stats/disp_mixed_stat.m
- Code/children-wake/functions/stats/disp_stats_descriptive.m
- Code/children-wake/functions/stats/fdr_matrix.m
- Code/children-wake/functions/stats/paired_ttest.m
- Code/children-wake/functions/stats/save_model.m
- Code/children-wake/functions/stats/table_demographics.m
- Code/children-wake/functions/stats/unpaired_hedgesG.m
- Code/children-wake/functions/stats/unpaired_ttest.m
- Code/children-wake/LICENSE
- Code/children-wake/MANUSCRIPT_POTENTIAL_DIFFERENCES.md
- Code/children-wake/Manuscript_v11.docx
- Code/children-wake/Preprocessing/
- Code/children-wake/Preprocessing/Assemble_Metadata.m
- Code/children-wake/Preprocessing/Prep1_Convert2MAT.m
- Code/children-wake/Preprocessing/Prep2_Filter.m
- Code/children-wake/Preprocessing/Prep3_GetICA.m
- Code/children-wake/Preprocessing/Prep4_ManuallyRemoveICA.m
- Code/children-wake/Preprocessing/Prep4_RemoveICA.m
- Code/children-wake/Preprocessing/prepParameters.m
- Code/children-wake/Preprocessing/StandardChanlocs128.mat
- Code/children-wake/ProvidenceChannelShift.xlsx
- Code/children-wake/readme.md
- Code/toolboxes/
- Code/toolboxes/.DS_Store
- Code/toolboxes/chART/
- Code/toolboxes/chART/.gitattributes
- Code/toolboxes/chART/.gitignore
- Code/toolboxes/chART/+chART/
- Code/toolboxes/chART/+chART/+external/
- Code/toolboxes/chART/+chART/+external/colorcet.m
- Code/toolboxes/chART/+chART/+external/hsl2rgb.m
- Code/toolboxes/chART/+chART/+external/rgb2hsl.m
- Code/toolboxes/chART/+chART/+external/violin.m
- Code/toolboxes/chART/+chART/+plot/
- Code/toolboxes/chART/+chART/+plot/average_rows.m
- Code/toolboxes/chART/+chART/+plot/bubble_coordinates.m
- Code/toolboxes/chART/+chART/+plot/colorscale_grid.m
- Code/toolboxes/chART/+chART/+plot/eeglab_topoplot.m
- Code/toolboxes/chART/+chART/+plot/grid_with_values.m
- Code/toolboxes/chART/+chART/+plot/highlighted_segments.m
- Code/toolboxes/chART/+chART/+plot/increases_from_baseline.m
- Code/toolboxes/chART/+chART/+plot/individual_rows.m
- Code/toolboxes/chART/+chART/+plot/individual_rows_by_group.m
- Code/toolboxes/chART/+chART/+plot/overlapping_distributions.m
- Code/toolboxes/chART/+chART/+plot/overlapping_histograms.m
- Code/toolboxes/chART/+chART/+plot/paired_significance_stars.m
- Code/toolboxes/chART/+chART/+plot/plotBalloonBrain.m
- Code/toolboxes/chART/+chART/+plot/plotBubbles.m
- Code/toolboxes/chART/+chART/+plot/plotConnectome.m
- Code/toolboxes/chART/+chART/+plot/plotConnectome2D.m
- Code/toolboxes/chART/+chART/+plot/plotEpoch.m
- Code/toolboxes/chART/+chART/+plot/plotFit.m
- Code/toolboxes/chART/+chART/+plot/plotGloWorms.m
- Code/toolboxes/chART/+chART/+plot/plotLadder.m
- Code/toolboxes/chART/+chART/+plot/plotScatterBox.m
- Code/toolboxes/chART/+chART/+plot/plotSpaghettiOs.m
- Code/toolboxes/chART/+chART/+plot/plotUFO.m
- Code/toolboxes/chART/+chART/+plot/pretty_colorbar.m
- Code/toolboxes/chART/+chART/+plot/private/
- Code/toolboxes/chART/+chART/+plot/private/plot_patch.m
- Code/toolboxes/chART/+chART/+plot/private/plotStars.m
- Code/toolboxes/chART/+chART/+plot/stacked_bars.m
- Code/toolboxes/chART/+chART/+plot/topo_corner_text.m
- Code/toolboxes/chART/+chART/+plot/vertical_colorbar.m
- Code/toolboxes/chART/+chART/+plot/vertical_text.m
- Code/toolboxes/chART/+chART/+properties/
- Code/toolboxes/chART/+chART/+properties/Iota.m
- Code/toolboxes/chART/+chART/+properties/LargeScreen.m
- Code/toolboxes/chART/+chART/+properties/LSM.m
- Code/toolboxes/chART/+chART/+properties/Manuscript.m
- Code/toolboxes/chART/+chART/+properties/Poster.m
- Code/toolboxes/chART/+chART/+properties/Powerpoint.m
- Code/toolboxes/chART/+chART/+properties/SmallScreen.m
- Code/toolboxes/chART/+chART/+properties/Template.m
- Code/toolboxes/chART/+chART/+utils/
- Code/toolboxes/chART/+chART/+utils/custom_gradient.m
- Code/toolboxes/chART/+chART/+utils/dull_colors.m
- Code/toolboxes/chART/+chART/+utils/pad_axis.m
- Code/toolboxes/chART/+chART/+utils/pale_colors.m
- Code/toolboxes/chART/+chART/+utils/rainbow.m
- Code/toolboxes/chART/+chART/+utils/resize_colormap.m
- Code/toolboxes/chART/+chART/+utils/shift_axis_position.m
- Code/toolboxes/chART/+chART/+utils/shift_channel_locations.m
- Code/toolboxes/chART/+chART/+utils/significance_symbol.m
- Code/toolboxes/chART/+chART/color_picker.m
- Code/toolboxes/chART/+chART/findme.m
- Code/toolboxes/chART/+chART/load_plot_properties.m
- Code/toolboxes/chART/+chART/save_figure.m
- Code/toolboxes/chART/+chART/set_axis_properties.m
[truncated: 131 more entries]
