# Supplementary material for: The Interaction between Sleep and Development on Wake EEG Oscillations
Source: eNeuro. 2026 Apr 21;13(4):ENEURO.0384-25.2026. doi: 10.1523/ENEURO.0384-25.2026 (PMC13132015; doi:10.1523/ENEURO.0384-25.2026)
Supplement: Data 1 — MATLAB code used to preprocess, analyze and plot the wake EEG data used throughout the manuscript. Includes the primary repository children-wake/ as well as the required toolboxes: chART, fooof_mat, & Matcycle. Download Data 1, ZIP file. [file eneuro-13-ENEURO.0384-25.2026-s006.zip › Code/children-wake/Analysis/Analysis1_ComputePower.m]

% Computes Welch power spectra for each cleaned recording.
% Saves the channel x frequency power matrix together with the frequency
% axis and enough EEG metadata to trace each output back to its source.

clear
clc
close all

%%%%%%%%%%%%%%%%%%%%%%%%%%%%%%%%%%%%%%%%%%%%%%%%%%%%%%%%%%%%%%%%%%%%%%%%%%%
%%% load in and set parameters for analysis

% set parameters for how you want to run the script this time
RerunAnalysis = false; % false to skip files already analyzed

% load in parameters that are in common across scripts
Parameters = analysisParameters();
Paths = Parameters.Paths;
Datasets = Parameters.Datasets;
TaskList = Parameters.Tasks;

WelchWindow = 4; % window length in seconds passed to Matcycle's pwelch wrapper
Overlap = .5; % ratio of overlap between adjacent Welch windows

Tag = ['window',num2str(WelchWindow), 's_allt'];

%%%%%%%%%%%%%%%%%%%%%%%%%%%%%%%%%%%%%%%%%%%%%%%%%%%%%%%%%%%%%%%%%%%%%%%%%%%
%%% Analysis

for DatasetCell = Datasets
    Dataset = DatasetCell{1};
    Tasks = TaskList.(Dataset);


    for TaskCell = Tasks
        Task = TaskCell{1};

        % set paths and files
        EEGSource = fullfile(Paths.CleanEEG, Dataset, Task);
        Destination = fullfile(Paths.AnalyzedData, 'EEG', 'Power', Tag, Dataset, Task);
        if ~exist(Destination, 'dir')
            mkdir(Destination)
        end

        %%% run
        Filenames = list_filenames(EEGSource);
        if isempty(Filenames)
            disp(['Skipping ' EEGSource])
            continue
        end

        % Each recording can be processed independently, so power is
        % computed in parallel across files.
        parfor FilenameIdx = 1:numel(Filenames)
            Filename = Filenames{FilenameIdx};

            
            % load data
            if exist(fullfile(Destination, Filename), 'file') && ~RerunAnalysis
                disp(['Skipping ', Filename])
                continue
            else
                disp(['Loading ', Filename])
            end

            Output = load(fullfile(EEGSource, Filename), 'EEG');
            SampleRate = Output.EEG.srate;
            Chanlocs =  Output.EEG.chanlocs;
            Duration = size(Output.EEG.data, 2)/SampleRate;

            [Power, Freqs] = cycy.utils.compute_power(Output.EEG.data, SampleRate, WelchWindow, Overlap);

            % Keep only metadata fields needed for later assembly so the
            % saved files stay light.
            EEGMetadata = Output.EEG;
            EEGMetadata.data = [];
            EEGMetadata.pnts = size(Output.EEG.data, 2); % just making sure its correct
            EEGMetadata.data = [];

            % save
            parsave_file(fullfile(Destination, Filename), Power, Freqs, Duration, Chanlocs, EEGMetadata)
            disp(['Finished ', Filename])
        end
    end
end


function parsave_file(Destination, Power, Freqs, Duration, Chanlocs, EEGMetadata)

save(Destination, 'Power', 'Freqs', 'Duration', 'Chanlocs', 'EEGMetadata')

end
