# Supplementary material for: The Interaction between Sleep and Development on Wake EEG Oscillations
Source: eNeuro. 2026 Apr 21;13(4):ENEURO.0384-25.2026. doi: 10.1523/ENEURO.0384-25.2026 (PMC13132015; doi:10.1523/ENEURO.0384-25.2026)
Supplement: Data 1 — MATLAB code used to preprocess, analyze and plot the wake EEG data used throughout the manuscript. Includes the primary repository children-wake/ as well as the required toolboxes: chART, fooof_mat, & Matcycle. Download Data 1, ZIP file. [file eneuro-13-ENEURO.0384-25.2026-s006.zip › Code/children-wake/Analysis/analysisParameters.m]

function Parameters = analysisParameters()
% Central analysis configuration: dataset lists, task names, age bins, band definitions, plotting presets, path selection, and statistics defaults.

Parameters = struct();


%%%%%%%%%%%%%%%%%%%%%%%%%%%%%%%%%%%%%%%%%%%%%%%%%%%%%%%%%%%%%%%%%%%%%%%%%%%
%%% Analysis paramaters

% Who, what, when
Parameters.Datasets = { 'ADHD', 'BMS',  'BMSSL', 'SleepLearning', 'Providence', 'BMSAdults'};
Parameters.Tasks = {}; % if is empty, will do all of them
Parameters.Hours = {'eve', 'mor'};

Parameters.Tasks.ADHD = {'1Oddball', '2Learning', '3Oddball'};
Parameters.Tasks.BMS = {'1GoNoGo', '2Alertness', '3Fixation', '4Fixation'};
Parameters.Tasks.BMSSL = {'1GoNoGoGopher', '3Alertness', '2Fixation'};
% Parameters.Tasks.BMSSL = {'3Alertness'};
Parameters.Tasks.SleepLearning = {'1Oddball', '2Learning','3Oddball'};
Parameters.Tasks.Providence = {'Oddball'};
Parameters.Tasks.BMSAdults = {'Oddball'};

Parameters.Sessions.ADHD = {'Session1'};
Parameters.Sessions.BMS = {'Session1', 'Session2'};
Parameters.Sessions.BMSSL = {'Session1', 'Session2'};
Parameters.Sessions.SleepLearning = {'Session11', 'Session12'};
Parameters.Sessions.Providence = {'Session1'};
Parameters.Sessions.BMSAdults = {'Session1'};


Parameters.Ages = [
    3 7;
    7 10;
    10 14;
    14 18;
    18 25];


%%% labels
Parameters.Labels.logBands = [1 2 4 8 16 32]; % x markers for plot on log scale
Parameters.Labels.Bands = [1 4 8 14 25 35 40]; % normal scale
Parameters.Labels.FreqLimits = [1 40];
Parameters.Labels.zPower = 'PSD z-scored';
Parameters.Labels.Power = 'PSD Amplitude (\muV^2/Hz)';
Parameters.Labels.Frequency = 'Frequency (Hz)';
Parameters.Labels.Amplitude = 'Amplitude (\muV)';
Parameters.Labels.Time = 'Time (s)';
Parameters.Labels.t = 't-values';
Parameters.OutcomeMeasures.Fields = {'Amplitude', 'Density', 'Exponent', 'Offset', 'Power', 'PeriodicPower'};
Parameters.OutcomeMeasures.Titles = {'Amplitude', 'Density', 'Exponent', 'Offset', 'Power', 'Periodic power'};
Parameters.OutcomeMeasures.Units = {'\muV', '% Recording', 'A.U.', 'Log power', 'Log power', 'Log power'};


%%%%%%%%%%%%%%%%%%%%%%%%%%%%%%%%%%%%%%%%%%%%%%%%%%%%%%%%%%%%%%%%%%%%%%%%%%%
%%% Locations

if exist(fullfile('/Volumes/Animalia/AllWake'), 'dir') % run from mac
    Core = '/Volumes/Animalia/AllWake/';
    check_packages({'chART', 'Matcycle', 'eeglab'})
elseif exist( 'D:\LSM\Preprocessed', 'dir') % KISPI desktop
    Core = 'D:\AllWake\';

    % external toolboxes
    addpath('H:\Code\chART') % https://github.com/snipeso/chart
    addpath('H:\Code\Matcycle') % https://github.com/HuberSleepLab/Matcycle
    addpath('H:\Code\fooof_mat\fooof_mat') % https://github.com/fooof-tools/fooof_mat
    addpath('\\nausers01\user\sniso\Dokumente\MATLAB\eeglab2022.0') % https://sccn.ucsd.edu/eeglab/download.php
elseif exist( 'X:\Data\Raw', 'dir')
    Core = 'X:\Data\';
% elseif exist('E:\AllWake', 'dir')
%     Core = 'E:\AllWake';
elseif exist( 'D:\Data\AllWake\', 'dir')
    Core = 'D:\Data\AllWake';
elseif exist('/Users/sophia/Documents/Data/WakeData', 'dir')
    Core = '/Users/sophia/Documents/Data/WakeData';
else
    error('no data disk!')
    % Core = 'E:\'
end

Paths.Data = fullfile(Core, 'Preprocessed');
Paths.CleanEEG = fullfile(Paths.Data, 'Power', 'Clean');
Paths.Core = Core;

Paths.AnalyzedData  = fullfile(Core, 'Final'); % where data gets saved once its been turned into something else
Paths.Cache = fullfile(Core, 'Cache', 'children-wake');
Paths.Results = fullfile(Core, 'Results', 'children-wake', 'paper');
Paths.Metadata = fullfile(Core, 'Metadata');
if ~exist(Paths.Results, 'dir')
    mkdir(Paths.Results)
end


% get path where these scripts were saved
CD = mfilename('fullpath');
Paths.Analysis = fullfile(extractBefore(CD, 'children-wake'), 'children-wake');

% get all folders in functions

if ispc
    Subfolders = deblank(string(ls(fullfile(Paths.Analysis, 'functions')))); % all content
elseif ismac
    Subfolders = deblank(split(string(ls(fullfile(Paths.Analysis, 'functions'))))); % all content
end

Subfolders(contains(Subfolders, '.')) = []; % remove all files

for Indx_F = 1:numel(Subfolders)
    addpath(fullfile(Paths.Analysis, 'functions', Subfolders{Indx_F}))
end

addExternalFunctions

% sleep paths (different hard disk)
SleepPaths = struct();
% SleepCore = 'I:\Sleep'; % KISPI
SleepCore = 'E:\Sleep'; % Home
SleepPaths.CleanEEG = fullfile(SleepCore, 'Preprocessed', 'Specparam', 'MAT');
SleepPaths.DeltaFilter = fullfile(SleepCore, 'Preprocessed', 'DeltaFilter'); % TODO: check if used
SleepPaths.SlowWaves = fullfile(SleepCore, 'Final', 'EEG', 'SlowWaves_All');
SleepPaths.Power = fullfile(SleepCore, 'Final', 'EEG', 'Power', '20sEpochs_childrenwake');
Parameters.SleepPaths = SleepPaths;
Parameters.Paths = Paths;


%%%%%%%%%%%%%%%%%%%%%%%%%%%%%%%%%%%%%%%%%%%%%%%%%%%%%%%%%%%%%%%%%%%%%%%%%%%
%%% EEG info

% bands used to get bursts
Narrowbands.ThetaLow = [2 6];
Narrowbands.Theta = [4 8];
Narrowbands.ThetaAlpha = [6 10];
Narrowbands.Alpha = [8 12];
Narrowbands.AlphaHigh = [10 14];
Narrowbands.Sigma = [12 16];

Parameters.Narrowbands = Narrowbands;

Bands.Theta = [4 7]; % add little gaps toavoid capturing edges
Bands.Alpha = [8 11];
Bands.Beta = [12 16];
Parameters.Bands = Bands;

Triggers.SyncEyes = 'S192';
Triggers.Start = 'S  1';
Triggers.End = 'S  2';
Triggers.Stim = 'S  3';
Triggers.Resp = 'S  4';
Triggers.FA = 'S  5';
Triggers.StartBlank = 'S  6';
Triggers.EndBlank = 'S  7';
Triggers.Alarm = 'S  8';
Triggers.LeftBlock = 'S 10';
Triggers.RightBlock = 'S 11';
Triggers.Tones = 'S 12';
Parameters.Triggers = Triggers;

Parameters.PlotProps.Manuscript = chART.load_plot_properties({'Iota', 'Manuscript'});

Parameters.PlotProps.Powerpoint = chART.load_plot_properties({'Iota', 'Powerpoint'});
Parameters.PlotProps.Poster = chART.load_plot_properties({'Iota', 'Poster'});

TopoPlotProps = Parameters.PlotProps.Manuscript;
TopoPlotProps.Text.LegendSize = 10;
TopoPlotProps.Text.AxisSize = 10;
TopoPlotProps.Axes.xPadding = 8;
TopoPlotProps.Axes.yPadding = 5;
TopoPlotProps.Figure.Padding = 20;
TopoPlotProps.Stats.PlotN = true;
TopoPlotProps.External.EEGLAB.TopoRes = 200;
 TopoPlotProps.Color.Steps.Divergent = 200;


Parameters.PlotProps.TopoPlots = TopoPlotProps;


%%% channel clusters

Frontspot = [22 15 9 23 18 16 10 3 24 19 11 4 124 20 12 5 118 13 6 112];
Backspot = [66 71 76 84 65 70 75 83 90 69 74 82 89];
Centerspot = [129 7 106 80 55 31 30 37 54 79 87 105 36 42 53 61 62 78 86 93 104 35 41 47  52 92 98 103 110, 60 85 51 97];

Channels.PreROI.Front = Frontspot;
Channels.PreROI.Center = Centerspot;
Channels.PreROI.Back = Backspot;
Channels.NotEdge = 1:128;
Channels.Edge = [1 8 14 17 21 25 32 128 38 44 43 48 63 68 73 81 88 94 99 107 113 120 119 114 121 125 49 56 126 127];
Channels.NotEdge(Channels.Edge) = [];

Parameters.Channels = Channels;


%%%%%%%%%%%%%%%%%%%%%%%%%%%%%%%%%%%%%%%%%%%%%%%%%%%%%%%%%%%%%%%%%%%%%%%%%%%
%%% statistics

Stats = struct();

Stats.ANOVA.ES = 'eta2';
Stats.ANOVA.nBoot = 2000;
Stats.ANOVA.pValue = 'pValueGG';
Stats.ttest.nBoot = 2000;
Stats.ttest.dep = 'pdep'; % use 'dep' for ERPs, pdep for power
Stats.Alpha = .05;
Stats.Trend = .1;
Stats.Paired.ES = 'hedgesg';
Parameters.Stats = Stats;
