# Supplementary material for: The Interaction between Sleep and Development on Wake EEG Oscillations
Source: eNeuro. 2026 Apr 21;13(4):ENEURO.0384-25.2026. doi: 10.1523/ENEURO.0384-25.2026 (PMC13132015; doi:10.1523/ENEURO.0384-25.2026)
Supplement: Data 1 — MATLAB code used to preprocess, analyze and plot the wake EEG data used throughout the manuscript. Includes the primary repository children-wake/ as well as the required toolboxes: chART, fooof_mat, & Matcycle. Download Data 1, ZIP file. [file eneuro-13-ENEURO.0384-25.2026-s006.zip › Code/children-wake/Analysis/Figure3_BasicMixedEffects.m]

% Runs the manuscript's main mixed-effects statistics and summary tables.
% This script is the statistical hub for the paper: demographics, core
% models, age scatterplots, and several follow-up checks all live here.

clear
clc
close all

%%%%%%%%%%%%%%%%%%%%%%%%%%%%%%%%%%%%%%%%%%%%%%%%%%%%%%%%%%%%%%%%%%%%%%%%%%%
%%% setup variables and parameters

Parameters = analysisParameters();

Hours = Parameters.Hours;

OutcomeMeasures = Parameters.OutcomeMeasures.Fields;
OutcomeMeasuresTitles = Parameters.OutcomeMeasures.Titles;
MeasureUnits = Parameters.OutcomeMeasures.Units;

ErrorMeasures = {'Error', 'RSquared'};
ErrorMeasuresTitles = ErrorMeasures;
ErrorUnits = {'error', 'R^2'};

%%% set paths
Paths = Parameters.Paths;

% where data can be found
CacheDir = Paths.Cache;
CacheName = 'ProcessedData.mat';

% where to save figures
ResultsFolder = fullfile(Paths.Results, 'MainStatsStandardized');
if ~exist(ResultsFolder,'dir')
    mkdir(ResultsFolder)
end

%%% load data
load(fullfile(CacheDir, CacheName), 'Metadata')

% fixes to metadata
Metadata = basic_metadata_cleanup(Metadata);

%%
% overview of final dataset
Patients = Metadata(contains(Metadata.Group, 'ADHD'), :);
table_demographics(unique_metadata(Patients), 'Subgroup', ResultsFolder, 'SubgroupPatients')
Controls = Metadata(contains(Metadata.Group, 'HC'), :);
table_demographics(unique_metadata(Controls), 'Subgroup', ResultsFolder, 'SubgroupControls')
table_demographics(unique_metadata(Metadata), 'Dataset', ResultsFolder, 'Dataset')
table_demographics(Metadata, 'Hour', ResultsFolder, 'Hour')


%%%%%%%%%%%%%%%%%%%%%%%%%%%%%%%%%%%%%%%%%%%%%%%%%%%%%%%%%%%%%%%%%%%%%%%%%%%
%%% Analyses


%% run mixed models

FormulaString = ' ~ Task + Hour*Age + Group + Sex + (1|Participant) + (1|Participant:SessionUnique)'; % main manuscript model
% FormulaString = ' ~ Task + Hour*Age + (1|Participant) + (1|Participant:SessionUnique)'; % this model provides the better BIC
% FormulaString = ' ~ Task + Hour*Age + Group + Sex + (1|Participant) + (1|Participant:SessionUnique) + (1|Participant:Dataset)'; % control

%%% setup metadata for statistics
MetadataStat = Metadata;

% make categorical (removes the interpetable names, but makes sure the
% order is correct, so that the first category is the "baseline" kind).
% Also selects the categories to be considered.
MetadataStat.Participant = categorical(MetadataStat.Participant);

MetadataStat = make_categorical(MetadataStat, 'Task', {'Oddball', 'GoNoGo', 'Alertness', 'Fixation'}); % compare all tasks to the oddball
MetadataStat = make_categorical(MetadataStat, 'Hour', {'eve', 'mor'}); % compare morning to evening
MetadataStat = make_categorical(MetadataStat, 'Group', {'HC', 'ADHD'}); % compare patietns to controls
MetadataStat = make_categorical(MetadataStat, 'Sex', {'f', 'm'}); % compare males to females

% z-score data


%%% run models
clc
if exist(fullfile(ResultsFolder, "BasicModel_AllStats.txt"), 'file')
    delete(fullfile(ResultsFolder, "BasicModel_AllStats.txt"))
end

diary(fullfile(ResultsFolder, "BasicModel_AllStats.txt"))
% diary on
OutcomeMeasures_Extended = [OutcomeMeasures, ErrorMeasures];
OutcomeMeasures_ExtendedLabels = [OutcomeMeasuresTitles, ErrorMeasuresTitles];
for MeasureIdx = 1:numel(OutcomeMeasures_Extended)
    Measure = OutcomeMeasures_Extended{MeasureIdx};
    % MetadataStat.(Measure) = zscore(MetadataStat.(Measure)); check to see if looks nicer; don't bother, nothing changes
    formula = [OutcomeMeasures_Extended{MeasureIdx}, FormulaString];
    Model = fitlme(MetadataStat, formula);

    % Print the full model, then the specific coefficients reported in the
    % manuscript text.
    disp('   ')
    disp('   ')
    disp(['____________________ ', OutcomeMeasures_ExtendedLabels{MeasureIdx}, ' ____________________'])
    disp(Model);
    disp_mixed_stat(Model, 'Age')
    disp_mixed_stat(Model, 'Group_2')
    disp_mixed_stat(Model, 'Hour_2')
    disp_mixed_stat(Model, 'Sex_2')
    disp_mixed_stat(Model, 'Age:Hour_2')


    save_model(Model, fullfile(ResultsFolder, ['BasicModel_', OutcomeMeasures_ExtendedLabels{MeasureIdx}, '.txt']))
end
% diary off

FormulaString = ' ~ Task + Hour*Age + Group + Sex + (1|Participant) + (1|Participant:SessionUnique)'; % MAIN ONE
Model = fitlme(MetadataStat, formula);
disp(Model);

%% average error and r squared

disp_stats_descriptive(MetadataStat.Error, 'Error', '', 3);
disp_stats_descriptive(MetadataStat.RSquared, 'rsquared', '', 3);

%% scatterplot of basic information (Figure 2)
% These plots are simpler descriptive checks that mirror the mixed-model
% findings with participant-level averages.

close all
PlotProps = Parameters.PlotProps.Manuscript;
PlotProps.Axes.xPadding = 5;
PlotProps.Axes.yPadding = 0;

Grid = [3 numel(OutcomeMeasures)];


% fix y lims, so same for mor and eve
YLimits = [5, 42; % amplitudes
    70, 550; % quantities
    1 2.1; % slope
    .3, 2.5; % intercept
    -.8, 1; % power
    -.05, .705; % periodic power
    -.07, .5; % periodic power
    ];
XLim = [3 25];

HourLabels = {'Evening', 'Morning'};

% select only some of the data
MetadataScatter = Metadata;
MetadataScatter = MetadataScatter(contains(MetadataScatter.Task, {'Oddball'}), :);

OvernightMetadata = pair_recordings(MetadataScatter, 'Hour', {'eve', 'mor'});

clc

figure('Units','centimeters','OuterPosition',[0 0 26 18])

Ps = nan(3, numel(OutcomeMeasures));
for VariableIdx = 1:numel(OutcomeMeasures)

    %%% plot age x variable split by evening and morning, averaged across sessions
    for HourIdx = 1:numel(Hours)

        % select data of either evening or morning
        MetadataHour = MetadataScatter(strcmp(MetadataScatter.Hour, Hours(HourIdx)), :);

        % average sessions and multiple tasks (1oddball and 3 oddball)
        MetadataAverage = unique_metadata(MetadataHour, 'Participant');

        % plot
        chART.sub_plot([], Grid, [HourIdx, VariableIdx], [], true, '', PlotProps);
        [~, Ps(HourIdx, VariableIdx)] = plot_scattercloud(MetadataAverage, 'Age', OutcomeMeasures{VariableIdx}, ...
            PlotProps, '', false, XLim, YLimits(VariableIdx, :));

        ylabel(MeasureUnits{VariableIdx})
        legend off

        if HourIdx==1
            title(OutcomeMeasuresTitles{VariableIdx})
        end
        if VariableIdx==1
            chART.plot.vertical_text(HourLabels{HourIdx}, .5, .5, PlotProps)
        end
        disp([ Hours{HourIdx}, OutcomeMeasures{VariableIdx}, ...
            'N=', num2str(numel(unique(MetadataAverage.Participant)))])

    end

    %%% plot overnight change
    % pair_recordings creates within-participant evening/morning deltas.
    chART.sub_plot([], Grid, [3, VariableIdx], [], true, '', PlotProps);
    MetadataAverage = unique_metadata(OvernightMetadata, 'Participant');

    [~, Ps(3, VariableIdx)] = plot_scattercloud(MetadataAverage, 'Age', OutcomeMeasures{VariableIdx}, ...
        PlotProps, '', true, XLim);
    ylabel(MeasureUnits{VariableIdx})
    xlabel('Age')
    if VariableIdx ~=numel(OutcomeMeasures)
        legend off
    end

    if VariableIdx==1
        chART.plot.vertical_text('Overnight change', .5, .5, PlotProps)
        xlabel('Age (years)')
    end

    disp(['Overnight', OutcomeMeasures{VariableIdx}, ...
        'N=', num2str(numel(unique(MetadataAverage.Participant)))])
end
chART.save_figure('BasicScatterAge', ResultsFolder, PlotProps)


% NB: it was easier to just check if the same plots were significant after
% the fact than directly run fdr correction in the plots. it worked because
% they are indeed the same set of significant correlations, but its bad
% practice.
[~, Mask] = fdr(Ps, Parameters.Stats.Alpha);
disp(Mask)


%% compare overnight changes to sleep duration

load(fullfile(Paths.Metadata, 'SleepScoring.mat'), 'ScoringMetadata')

MetadataScatter = Metadata;

OvernightMetadata = pair_recordings(MetadataScatter, 'Hour', {'eve', 'mor'});
OvernightMetadata(contains(OvernightMetadata.Task, {'3Oddball', 'GoNoGo', 'Fixation'}), :) = [];
% OvernightMetadata = unique_metadata(OvernightMetadata, 'Participant');

CombinedTable = combine_metadata_tables(OvernightMetadata, ScoringMetadata, {'Participant', 'Session'});
CombinedTable(isnan(CombinedTable.TST), :) = [];

% save table to add to publication
writetable(CombinedTable, fullfile(ResultsFolder, 'OvernightChanges.csv'))


% correlate every stage with variables
StageLabels = { 'timeN2', 'timeN3','timeREM'};
clc
for VariableIdx = 1:numel(OutcomeMeasures)
    for StageIdx = 1:numel(StageLabels)
        X = CombinedTable.(OutcomeMeasures{VariableIdx});
        Y = CombinedTable.(StageLabels{StageIdx});
        [r, p] = corr(X, Y, 'Rows','complete');
        if p < .001
            pstring = '< .001';
        else
            pstring = ['= ', num2str(round(p, 3))];
        end
        disp([OutcomeMeasures{VariableIdx}, ' vs ', StageLabels{StageIdx}, ' r = ', num2str(round(r, 2)), '; p ', pstring]);
    end

end

%%
clc

% run mixed model
StageLabels = {'timeN2', 'timeN3','timeREM'};

for StageIdx = 1:numel(StageLabels)
    for VariableIdx = 1:numel(OutcomeMeasures)
        formula = [OutcomeMeasures{VariableIdx}, ' ~ ', StageLabels{StageIdx}, ' * Age_Table1 + (1|Participant)'];

        Model = fitlme(CombinedTable, formula);

        % Display the model summary
        disp('   ')
        disp('   ')
        disp(['____________________ ', OutcomeMeasures{VariableIdx}, ' ____________________'])
        % disp(Model);
        disp_mixed_stat(Model, 'Age_Table1')
        disp_mixed_stat(Model, StageLabels{StageIdx})
        disp_mixed_stat(Model, ['Age_Table1:', StageLabels{StageIdx}])
    end
end


%% mixed model to correct for multiple recordings etc. Table 2-1

FormulaFixed = '~ Task + Hour*Age +';
FormulaRandom = '+ (1|Participant) + (1|Participant:SessionUnique)';

Stats = table();
Stats.OutcomeMeasures = genvarname(OutcomeMeasuresTitles)';
TValues = Stats;
nMeasures = numel(OutcomeMeasures);
AllT = nan(nMeasures, nMeasures);
for Idx1 = 1:numel(OutcomeMeasures)
    for Idx2 = 1:numel(OutcomeMeasures)

        if Idx1==Idx2
            continue
        end

        formula = [OutcomeMeasures{Idx1}, FormulaFixed, OutcomeMeasures{Idx2}, FormulaRandom];
        Model = fitlme(MetadataStat, formula);

        RowIdx = strcmp(Model.Coefficients.Name, OutcomeMeasures{Idx2});


        beta = Model.Coefficients.Estimate(RowIdx);
        t = Model.Coefficients.tStat(RowIdx);
        AllT(Idx2, Idx1) = t;
        df = Model.Coefficients.DF(RowIdx);
        p = Model.Coefficients.pValue(RowIdx);
        pString = extractAfter(num2str(p, '%.3f'), '.');
        if p < .001
            pString = '<.001';
        else
            pString = ['=.',pString];
        end

        StatString = ['b=', num2str(beta, '%.2f'), '; t=', num2str(t, '%.1f'), '; p', pString, '; df=', num2str(df)];
        Stats.(genvarname(OutcomeMeasuresTitles{Idx1}))(Idx2) = {StatString};
        TValues.(genvarname(OutcomeMeasuresTitles{Idx1}))(Idx2) = t;
    end
end
clc
disp(Stats)
writetable(Stats, fullfile(ResultsFolder, 'CorrelationsOutcomeVariables.xlsx'))
writetable(TValues, fullfile(ResultsFolder, 'CorrelationsOutcomeVariables_TValues.csv'))


%% plot errors (Suppl. Figure 2-1)


PlotProps = Parameters.PlotProps.Manuscript;
PlotProps.Axes.xPadding = 5;
PlotProps.Axes.yPadding = 0;

Grid = [3 numel(ErrorMeasures)];

% fix y lims, so same for mor and eve
YLimits = [0 max(Metadata.Error)+.005; % error
    min(Metadata.RSquared)-.005 1.005; % r^2
    ];
XLim = [3 25];

HourLabels = {'Evening', 'Morning'};

% select only some of the data
MetadataScatter = Metadata;
MetadataScatter = MetadataScatter(contains(MetadataScatter.Task, {'Oddball'}), :);

OvernightMetadata = pair_recordings(MetadataScatter, 'Hour', {'eve', 'mor'});

clc
figure('Units','centimeters','OuterPosition',[0 0 11 18])

for VariableIdx = 1:numel(ErrorMeasures)

    %%% plot age x v split by evening and morning, averaged across sessions
    for HourIdx = 1:numel(Hours)

        % select data of either evening or morning
        MetadataHour = MetadataScatter(strcmp(MetadataScatter.Hour, Hours(HourIdx)), :);

        % average sessions and multiple tasks (1oddball and 3 oddball)
        MetadataAverage = unique_metadata(MetadataHour, 'Participant');

        % plot
        chART.sub_plot([], Grid, [HourIdx, VariableIdx], [], true, '', PlotProps);
        plot_scattercloud(MetadataAverage, 'Age', ErrorMeasures{VariableIdx}, ...
            PlotProps, '', false, XLim, YLimits(VariableIdx, :))
        ylabel(ErrorUnits{VariableIdx})
        legend off

        if HourIdx==1
            title(ErrorMeasuresTitles{VariableIdx})
        end
        if VariableIdx==1
            chART.plot.vertical_text(HourLabels{HourIdx}, .55, .5, PlotProps)
        end
        disp([ Hours{HourIdx}, ErrorMeasures{VariableIdx}, ...
            'N=', num2str(numel(unique(MetadataAverage.Participant)))])

    end

    %%% plot overnight change
    chART.sub_plot([], Grid, [3, VariableIdx], [], true, '', PlotProps);
    MetadataAverage = unique_metadata(OvernightMetadata, 'Participant');

    plot_scattercloud(MetadataAverage, 'Age', ErrorMeasures{VariableIdx}, ...
        PlotProps, '', true, XLim)
    ylabel(ErrorUnits{VariableIdx})
    xlabel('Age')
    if VariableIdx ~=numel(ErrorMeasures)
        legend off
    end

    if VariableIdx==1
        chART.plot.vertical_text('Overnight change', .55, .5, PlotProps)
        xlabel('Age (years)')
    end

    disp(['Overnight', ErrorMeasures{VariableIdx}, ...
        'N=', num2str(numel(unique(MetadataAverage.Participant)))])
end
chART.save_figure('BasicScatterAge_Errors', ResultsFolder, PlotProps)


%% correlate measures (Suppl. Figure 2-2)

PlotProps = Parameters.PlotProps.Manuscript;
PlotProps.Figure.Padding = 25;
PlotProps.Text.TitleSize = 10;
PlotProps.Axes.yPadding = 5;
PlotProps.Axes.xPadding = 5;
PlotProps.Scatter.Size = 5;
PlotProps.Scatter.Alpha = .2;


Grid = [numel(OutcomeMeasures) numel(OutcomeMeasures)];
figure('Units','centimeters','OuterPosition',[0 0 18 18])
R = nan(numel(OutcomeMeasures));
Ps = R;

for Idx1 = 1:numel(OutcomeMeasures)
    for Idx2 = 1:numel(OutcomeMeasures)
        chART.sub_plot([], Grid, [Idx2, Idx1], [], false, '', PlotProps);

        if Idx1==Idx2
            if Idx1==1
                chART.set_axis_properties(PlotProps)
                title(OutcomeMeasuresTitles{Idx1})
                set(gca, 'XTick' ,[], 'YTick', [])
                axis square
                ylabel({OutcomeMeasuresTitles{Idx2}})
                ax = gca;
                ax.XColor = 'none';
                x = xlim; y = ylim;
                line([x(1) x(1)], y, 'Color', 'w', 'LineWidth',2)
                xlim(x)
            else
                axis off
            end

            continue
        end

        [R(Idx1, Idx2), Ps(Idx1, Idx2)] = plot_scattercloud(Metadata, OutcomeMeasures{Idx1}, OutcomeMeasures{Idx2}, PlotProps, '', false);
        legend off
        set(gca, 'XTick' ,[], 'YTick', [])
        axis square

        if Idx2==1
            title(OutcomeMeasuresTitles{Idx1})
        end
        if Idx1==1
            ylabel(OutcomeMeasuresTitles{Idx2})
        end
    end
end
chART.save_figure('CorrelateVariables', ResultsFolder, PlotProps)

% NB: it was easier to just check if the same plots were significant after
% the fact than directly run fdr correction in the plots. it worked because
% they are indeed the same set of significant correlations, but its bad
% practice.
Ps(tril(true(size(Ps)),-1)) = NaN;
[~, Mask] = fdr(Ps, Parameters.Stats.Alpha);
disp(Mask)

%% significant differences

clc
% Compare dependent correlations using the QuantPsy-style Steiger test.
Comparisons = {
    'Power', 'Amplitude', 'Offset';
    'PeriodicPower', 'Density', 'Amplitude';
    };

for ComparisonIdx = 1:size(Comparisons, 1)
    SharedVariable = Comparisons{ComparisonIdx, 1};
    Variable1 = Comparisons{ComparisonIdx, 2};
    Variable2 = Comparisons{ComparisonIdx, 3};

    SharedIdx = strcmp(OutcomeMeasures, SharedVariable);
    Variable1Idx = strcmp(OutcomeMeasures, Variable1);
    Variable2Idx = strcmp(OutcomeMeasures, Variable2);

    Data = Metadata(:, {SharedVariable, Variable1, Variable2});
    CompleteCases = all(~ismissing(Data), 2);
    n = nnz(CompleteCases);

    StatsCorr = corrtest2_dependent_shared( ...
        R(SharedIdx, Variable1Idx), ...
        R(SharedIdx, Variable2Idx), ...
        R(Variable1Idx, Variable2Idx), ...
        n);

    disp([SharedVariable, ': ', Variable1, ' vs ', Variable2, ...
        ' -> z = ', num2str(StatsCorr.z_score, '%.2f'), ...
        '; p = ', num2str(StatsCorr.two_tail_p, '%.4g')])
end


%% calculate how many intact datasets there were

Datasets = {'SleepLearning', 'Providence', 'ADHD', 'BMSAdults', 'BMS', 'BMSSL'};
nRecordings = [8, 2, 4, 4, 16, 12]; % total expected recordings per dataset
% average recordings (/expected recordings)

UniqueMetadata = unique_metadata(Metadata);
nParticipants = size(UniqueMetadata, 1);
UniqueMetadata.nRecordings = nan(nParticipants, 1);

for ParticipantIdx = 1:nParticipants
    Subset = Metadata.Index(strcmp(Metadata.Participant, UniqueMetadata.Participant{ParticipantIdx}));
    UniqueMetadata.nRecordings(ParticipantIdx) = numel(Subset);
end

clc
for DatasetIdx = 1:numel(Datasets)
    Average = mean(UniqueMetadata.nRecordings(strcmp(UniqueMetadata.Dataset, Datasets{DatasetIdx})));
    disp([Datasets{DatasetIdx}, ' = ', num2str(round(Average, 1)), '/', num2str(nRecordings(DatasetIdx))])
end


%% identify duration of each dataset, save data to publish

CacheName = 'Durations.mat';
load(fullfile(CacheDir, CacheName), 'Metadata')
Durations = Metadata;

CacheName = 'ProcessedData.mat';
load(fullfile(CacheDir, CacheName), 'Metadata')
Metadata = basic_metadata_cleanup(Metadata);
Metadata.Dataset = Durations.Dataset; % recoded dataset names
Metadata.RecordingDuration = Durations.RecordingDuration;

Destination = 'D:\Dropbox\Research\Publications and Presentations\Sleep\Papers\KidsBursts\Version6_ImagingNeuroscience\SupplMaterial';
writetable(Metadata, fullfile(Destination, 'Data1_AllWakeData.csv'))
