# Supplementary material for: The Interaction between Sleep and Development on Wake EEG Oscillations
Source: eNeuro. 2026 Apr 21;13(4):ENEURO.0384-25.2026. doi: 10.1523/ENEURO.0384-25.2026 (PMC13132015; doi:10.1523/ENEURO.0384-25.2026)
Supplement: Data 1 — MATLAB code used to preprocess, analyze and plot the wake EEG data used throughout the manuscript. Includes the primary repository children-wake/ as well as the required toolboxes: chART, fooof_mat, & Matcycle. Download Data 1, ZIP file. [file eneuro-13-ENEURO.0384-25.2026-s006.zip › Code/children-wake/Analysis/Figure5_OvernightTopographies.m]

% Fits channel-wise mixed models and plots overnight-change topographies.
% The same mixed-effects structure is rerun separately at each electrode so
% the age dependence of the overnight effect can be visualized spatially.

clear
clc
close all

%%%%%%%%%%%%%%%%%%%%%%%%%%%%%%%%%%%%%%%%%%%%%%%%%%%%%%%%%%%%%%%%%%%%%%%%%%%
%%% parameters

Parameters = analysisParameters();
Paths = Parameters.Paths;
BandLabels = {'Theta', 'Alpha', 'Beta_{low}'};
nBands = numel(BandLabels);
Ages = Parameters.Ages(2:end, :);
nAges = size(Ages, 1);
nChannels = 123;
Tasks = {'Oddball', 'GoNoGo', 'Alertness', 'Fixation'}; % oddball first is important; its the reference. Learning excluded because different in morning
Measures = Parameters.OutcomeMeasures.Fields;
MeasuresTitles = Parameters.OutcomeMeasures.Titles;
MeasureLabels = append('\beta ',{'\muV', '%', 'a.u.', 'log power', 'log power', 'log power'});
ColorParameter = 'Estimate'; % this is what gets colored in the topoplots, the beta estimates
nMeasures = numel(Measures);

%%% paths
ResultsFolder = fullfile(Paths.Results, 'DifferenceTopographies');
if ~exist(ResultsFolder,'dir')
    mkdir(ResultsFolder)
end

CacheDir = Paths.Cache;
CacheName = 'ProcessedData.mat';

%%% load data
load(fullfile(CacheDir, CacheName), 'Metadata', 'TopographiesBands', ...
    'Topographies', 'Chanlocs')
Metadata = basic_metadata_cleanup(Metadata, {'Ages', Ages, 'Tasks', Tasks});

table_demographics(unique_metadata(Metadata), 'AgeGroups', ResultsFolder, 'AgeGroups')


%% make model (this is a bit slow)
% Every channel gets its own model because the coefficient map itself is
% the result of interest.

MetadataStat = Metadata;
MetadataStat = make_categorical(MetadataStat, 'Task', Tasks);
MetadataStat = make_categorical(MetadataStat, 'Hour', {'eve', 'mor'});
MetadataStat.Participant = categorical(MetadataStat.Participant);

MetadataStat.Data = nan(size(MetadataStat, 1), 1);

% possible models
BasicFixed = 'Data ~ Hour';
TaskFixed = 'Data ~ Hour + Task';
BasicRandom = ' + (1|Participant)';
SessionRandom = '+ (1|Participant) + (1|Participant:SessionUnique)'; % if there are more than 1 sessions

Models = cell([nAges, nMeasures, nChannels]);

for MeasureIdx = 1:nMeasures
    for AgeIdx = 1:nAges
        for ChannelIdx = 1:nChannels
            MetadataTemp = MetadataStat(MetadataStat.AgeGroups==AgeIdx, :);
            MetadataTemp.Data = Topographies.(Measures{MeasureIdx})(MetadataTemp.Index, ChannelIdx);

            % Drop task or session terms when the subset does not contain
            % enough levels for that part of the model to make sense.
            if numel(unique(MetadataTemp.Task)) > 1
                Fixed = TaskFixed;
            else
                Fixed = BasicFixed;
            end

            if numel(unique(MetadataTemp.Session)) > 1
                Random = SessionRandom;
            else
                Random = BasicRandom;
            end

            formula = [Fixed, Random];
            Models{AgeIdx, MeasureIdx, ChannelIdx} = fitlme(MetadataTemp, formula);
        end
    end
    disp(['Finished ', Measures{MeasureIdx}])
end


%% plot overnight change topographies (Figure 4)

PlotProps = Parameters.PlotProps.TopoPlots;

CLims = struct();
CLims.Amplitude = [-4 4];
CLims.Density = [-10 10];
CLims.Exponent = [-.15 .15];
CLims.Offset = [-.15 .15];
CLims.Power = [-.4 .4];
CLims.PeriodicPower = [-.08 .08];close all


Coefficient = 'Hour_2';
Grid = [nAges+1, 1];

figure('Units','centimeters','OuterPosition',[0 0 25 30])

for MeasureIdx = 1:nMeasures
    for AgeIdx = 1:nAges

        %%% plot
        chART.sub_plot([], [nMeasures, nAges+1], [MeasureIdx, AgeIdx], [], false, '', PlotProps);
        mixed_model_topography(squeeze(Models(AgeIdx, MeasureIdx, :)), ...
            ColorParameter, Coefficient, Chanlocs, CLims.(Measures{MeasureIdx}), PlotProps)
        colorbar off

           if MeasureIdx == 1
            title([num2str(Ages(AgeIdx, 1)),'-' num2str(Ages(AgeIdx, 2)), ' y.o.'])
        end

        if AgeIdx ==1
            chART.plot.vertical_text(MeasuresTitles{MeasureIdx}, .15, .5, PlotProps)
        end


    end

      % plot colorbar
    chART.sub_plot([], [nMeasures, nAges+1], [MeasureIdx, nAges+1], [], false, '', PlotProps);axis off
    chART.plot.pretty_colorbar('Divergent', CLims.(Measures{MeasureIdx}), MeasureLabels{MeasureIdx}, PlotProps);

    % axis off
    % Axes.Position(1) = .15;
    % Axes.Position(3) = .7;
    % chART.plot.pretty_colorbar('Divergent', CLims.(Measures{MeasureIdx}), MeaureLabels{MeasureIdx}, PlotProps);
    % colormap(PlotProps.Color.Maps.Divergent)
end

chART.save_figure('TopographyDifference', ResultsFolder, PlotProps)


%%

%% Overnight changes

CLims = struct();
CLims.Amplitude = [-4 4];
CLims.Density = [-10 10];
CLims.Exponent = [-.15 .15];
CLims.Offset = [-.15 .15];
CLims.Power = [-.4 .4];
CLims.PeriodicPower = [-.08 .08];

Coefficient = 'Hour_2';
Grid = [nMeasures, nAges+1];

figure('Units','centimeters','Position',[0 0 22 30])
for MeasureIdx = 1:nMeasures
    for AgeIdx = 1:nAges

        %%% plot
        chART.sub_plot([], Grid, [MeasureIdx, AgeIdx], [], false, '', PlotProps);
        mixed_model_topography(squeeze(Models(AgeIdx, MeasureIdx, :)), ...
            ColorParameter, Coefficient, Chanlocs, CLims.(Measures{MeasureIdx}), PlotProps)
        colorbar off

        if MeasureIdx == 1
              title([num2str(Ages(AgeIdx, 1)),'-' num2str(Ages(AgeIdx, 2)), ' y.o.'], 'FontSize', PlotProps.Text.TitleSize)
        end

        if AgeIdx ==1
            chART.plot.vertical_text(MeasuresTitles{MeasureIdx}, .15, .5, PlotProps)
        end
    end

    % plot colorbar
    Axes= chART.sub_plot([], Grid, [MeasureIdx, nAges+1], [], false, '', PlotProps);
    Axes.Position(1) = Axes.Position(1)+.02;
    chART.plot.pretty_colorbar('Divergent', CLims.(Measures{MeasureIdx}), MeasureLabels{MeasureIdx}, PlotProps)
end


chART.save_figure('TopographyChange', ResultsFolder, PlotProps)


%% TODO fit model for bands

Measure = 'Density';

MetadataStat = Metadata;
MetadataStat = make_categorical(MetadataStat, 'Task', Tasks);
MetadataStat = make_categorical(MetadataStat, 'Hour', {'eve', 'mor'});
MetadataStat.Participant = categorical(MetadataStat.Participant);

MetadataStat.Data = nan(size(MetadataStat, 1), 1);

% possible models
BasicFixed = 'Data ~ Hour';
TaskFixed = 'Data ~ Hour + Task';
BasicRandom = ' + (1|Participant)';
SessionRandom = '+ (1|Participant) + (1|Participant:SessionUnique)'; % if there are more than 1 sessions

BandModels = cell([nAges, nBands, nChannels]);
for BandIdx = 1:nBands
    for AgeIdx = 1:nAges
        for ChannelIdx = 1:nChannels
            MetadataTemp = MetadataStat(MetadataStat.AgeGroups==AgeIdx, :);
            MetadataTemp.Data = TopographiesBands.(Measure)(MetadataTemp.Index, ChannelIdx, BandIdx);

            if numel(unique(MetadataTemp.Task)) > 1
                Fixed = TaskFixed;
            else
                Fixed = BasicFixed;
            end

            if numel(unique(MetadataTemp.Session)) > 1
                Random = SessionRandom;
            else
                Random = BasicRandom;
            end

            formula = [Fixed, Random];
            try
                BandModels{AgeIdx, BandIdx, ChannelIdx} = fitlme(MetadataTemp, formula);
            catch
                BandModels{AgeIdx, BandIdx, ChannelIdx} = {};
            end
        end
    end
    disp(['Finished ', BandLabels{BandIdx}])
end


%%
CLims = struct();
CLims.Amplitude = [-4 4];
CLims.Density = [-10 10];
CLims.Exponent = [-.15 .15];
CLims.Offset = [-.15 .15];
CLims.Power = [-.4 .4];
CLims.PeriodicPower = [-.08 .08];

Coefficient = 'Hour_2';
Grid = [nMeasures, nAges+1];

figure('Units','centimeters','Position',[0 0 22 30])
for MeasureIdx = 1:nMeasures
    for AgeIdx = 1:nAges

        %%% plot
        chART.sub_plot([], Grid, [MeasureIdx, AgeIdx], [], false, '', PlotProps);
        mixed_model_topography(squeeze(Models(AgeIdx, MeasureIdx, :)), ...
            ColorParameter, Coefficient, Chanlocs, CLims.(Measures{MeasureIdx}), PlotProps)
        colorbar off

        if MeasureIdx == 1
              title([num2str(Ages(AgeIdx, 1)),'-' num2str(Ages(AgeIdx, 2)), ' y.o.'], 'FontSize', PlotProps.Text.TitleSize)
        end

        if AgeIdx ==1
            chART.plot.vertical_text(MeasuresTitles{MeasureIdx}, .15, .5, PlotProps)
        end
    end

    % plot colorbar
    Axes= chART.sub_plot([], Grid, [MeasureIdx, nAges+1], [], false, '', PlotProps);
    Axes.Position(1) = Axes.Position(1)+.02;
    chART.plot.pretty_colorbar('Divergent', CLims.(Measures{MeasureIdx}), MeasureLabels{MeasureIdx}, PlotProps)
end


chART.save_figure('TopographyChange', ResultsFolder, PlotProps)

%% TODO plot bands change

PlotProps = Parameters.PlotProps.TopoPlots;
CLims = [-1 1;
    -12 12;
    -2.5 2.5];

Coefficient = 'Hour_2';
Grid = [nBands, nAges+1];

figure('Units','centimeters','Position',[0 0 22 15])

for BandIdx = 1:nBands
    for AgeIdx = 1:nAges

        %%% plot
        chART.sub_plot([], Grid, [BandIdx, AgeIdx], [], false, '', PlotProps);
        mixed_model_topography(squeeze(BandModels(AgeIdx, BandIdx, :)), ColorParameter, Coefficient, Chanlocs, CLims(BandIdx, :), PlotProps)
        colorbar off

        if BandIdx == 1
             title([num2str(Ages(AgeIdx, 1)),'-' num2str(Ages(AgeIdx, 2)), ' y.o.'], 'FontSize', PlotProps.Text.TitleSize)
        end

        if AgeIdx ==1
            chART.plot.vertical_text(BandLabels{BandIdx}, .12, .5, PlotProps)
        end
    end

    % plot colorbar
    Axes= chART.sub_plot([], Grid, [BandIdx, nAges+1], [], false, '', PlotProps);
    Axes.Position(1) = Axes.Position(1)+.02;
    chART.plot.pretty_colorbar('Divergent', CLims(BandIdx, :), MeasureLabels{strcmp(Measures, Measure)}, PlotProps)
end


chART.save_figure(['TopographyBandChange_',Measure], ResultsFolder, PlotProps)
