# Supplementary material for: The Interaction between Sleep and Development on Wake EEG Oscillations
Source: eNeuro. 2026 Apr 21;13(4):ENEURO.0384-25.2026. doi: 10.1523/ENEURO.0384-25.2026 (PMC13132015; doi:10.1523/ENEURO.0384-25.2026)
Supplement: Data 1 — MATLAB code used to preprocess, analyze and plot the wake EEG data used throughout the manuscript. Includes the primary repository children-wake/ as well as the required toolboxes: chART, fooof_mat, & Matcycle. Download Data 1, ZIP file. [file eneuro-13-ENEURO.0384-25.2026-s006.zip › Code/children-wake/codex.txt]

1. read the paper. make sure it accurately describes what this code does. Anything you think might be off in the paper, create a text file listing what might be different. you can look at the repositories C:\Users\Sophia\Code\Matcycle and C:\Users\Sophia\Code\chART


2. comment all the scripts and their functions. be as succinct as possible, but make sure a reader of the paper could understand where certain things came from. do NOT change any of the scripts, since they've already been run.

3. create a README, explaining especially how to set up all the repositories (difficult is the fooof-mat), dependencies (like eeglab, and matlab toolboxes like parallel processing), what the data variables are and what they're called, and anything else you think is important to have in a readme. Its for humans, so don't be too lengthy. again keep in mind the paper.

4. write a few lines of code, commented out, which would allow the user to directly open one of the ExtendedData mat files specific for each plotting script, so that they might immediately plot the same figures using the code. I need the code to be a faithful representation of how I ran the code, but possible for someone to run as well given the more limited files that I provide.
