# Supplementary material for: The Interaction between Sleep and Development on Wake EEG Oscillations
Source: eNeuro. 2026 Apr 21;13(4):ENEURO.0384-25.2026. doi: 10.1523/ENEURO.0384-25.2026 (PMC13132015; doi:10.1523/ENEURO.0384-25.2026)
Supplement: Data 1 — MATLAB code used to preprocess, analyze and plot the wake EEG data used throughout the manuscript. Includes the primary repository children-wake/ as well as the required toolboxes: chART, fooof_mat, & Matcycle. Download Data 1, ZIP file. [file eneuro-13-ENEURO.0384-25.2026-s006.zip › Code/children-wake/functions/check_packages.m]

function check_packages(ListOfPackages)
% this a little script for my code that checks if all the packages are
% loaded in the computer

% EEGLAB
if contains('eeglab', ListOfPackages)
    if ~exist('eeglab', 'file')
        error('Missing EEGLAB path')
    end
elseif ~exist('topoplot', 'file')
    eeglab
end

AllFound = true;

% my packages
if contains('oscip', ListOfPackages)
    try oscip.findme; catch; warning('oscip not found'); AllFound = false; end
end

if contains('chART', ListOfPackages)
    try chART.findme; catch; warning('chART not found');AllFound = false; end
end

if contains('cycy', ListOfPackages)
    try cycy.findme; catch; warning('cycy (Matcycle) not found');AllFound = false; end
end

if ~AllFound
    error('add packages to MATLAB path')
end
clc
