# Supplementary material for: The Interaction between Sleep and Development on Wake EEG Oscillations
Source: eNeuro. 2026 Apr 21;13(4):ENEURO.0384-25.2026. doi: 10.1523/ENEURO.0384-25.2026 (PMC13132015; doi:10.1523/ENEURO.0384-25.2026)
Supplement: Data 1 — MATLAB code used to preprocess, analyze and plot the wake EEG data used throughout the manuscript. Includes the primary repository children-wake/ as well as the required toolboxes: chART, fooof_mat, & Matcycle. Download Data 1, ZIP file. [file eneuro-13-ENEURO.0384-25.2026-s006.zip › Code/children-wake/functions/eeg/add_cz.m]

function EEG = add_cz(EEG)
% adds an empty channel for Cz

if any(strcmpi({EEG.chanlocs.labels}, 'CZ'))
    return
end

load('Cz.mat', 'CZ')

EEG.data(end+1, :) = zeros(1, size(EEG.data, 2));
EEG.chanlocs(end+1) = CZ;
EEG.nbchan = size(EEG.data, 1);
EEG = eeg_checkset(EEG);
