# Supplementary material for: The Interaction between Sleep and Development on Wake EEG Oscillations
Source: eNeuro. 2026 Apr 21;13(4):ENEURO.0384-25.2026. doi: 10.1523/ENEURO.0384-25.2026 (PMC13132015; doi:10.1523/ENEURO.0384-25.2026)
Supplement: Data 1 — MATLAB code used to preprocess, analyze and plot the wake EEG data used throughout the manuscript. Includes the primary repository children-wake/ as well as the required toolboxes: chART, fooof_mat, & Matcycle. Download Data 1, ZIP file. [file eneuro-13-ENEURO.0384-25.2026-s006.zip › Code/children-wake/functions/eeg/assemble_burst_distributions.m]

function [HistogramAmplitude, HistogramQuantities] = assemble_burst_distributions(Bursts, Frequencies, MaxTimepoints)
% Converts burst lists into frequency-binned amplitude and density histograms.

nFrequencies = numel(Frequencies)-1;
DiscreteFrequencies = discretize([Bursts.BurstFrequency], Frequencies);
 HistogramAmplitude = nan(1, numel(Frequencies)-1);
 HistogramQuantities = HistogramAmplitude;
for FreqIdx = 1:nFrequencies
    BurstTemp = Bursts(DiscreteFrequencies==FreqIdx);
        HistogramQuantities(FreqIdx) = 100*sum([BurstTemp.DurationPoints])/MaxTimepoints;
            if numel(BurstTemp)<10
                continue
            end
    HistogramAmplitude(FreqIdx) = mean([BurstTemp.Amplitude]);
end
