# Supplementary material for: The Interaction between Sleep and Development on Wake EEG Oscillations
Source: eNeuro. 2026 Apr 21;13(4):ENEURO.0384-25.2026. doi: 10.1523/ENEURO.0384-25.2026 (PMC13132015; doi:10.1523/ENEURO.0384-25.2026)
Supplement: Data 1 — MATLAB code used to preprocess, analyze and plot the wake EEG data used throughout the manuscript. Includes the primary repository children-wake/ as well as the required toolboxes: chART, fooof_mat, & Matcycle. Download Data 1, ZIP file. [file eneuro-13-ENEURO.0384-25.2026-s006.zip › Code/children-wake/functions/eeg/burst_bands.m]

function Bursts = burst_bands(Bursts, Bands)
% Labels each burst by manuscript band membership.

Frequencies = [Bursts.BurstFrequency];
FrequencyCategories = zeros(size(Frequencies));

BandLabels = fieldnames(Bands);
for BandIdx = 1:numel(BandLabels)
    Band = Bands.(BandLabels{BandIdx});
    Indexes = Frequencies >= Band(1) & Frequencies <= Band(2);
    FrequencyCategories(Indexes) = BandIdx;
end

for BurstIdx = 1:numel(Bursts)
    Bursts(BurstIdx).NewBand = FrequencyCategories(BurstIdx);
end
