# Supplementary material for: The Interaction between Sleep and Development on Wake EEG Oscillations
Source: eNeuro. 2026 Apr 21;13(4):ENEURO.0384-25.2026. doi: 10.1523/ENEURO.0384-25.2026 (PMC13132015; doi:10.1523/ENEURO.0384-25.2026)
Supplement: Data 1 — MATLAB code used to preprocess, analyze and plot the wake EEG data used throughout the manuscript. Includes the primary repository children-wake/ as well as the required toolboxes: chART, fooof_mat, & Matcycle. Download Data 1, ZIP file. [file eneuro-13-ENEURO.0384-25.2026-s006.zip › Code/children-wake/functions/eeg/center_eeg.m]

function EEG = center_eeg(EEG)
% Removes large DC offsets by recentering channels.
% for data with major DC shifts, this moves all the traces to be centered
% to their mean, so that the high-pass filter struggles less. 

Means = mean(EEG.data, 2);
EEG.data = EEG.data - Means;
