# Supplementary material for: The Interaction between Sleep and Development on Wake EEG Oscillations
Source: eNeuro. 2026 Apr 21;13(4):ENEURO.0384-25.2026. doi: 10.1523/ENEURO.0384-25.2026 (PMC13132015; doi:10.1523/ENEURO.0384-25.2026)
Supplement: Data 1 — MATLAB code used to preprocess, analyze and plot the wake EEG data used throughout the manuscript. Includes the primary repository children-wake/ as well as the required toolboxes: chART, fooof_mat, & Matcycle. Download Data 1, ZIP file. [file eneuro-13-ENEURO.0384-25.2026-s006.zip › Code/children-wake/functions/eeg/channel_distances.m]

function M = channel_distances(X, Y, Z)
% Computes inter-electrode distances from XYZ coordinates.

M = nan(numel(X));

for Indx_Ch1 = 1:numel(X)
    for Indx_Ch2 = 1:numel(X)
        M(Indx_Ch1, Indx_Ch2) = sqrt((X(Indx_Ch2)-X(Indx_Ch1))^2 +...
            (Y(Indx_Ch2)-Y(Indx_Ch1))^2 + (Z(Indx_Ch2)-Z(Indx_Ch1))^2);
    end
end
