# Supplementary material for: The Interaction between Sleep and Development on Wake EEG Oscillations
Source: eNeuro. 2026 Apr 21;13(4):ENEURO.0384-25.2026. doi: 10.1523/ENEURO.0384-25.2026 (PMC13132015; doi:10.1523/ENEURO.0384-25.2026)
Supplement: Data 1 — MATLAB code used to preprocess, analyze and plot the wake EEG data used throughout the manuscript. Includes the primary repository children-wake/ as well as the required toolboxes: chART, fooof_mat, & Matcycle. Download Data 1, ZIP file. [file eneuro-13-ENEURO.0384-25.2026-s006.zip › Code/children-wake/functions/eeg/channel_slopes.m]

function [Slopes, Intercepts, Power, Freqs] = channel_slopes(EEG, Ranges, Datatype, FitType)
% Estimates per-channel spectral slopes, used mainly for ICA artifact decisions.
% identifies the slopes of each channel, used especially for detecting
% which components are noise vs EEG

Window = 4;

switch Datatype
    case 'ICA'
        tmpdata = eeg_getdatact(EEG, 'component', 1:size(EEG.icaweights,1));
        nRanges = size(Ranges, 1);
    otherwise
        dip('NormalEEG')
        tmpdata = EEG.data;
end

if ~exist("FitType", 'var')
    FitType = '';
end

% computer power to then calculate slopes
[Power, Freqs] = cycy.utils.compute_power(tmpdata, EEG.srate, Window); % for components
Power = smooth_frequencies(Power, Freqs, 5);


nChannels = size(Power, 1);


switch FitType
    case 'fooof'

        disp('getting fooof slopes')
        Slopes = nan(nChannels, nRanges);
        Intercepts = nan(nChannels, nRanges);

        for Indx_Ch = 1:nChannels
            for Indx_R = 1:nRanges
                try
                    [Slopes(Indx_Ch, Indx_R), Intercepts(Indx_Ch, Indx_R)] = simple_fooof_fit(Freqs, ...
                        Power(Indx_Ch, :), Ranges(Indx_R, :));
                catch
                    Slopes(Indx_Ch, Indx_R)= nan;
                    Intercepts(Indx_Ch, Indx_R) = nan;
                    warning('fooof didnt fit!')
                end
            end
        end


    otherwise
        disp('getting fitted slopes')

        % get indexes
        Delta = dsearchn(Freqs', [3, 6]')';
        Beta = dsearchn(Freqs', [15, 40]');

        Delta = Delta(1):Delta(2);
        Beta = round(linspace(Beta(1), Beta(2), numel(Delta)));
        Indx = [Delta, Beta];

        Slopes = nan(1, nChannels);
        Intercepts = nan(1, nChannels);
        for Indx_Ch = 1:nChannels

            [Slopes(Indx_Ch), Intercepts(Indx_Ch)] = quickFit(log(Freqs(Indx)), ...
                log(Power(Indx_Ch, Indx)), false);
        end
end
