# Supplementary material for: The Interaction between Sleep and Development on Wake EEG Oscillations
Source: eNeuro. 2026 Apr 21;13(4):ENEURO.0384-25.2026. doi: 10.1523/ENEURO.0384-25.2026 (PMC13132015; doi:10.1523/ENEURO.0384-25.2026)
Supplement: Data 1 — MATLAB code used to preprocess, analyze and plot the wake EEG data used throughout the manuscript. Includes the primary repository children-wake/ as well as the required toolboxes: chART, fooof_mat, & Matcycle. Download Data 1, ZIP file. [file eneuro-13-ENEURO.0384-25.2026-s006.zip › Code/children-wake/functions/eeg/corr_neighbor_channels.m]

function R = corr_neighbor_channels(Data, Chanlocs)
% Measures how well each channel agrees with its neighbors.
% correlates neighboring channels; lets you determine when one channel is
% an outlier.
% Data is a Ch x t matrix

if numel(Chanlocs)==129
    warning('removing CZ')
    Chanlocs(end) = [];
end

 Neighbors = find_neighbors(Chanlocs);

R = corr(Data');
R(~Neighbors) = nan;
end


function Worst = find_worst_channels(R, Threshold)

Remaining = R;
Worst = [];

while any(mean(Remaining, 'omitnan')<Threshold)
    [~, Indx] = min(mean(Remaining, 'omitnan'));
    Worst = cat(1, Worst, Indx);

    Remaining(Indx, :) = nan;
    Remaining(:, Indx) = nan;
end
end
