# Supplementary material for: The Interaction between Sleep and Development on Wake EEG Oscillations
Source: eNeuro. 2026 Apr 21;13(4):ENEURO.0384-25.2026. doi: 10.1523/ENEURO.0384-25.2026 (PMC13132015; doi:10.1523/ENEURO.0384-25.2026)
Supplement: Data 1 — MATLAB code used to preprocess, analyze and plot the wake EEG data used throughout the manuscript. Includes the primary repository children-wake/ as well as the required toolboxes: chART, fooof_mat, & Matcycle. Download Data 1, ZIP file. [file eneuro-13-ENEURO.0384-25.2026-s006.zip › Code/children-wake/functions/eeg/fieldtrip2eeglab_events.m]

function events_el = fieldtrip2eeglab_events(events_ft)
% Renames FieldTrip event fields into EEGLAB-style event structs.

Fields = fieldnames(events_ft);

Fields{strcmp(Fields, 'type')} = 'oldtype';
Fields{strcmp(Fields, 'value')} = 'type';
Fields{strcmp(Fields, 'sample')} = 'latency';


events_el = cell2struct(struct2cell(events_ft), Fields); % little hack
