# Supplementary material for: The Interaction between Sleep and Development on Wake EEG Oscillations
Source: eNeuro. 2026 Apr 21;13(4):ENEURO.0384-25.2026. doi: 10.1523/ENEURO.0384-25.2026 (PMC13132015; doi:10.1523/ENEURO.0384-25.2026)
Supplement: Data 1 — MATLAB code used to preprocess, analyze and plot the wake EEG data used throughout the manuscript. Includes the primary repository children-wake/ as well as the required toolboxes: chART, fooof_mat, & Matcycle. Download Data 1, ZIP file. [file eneuro-13-ENEURO.0384-25.2026-s006.zip › Code/children-wake/functions/eeg/filter_and_downsample_eeg.m]

function EEG = filter_and_downsample_eeg(EEG, Parameters)
% Applies line filtering, low/high-pass filtering, and resampling using the preset parameter struct.
% Parameters should have .fs, .lp, .hp, .hp_stopband, .line

% set selected parameters
new_fs = Parameters.fs;
lowpass = Parameters.lp;
highpass = Parameters.hp;
hp_stopband = Parameters.hp_stopband;
line_noise = Parameters.line;


% center each channel to its mean
EEG = center_eeg(EEG);

% low-pass filter
EEG = pop_eegfiltnew(EEG, [], lowpass); % this is a form of antialiasing, but it not really needed because usually we use 40hz with 256 srate

% notch filter for line noise
EEG = line_filter(EEG, line_noise, false);

% resample
if EEG.srate ~= new_fs
    EEG = pop_resample(EEG, new_fs);
end

% high-pass filter
% NOTE: this is after resampling, otherwise crazy slow.
% NOTE2: also before merging, because of crazy drifts
EEG = highpass_eeg(EEG, highpass, hp_stopband);
