# Supplementary material for: The Interaction between Sleep and Development on Wake EEG Oscillations
Source: eNeuro. 2026 Apr 21;13(4):ENEURO.0384-25.2026. doi: 10.1523/ENEURO.0384-25.2026 (PMC13132015; doi:10.1523/ENEURO.0384-25.2026)
Supplement: Data 1 — MATLAB code used to preprocess, analyze and plot the wake EEG data used throughout the manuscript. Includes the primary repository children-wake/ as well as the required toolboxes: chART, fooof_mat, & Matcycle. Download Data 1, ZIP file. [file eneuro-13-ENEURO.0384-25.2026-s006.zip › Code/children-wake/functions/eeg/find_flat_channels.m]

function FlatChannels = find_flat_channels(EEG)
% Finds channels that are effectively flat or dead.
EEGHyperclean = clean_artifacts(EEG, ...
    'Highpass', 'off', ...
    'ChannelCriterion', 'off', ...
    'LineNoiseCriterion', 'off', ...
    'BurstRejection', 'off',...
    'BurstCriterion', 'off', ...
    'BurstCriterionRefMaxBadChns', 'off', ...
    'WindowCriterion', 'off');

FlatChannels = str2double(setdiff({EEG.chanlocs.labels}, {EEGHyperclean.chanlocs.labels}));
end
