# Supplementary material for: The Interaction between Sleep and Development on Wake EEG Oscillations
Source: eNeuro. 2026 Apr 21;13(4):ENEURO.0384-25.2026. doi: 10.1523/ENEURO.0384-25.2026 (PMC13132015; doi:10.1523/ENEURO.0384-25.2026)
Supplement: Data 1 — MATLAB code used to preprocess, analyze and plot the wake EEG data used throughout the manuscript. Includes the primary repository children-wake/ as well as the required toolboxes: chART, fooof_mat, & Matcycle. Download Data 1, ZIP file. [file eneuro-13-ENEURO.0384-25.2026-s006.zip › Code/children-wake/functions/eeg/find_neighbors.m]

function Neighbors = find_neighbors(Chanlocs)
% Builds the neighboring-channel lookup used for artifact checks.

M = channel_distances([Chanlocs.X], [Chanlocs.Y], [Chanlocs.Z]);
M(1:numel(Chanlocs)+1:numel(M)) = nan; % set diagonal to nan;
Neighbors = M <= median(min(M))*2; % all channels that are as close as the maximum minimum distance
