# Supplementary material for: The Interaction between Sleep and Development on Wake EEG Oscillations
Source: eNeuro. 2026 Apr 21;13(4):ENEURO.0384-25.2026. doi: 10.1523/ENEURO.0384-25.2026 (PMC13132015; doi:10.1523/ENEURO.0384-25.2026)
Supplement: Data 1 — MATLAB code used to preprocess, analyze and plot the wake EEG data used throughout the manuscript. Includes the primary repository children-wake/ as well as the required toolboxes: chART, fooof_mat, & Matcycle. Download Data 1, ZIP file. [file eneuro-13-ENEURO.0384-25.2026-s006.zip › Code/children-wake/functions/eeg/find_worst_channels.m]

function Worst = find_worst_channels(R, Threshold)
% Returns the most poorly correlated channels under a threshold.

Remaining = R;
Worst = [];

while any(mean(Remaining, 'omitnan')<Threshold)
    [~, Indx] = min(mean(Remaining, 'omitnan'));
    Worst = cat(1, Worst, Indx);

    Remaining(Indx, :) = nan;
    Remaining(:, Indx) = nan;
end
end
