# Supplementary material for: The Interaction between Sleep and Development on Wake EEG Oscillations
Source: eNeuro. 2026 Apr 21;13(4):ENEURO.0384-25.2026. doi: 10.1523/ENEURO.0384-25.2026 (PMC13132015; doi:10.1523/ENEURO.0384-25.2026)
Supplement: Data 1 — MATLAB code used to preprocess, analyze and plot the wake EEG data used throughout the manuscript. Includes the primary repository children-wake/ as well as the required toolboxes: chART, fooof_mat, & Matcycle. Download Data 1, ZIP file. [file eneuro-13-ENEURO.0384-25.2026-s006.zip › Code/children-wake/functions/eeg/fooof_spectrum.m]

function [Exponent, Offset, PeriodicPower, FooofFrequencies, Fit, AperiodicPower] = fooof_spectrum(Power, Frequencies, simple_fooof_fittingRange)
% Runs `fooof()` and returns exponent, offset, periodic power, fit quality, and aperiodic fit.


Power = smooth_frequencies(Power, Frequencies, 2);

try
    FooofModel = fooof(Frequencies, Power, simple_fooof_fittingRange, struct(), true);
    FooofFrequencies = FooofModel.freqs;
    Offset = FooofModel.aperiodic_params(1);
    Exponent = FooofModel.aperiodic_params(2);
    Fit = [FooofModel.error, FooofModel.r_squared];

    PeriodicPower = FooofModel.power_spectrum-FooofModel.ap_fit;
    AperiodicPower = FooofModel.ap_fit;
catch
    warning('couldnt fit fooof')
    Exponent = nan;
    Offset = nan;
    PeriodicPower = nan(1, numel(Frequencies)); % TODO: make this expected fooof frequencies
    FooofFrequencies = Frequencies;
    AperiodicPower =  nan(1, numel(Frequencies));
end
