# Supplementary material for: The Interaction between Sleep and Development on Wake EEG Oscillations
Source: eNeuro. 2026 Apr 21;13(4):ENEURO.0384-25.2026. doi: 10.1523/ENEURO.0384-25.2026 (PMC13132015; doi:10.1523/ENEURO.0384-25.2026)
Supplement: Data 1 — MATLAB code used to preprocess, analyze and plot the wake EEG data used throughout the manuscript. Includes the primary repository children-wake/ as well as the required toolboxes: chART, fooof_mat, & Matcycle. Download Data 1, ZIP file. [file eneuro-13-ENEURO.0384-25.2026-s006.zip › Code/children-wake/functions/eeg/highpass_eeg.m]

function EEG_filt = highpass_eeg(EEG, high_pass, hp_stopband)
% High-pass FIR helper used to control the transition band explicitly.
% special filter for high-pas filtering; done to have more control over
% which frequencies really get removed.

fs = EEG.srate;
StopAtten = 60;
PassRipple = 0.05;

hpFilter = designfilt('highpassfir', 'PassbandFrequency', high_pass, ...
    'StopbandFrequency', hp_stopband, 'StopbandAttenuation', StopAtten, ...
    'PassbandRipple', PassRipple, 'SampleRate', fs, 'DesignMethod', 'kaiser');

EEG_filt = firfilt(EEG, hpFilter.Coefficients);
