# Supplementary material for: The Interaction between Sleep and Development on Wake EEG Oscillations
Source: eNeuro. 2026 Apr 21;13(4):ENEURO.0384-25.2026. doi: 10.1523/ENEURO.0384-25.2026 (PMC13132015; doi:10.1523/ENEURO.0384-25.2026)
Supplement: Data 1 — MATLAB code used to preprocess, analyze and plot the wake EEG data used throughout the manuscript. Includes the primary repository children-wake/ as well as the required toolboxes: chART, fooof_mat, & Matcycle. Download Data 1, ZIP file. [file eneuro-13-ENEURO.0384-25.2026-s006.zip › Code/children-wake/functions/eeg/indexes2labels.m]

function Labels = indexes2labels(Indexes, Chanlocs)
% Converts numeric channel indices to EEGLAB labels.

AllLabels =  string({Chanlocs.labels});
AllLabels(strcmpi(AllLabels, 'CZ')) = "129";
Labels = AllLabels(Indexes);

Labels = str2double(Labels);
