# Supplementary material for: The Interaction between Sleep and Development on Wake EEG Oscillations
Source: eNeuro. 2026 Apr 21;13(4):ENEURO.0384-25.2026. doi: 10.1523/ENEURO.0384-25.2026 (PMC13132015; doi:10.1523/ENEURO.0384-25.2026)
Supplement: Data 1 — MATLAB code used to preprocess, analyze and plot the wake EEG data used throughout the manuscript. Includes the primary repository children-wake/ as well as the required toolboxes: chART, fooof_mat, & Matcycle. Download Data 1, ZIP file. [file eneuro-13-ENEURO.0384-25.2026-s006.zip › Code/children-wake/functions/eeg/labels2indexes.m]

function Indexes = labels2indexes(Labels, Chanlocs)
% Converts EEGLAB labels to numeric channel indices.

Labels = string(Labels);

% handles exception of Cz, which for some stupid reason I saved as Cz.
Labels(strcmp(Labels, '129')) = 'CZ';

ChanLabels = string({Chanlocs.labels});

[Members, Indexes] = ismember(Labels, ChanLabels);

Members = Members(:)';
Labels = Labels';

Indexes(Indexes == 0) = [];

if any(not(Members))
    warning(strjoin([ 'Chan ', Labels(not(Members))', ' not present in the chanlocs']))
end
