# Supplementary material for: The Interaction between Sleep and Development on Wake EEG Oscillations
Source: eNeuro. 2026 Apr 21;13(4):ENEURO.0384-25.2026. doi: 10.1523/ENEURO.0384-25.2026 (PMC13132015; doi:10.1523/ENEURO.0384-25.2026)
Supplement: Data 1 — MATLAB code used to preprocess, analyze and plot the wake EEG data used throughout the manuscript. Includes the primary repository children-wake/ as well as the required toolboxes: chART, fooof_mat, & Matcycle. Download Data 1, ZIP file. [file eneuro-13-ENEURO.0384-25.2026-s006.zip › Code/children-wake/functions/eeg/plot_quick_eeg.m]

function plot_quick_eeg(EEG, PlotICA)
% Fast visual check of EEG traces, with optional ICA overlays.
arguments
    EEG
    PlotICA = false;
end

Pix = get(0,'screensize');
if PlotICA
    tmpdata = eeg_getdatact(EEG, 'component', 1:nComps);
    DispChannels = 40;
    Spacing = 5;
else
    tmpdata = EEG.data;
    DispChannels = size(tmpdata, 1);
    Spacing = 20;
end
eegplot( tmpdata, 'srate', EEG.srate,  'spacing', Spacing, 'dispchans', DispChannels, ...
    'winlength', 20, 'position', [0 0 Pix(3) Pix(4)*.97], 'events', EEG.event, 'eloc_file', EEG.chanlocs);
