# Supplementary material for: The Interaction between Sleep and Development on Wake EEG Oscillations
Source: eNeuro. 2026 Apr 21;13(4):ENEURO.0384-25.2026. doi: 10.1523/ENEURO.0384-25.2026 (PMC13132015; doi:10.1523/ENEURO.0384-25.2026)
Supplement: Data 1 — MATLAB code used to preprocess, analyze and plot the wake EEG data used throughout the manuscript. Includes the primary repository children-wake/ as well as the required toolboxes: chART, fooof_mat, & Matcycle. Download Data 1, ZIP file. [file eneuro-13-ENEURO.0384-25.2026-s006.zip › Code/children-wake/functions/eeg/simple_fooof_fit.m]

function [Exponent, Offset] = simple_fooof_fit(X, Y, Range)
% Minimal exponent/offset wrapper used during preprocessing.

Results = fooof(X, Y, Range, struct(), false);

Exponent = -Results.aperiodic_params(2);
Offset = Results.aperiodic_params(1);
