# Supplementary material for: The Interaction between Sleep and Development on Wake EEG Oscillations
Source: eNeuro. 2026 Apr 21;13(4):ENEURO.0384-25.2026. doi: 10.1523/ENEURO.0384-25.2026 (PMC13132015; doi:10.1523/ENEURO.0384-25.2026)
Supplement: Data 1 — MATLAB code used to preprocess, analyze and plot the wake EEG data used throughout the manuscript. Includes the primary repository children-wake/ as well as the required toolboxes: chART, fooof_mat, & Matcycle. Download Data 1, ZIP file. [file eneuro-13-ENEURO.0384-25.2026-s006.zip › Code/children-wake/functions/eeg/top_components_by_category.m]

function Top = top_components_by_category(Components, Spread)
% Converts ICLabel probabilities into one chosen category per component.
% function to identify the components that are definitely a given category,
% based on it being Spread times more than the next highest component

nComponents = size(Components, 1);
Top = nan(nComponents, 1);

for Indx_Co = 1:nComponents
    Comps = Components(Indx_Co, :);
    [Max, Indx] = max(Comps);
    Comps(Indx) = [];

    if all(Max > Spread*Comps)
        Top(Indx_Co) = Indx;
    end
end
