# Supplementary material for: The Interaction between Sleep and Development on Wake EEG Oscillations
Source: eNeuro. 2026 Apr 21;13(4):ENEURO.0384-25.2026. doi: 10.1523/ENEURO.0384-25.2026 (PMC13132015; doi:10.1523/ENEURO.0384-25.2026)
Supplement: Data 1 — MATLAB code used to preprocess, analyze and plot the wake EEG data used throughout the manuscript. Includes the primary repository children-wake/ as well as the required toolboxes: chART, fooof_mat, & Matcycle. Download Data 1, ZIP file. [file eneuro-13-ENEURO.0384-25.2026-s006.zip › Code/children-wake/functions/EGI/brogden.m]

% Legacy EGI utility script kept with the import code.

% set up the path to access the Brogden MATLAB code.

p = path;
switch(computer)
    case 'PCWIN',
	path('W:\brogden\matlab', p);
    case { 'SOL','SOL2', 'LNX86', 'GLNX86' }
	path('/apps/brogden/matlab', p);
end;
ourp = ourpath;
path(ourp, p);
more off
path
