# Supplementary material for: The Interaction between Sleep and Development on Wake EEG Oscillations
Source: eNeuro. 2026 Apr 21;13(4):ENEURO.0384-25.2026. doi: 10.1523/ENEURO.0384-25.2026 (PMC13132015; doi:10.1523/ENEURO.0384-25.2026)
Supplement: Data 1 — MATLAB code used to preprocess, analyze and plot the wake EEG data used throughout the manuscript. Includes the primary repository children-wake/ as well as the required toolboxes: chART, fooof_mat, & Matcycle. Download Data 1, ZIP file. [file eneuro-13-ENEURO.0384-25.2026-s006.zip › Code/children-wake/functions/external/addExternalFunctions.m]

% adds all the paths to all the external functions I use. Probably a
% sub-optimal solution, but dealing with submodules is a bitch.

Path = mfilename('fullpath');
Path = extractBefore(Path, 'addExternalFunctions');

SubFolders = list_filenames(Path);
SubFolders(contains(SubFolders, '.')) = [];

for Indx_F = 1:numel(SubFolders)
    
   addpath(fullfile(Path, SubFolders(Indx_F))) 
end
