# Supplementary material for: The Interaction between Sleep and Development on Wake EEG Oscillations
Source: eNeuro. 2026 Apr 21;13(4):ENEURO.0384-25.2026. doi: 10.1523/ENEURO.0384-25.2026 (PMC13132015; doi:10.1523/ENEURO.0384-25.2026)
Supplement: Data 1 — MATLAB code used to preprocess, analyze and plot the wake EEG data used throughout the manuscript. Includes the primary repository children-wake/ as well as the required toolboxes: chART, fooof_mat, & Matcycle. Download Data 1, ZIP file. [file eneuro-13-ENEURO.0384-25.2026-s006.zip › Code/children-wake/functions/external/Mass_univariate_erp_toolbox/erplab2GND.m]

% erplab2GND() - Create a Mass Univariate ERP Toolbox GND struct variable from a set of
%              ERPLAB *.erp files
%
% Usage:
%  >> GND=erplab2GND(gui_infiles_or_tmplt,varargin);
%
% Required Inputs:
%   gui_infiles_or_tmplt - ['gui', a cell array of strings, or a string template]
%                          If 'gui', a GUI is created that allows you to select
%                          which average files to import (this is probably the
%                          easiest way to import files).  If a cell array of
%                          of strings, each element of the cell array should
%                          contain the filename of an ERPLAB erp file (e.g.,
%                          {'visodbl01.erp','visodbl02.erp'}.  Otherwise, this
%                          input should be a filename template (i.e., a string with
%                          # where the subject number should be--'visodbl#.erp').
%                          If you provide a template, you must use the option
%                          'sub_ids' (see below) to specify the ID numbers of
%                          each subject. Include the files' path unless the files
%                          are in the current working directory.
%
%
% Optional Inputs:
%   sub_ids          - [integer vector] A set of integers specifying the
%                      subject ID numbers to include in the grand average.
%                      Only necessary if a filename template is given as
%                      the input to gui_infiles_or_tmplt.
%
%   bsln             - [vector or NaN] A pair of numbers (in milliseconds)
%                      specifying the start and end times of the ERP baseline
%                      window or NaN.  If NaN, data are not baselined.  
%                      Otherwise, the mean voltage in the baseline window 
%                      will be removed from each ERP. {default: use all time
%                      points before time 0}.
%
%   use_bins         - [integer vector] A set of integers specifying which
%                      bins to import into MATLAB.  If not specified, all
%                      bins will be imported. Note, if you import only a
%                      subset of bins, the bin numberings will start at 1
%                      and run to the number you've imported (i.e., the may
%                      differ from the bin numbers in the set files.
%                      {default: import all bins}
%
%   exclude_chans    - A cell array of channel labels to exclude from the
%                      importation (e.g., {'A2','lle','rhe'}). You cannot
%                      use both this option and 'include_chans' (below).{default:
%                      not used, import all channels}
%
%   include_chans    - A cell array specifying a subset of channel labels to import
%                      (e.g., {'Fz','Cz','Pz'}).  All other channels will
%                      be ignored. You cannot use both this option and
%                      'exclude_chans' (above). {default: not used, import
%                      all channels}
%
%   exp_name         - [string] Name of the experiment. {default: 'An
%                      Experiment'}
%
%   out_fname        - [string] Filename to save GND variable to.  If empty
%                      (i.e., not specified), a GUI will be created to prompt
%                      you for a filename. If the string 'no save', the GND
%                      variable will not be saved to disk. If no file
%                      extension is given '.GND' will be added to the
%                      filename.  If not specified, a GUI will be created
%                      to ask for a filename. {default: not specified}
%
%   verblevel        - An integer specifiying the amount of information you want
%                      this function to provide about what it is doing during runtime.
%                       Options are:
%                        0 - quiet, only show errors, warnings, and EEGLAB/ERPLAB reports
%                        1 - stuff anyone should probably know
%                        2 - stuff you should know the first time you start working
%                            with a data set {default value}
%                        3 - stuff that might help you debug (show all
%                            reports)
%
% Output:
%   GND  - Struct variable containing grand averages, individual subject
%          ERPs, mass t-test results and more.
%
%
% Global Variables:
%   VERBLEVEL - Mass Univariate ERP Toolbox level of verbosity (i.e., tells 
%               functions how much to report about what they're doing during
%               runtime) set by the optional function argument 'verblevel'
%
% Notes:
% -The GND fields odelay, cals, and condesc are specific to Kutaslab data.
% Other labs should be able to ignore them.
%
% Author:
% David Groppe
% Kutaslab, 11/2010

%%%%%%%%%%%%%%%% Revision History  %%%%%%%%%%%%%%%%%
% 10/31/2010: 'use_bin' option fixed and problem with reshaping data when no
% ICs are labeled as artifacts fixed-TPU
%
% 11/2/2010: Can now deal with condition codes for Kutaslab data (before it
% assumed that all bins had a condition code of 1)
% 
% 11/3/2010: Function now checks to make sure GND file can be written to
% disk before attempting to do so.  Code courtesy of Tom Urbach.
%
% 4/4/2011: Made compatible with Windows.
%
% 1/10/2017: NaN can now be the baseline to avoid an baselining of EEG data

%%%%%%%%%%%%%%%% Future Work  %%%%%%%%%%%%%%%%%
%
% This function needs to be modified to be able to handle ERPLAB
% conventions once it gets released
%
% Add odelay for Kutaslab?  Currently GND.odelay=[];
%
% GND.indiv_traits=[]; <-make import option for this (i.e., function
% should be able to import this info from text file)
%
% Make import option for GND.indiv_traits this (i.e., erplab2GND.m should be able to import
% this info from text file)

function GND=erplab2GND(gui_infiles_or_tmplt,varargin)

p=inputParser;
p.addRequired('gui_infiles_or_tmplt',@(x) ischar(x) || iscell(x));
p.addParamValue('locfile',[],@ischar);
p.addParamValue('sub_ids',[],@isnumeric);
p.addParamValue('bsln',[],@(x) sum(isnan(x)) || (isnumeric(x) && length(x)==2));
p.addParamValue('exp_name','An Experiment',@ischar);
p.addParamValue('use_bins',[],@isnumeric);
p.addParamValue('exclude_chans',[],@(x) ischar(x) || iscell(x));
p.addParamValue('include_chans',[],@(x) ischar(x) || iscell(x));
p.addParamValue('out_fname',[],@ischar);
p.addParamValue('verblevel',[],@(x) isnumeric(x) && (length(x)==1));
p.parse(gui_infiles_or_tmplt,varargin{:});


global VERBLEVEL;

if isempty(p.Results.verblevel),
    if isempty(VERBLEVEL),
        VERBLEVEL=2;
    end
else
    VERBLEVEL=p.Results.verblevel;
end


%% Figure out which channels to ignore if any
%But first make sure exclude & include options were not both used.
if ~isempty(p.Results.include_chans) && ~isempty(p.Results.exclude_chans)
    error('You cannot use BOTH ''include_chans'' and ''exclude_chans'' options.');
end
if ischar(p.Results.exclude_chans),
    exclude_chans{1}=p.Results.exclude_chans;
elseif isempty(p.Results.exclude_chans)
    exclude_chans=[];
else
    exclude_chans=p.Results.exclude_chans;
end
if ischar(p.Results.include_chans),
    include_chans{1}=p.Results.include_chans;
elseif isempty(p.Results.include_chans)
    include_chans=[];
else
    include_chans=p.Results.include_chans;
end


%%  Select files for loading
if strcmpi(gui_infiles_or_tmplt,'GUI'),
    loading=1;
    infiles=[];
    while loading,
        [neofname, inpath]=uigetfile({'*.erp','*.erp files'; ...
            '*.*','All Files (*.*)'},'ERPLAB erp Files to Import','MultiSelect','on');
        if ischar(neofname),
            clear infname;
            infname{1}=neofname; %make it a cell array for consistent syntax below
        else
            infname=neofname;
        end
        if ~inpath,
            if isempty(infiles),
                fprintf('File selection cancelled.  Aborting erplab2GND.\n');
                GND=[];
                return;
            else
                loading=0;
            end
        else
            if isempty(infiles),
                infiles=cell(1,length(infname)); %preallocate mem
                for a=1:length(infname),
                    infiles{a}=[inpath infname{a}];
                end
            else
                n_files=length(infiles);
                ct=0;
                for a=(n_files+1):(n_files+length(infname)),
                    ct=ct+1;
                    infiles{a}=[inpath infname{ct}];
                end
            end
            % trigger GUI to see if user wants to load more
            resp=questdlg('Do you want to load more files?',...
                'OUTPUT','Yes','No','Yes');
            if strcmpi(resp,'No'),
                loading=0;
            end
        end
    end
elseif iscell(p.Results.gui_infiles_or_tmplt)
    infiles=p.Results.gui_infiles_or_tmplt;
else
    if isempty(p.Results.sub_ids)
        error('If gui_infiles_or_tmplt is a string filename template, you must specify the subject numbers with the argument ''sub_ids''.');
    elseif ~ismember('#',p.Results.gui_infiles_or_tmplt),
        error('The filename template %s needs to contain a # to indicate where the subject numbers go (e.g., odbl#.nrm).', ...
            p.Results.gui_infiles_or_tmplt);
    else
        lb_id=find(p.Results.gui_infiles_or_tmplt=='#');
        prefix=p.Results.gui_infiles_or_tmplt(1:(lb_id(1)-1)); %indexing lb_id by 1 in case there are multiple pound signs
        postfix=p.Results.gui_infiles_or_tmplt((lb_id(1)+1):end);
        n_infiles=length(p.Results.sub_ids);
        infiles=cell(1,n_infiles);
        for s=1:n_infiles,
            no_pad=[prefix num2str(p.Results.sub_ids(s)) postfix];
            if p.Results.sub_ids(s)<10,
                padded=[prefix num2str(p.Results.sub_ids(s),'%.2d') postfix];
                if ismac || isunix
                    %Mac or Unix OS
                    [sP wP]=unix(['ls ' padded]); %if sp==0, then the file exists, need wP argument so that it isn't automatically displayed in command window
                    [sNP wNP]=unix(['ls ' no_pad]); % Need wNP argument so that it isn't automatically displayed in command window
                    if ~sP
                        if ~sNP,
                            error('You have a file named %s and one named %s.  I don''t know which one to load!\n', ...
                                padded,no_pad);
                        else
                            infiles{s}=padded;
                        end
                    else
                        infiles{s}=no_pad;
                    end
                else
                    %Must be a PC
                    infiles{s}=no_pad;
                end
            else
                infiles{s}=no_pad;
            end
        end
    end
end

%Get rid of any redundant input files
infiles=unique(infiles);
n_infiles=length(infiles);


%% Load first data set and draft GND fields
ERP=load_erplab(infiles{1});
    
[n_ERP_chans, n_pts, n_ERP_bins]=size(ERP.bindata);
if ~isempty(exclude_chans),
    use_chans=zeros(1,n_ERP_chans);
    ex_ct=0;
    for a=1:n_ERP_chans,
        if ~ismember_ci(ERP.chanlocs(a).labels,exclude_chans)
            use_chans(a)=1;
        else
            ex_ct=ex_ct+1;
            ex_labels{ex_ct}=ERP.chanlocs(a).labels;
        end
    end
    n_chans=sum(use_chans);
    use_chans=find(use_chans==1);
    
    if VERBLEVEL>1,
        missed=setdiff_ci(exclude_chans,ex_labels);
        n_missed=length(missed);
        if n_missed,
            if n_missed==1,
                msg=sprintf('I attempted to exclude the following channel, but it was not found:');
            else
                msg=sprintf('I attempted to exclude the following channels, but they were not found:');
            end
            for a=1:n_missed,
                msg=[msg ' ' missed{a}];
            end
            watchit(msg);
        end
    end
elseif ~isempty(include_chans),
    use_chans=zeros(1,n_ERP_chans);
    in_ct=0;
    for a=1:n_ERP_chans,
        if ismember_ci(ERP.chanlocs(a).labels,include_chans)
            use_chans(a)=1;
            in_ct=in_ct+1;
            in_labels{in_ct}=ERP.chanlocs(a).labels;
        end
    end
    n_chans=sum(use_chans);
    use_chans=find(use_chans==1);
    
    if VERBLEVEL>1,
        missed=setdiff_ci(include_chans,in_labels);
        n_missed=length(missed);
        if n_missed,
            if n_missed==1,
                msg=sprintf('I attempted to include the following channel, but it was not found:');
            else
                msg=sprintf('I attempted to include the following channels, but they were not found:');
            end
            for a=1:n_missed,
                msg=[msg ' ' missed{a}];
            end
            watchit(msg);
        end
    end
else
    n_chans=n_ERP_chans;
    use_chans=1:n_chans;
end

%Collect bins
if isempty(p.Results.use_bins),
    use_bins=1:n_ERP_bins;
    n_bins=n_ERP_bins;
else
    %modicum of error checking
    if min(p.Results.use_bins)<1,
        error('You cannot request to import bins with indices less than 1 (e.g., "Bin -1").');
    elseif length(unique(p.Results.use_bins)) ~= length(p.Results.use_bins)  % TPU checking for duplicate bin numbers in use_bins
        error('You cannot request to import duplicate bins\n');              % TPU 
    elseif max(p.Results.use_bins)>n_ERP_bins,
        error('File %s only has %d bins, but you''ve requested to import Bin %d.\n', ...
            infiles{1},n_ERP_bins,max(p.Results.use_bins));
    end
    use_bins=p.Results.use_bins;
    n_bins=length(use_bins);
end

GND.exp_desc=p.Results.exp_name;
GND.filename=[];
GND.filepath=[];
GND.saved='no';
GND.grands=zeros(n_chans,n_pts,n_bins)*NaN;
GND.grands_stder=GND.grands;
GND.grands_t=GND.grands;
GND.sub_ct=zeros(1,n_bins);
GND.chanlocs=ERP.chanlocs(use_chans);
GND.bin_info=[];

for b=1:n_bins,
    GND.bin_info(b).bindesc=ERP.bindescr{use_bins(b)};
    GND.bin_info(b).condcode=1; %Not Kutaslab data, so condition codes aren't important
end

%Note, Kutaslab data won't have condition descriptors
GND.condesc{1}='Experiment (not cal pulses)';

GND.time_pts=ERP.times;
if isempty(p.Results.bsln)
    %use all time points before 0 or first time point
    GND.bsln_wind(1)=ERP.times(1);
    ids=find(ERP.times<0);
    if isempty(ids)
        GND.bsln_wind(2)=ERP.times(1);
    else
        GND.bsln_wind(2)=ERP.times(max(ids));
    end
else
    GND.bsln_wind=p.Results.bsln;
end
GND.odelay=[]; 
GND.srate=ERP.srate; 
GND.indiv_fnames=infiles;
if isempty(ERP.subject),
    if VERBLEVEL,
        fprintf('ERP file, %s, does not have a subject name. I will use the filename as the subject''s name.\n', ...
            infiles{1});
    end
    GND.indiv_subnames{1}=infiles{1};
else
    GND.indiv_subnames{1}=ERP.subject;
end
GND.indiv_traits=[]; 
GND.indiv_bin_ct=zeros(n_infiles,n_bins);
GND.indiv_bin_raw_ct=zeros(n_infiles,n_bins);
GND.indiv_erps=zeros(n_chans,n_pts,n_bins,n_infiles);
GND.indiv_art_ics=[];
GND.cals=[];
GND.history=[];
GND.t_tests=[];

%% Loop through *.erp files
sub_ct=1;
for filenum=1:n_infiles,
    %Assume data from this subject has not been already loaded, until we learn otherwise (This is to deal with the fact that data from the same participant may be distributed among multiple erp files)
    if filenum>1,
        if VERBLEVEL,
            fprintf('\n\n');
        end
        ERP=load_erplab(infiles{filenum});
        
        %collect sub names
        if isempty(ERP.subject),
            if VERBLEVEL,
                fprintf('ERP file, %s, does not have a subject name. I will use the filename as the subject''s name.\n', ...
                    infiles{filenum});
            end
            sub_name=infiles{filenum};
        else
            sub_name=ERP.subject;
        end
        ur_sub_id=0;
        for old_sub=1:sub_ct,
            if strcmpi(GND.indiv_subnames{old_sub},sub_name),
                ur_sub_id=old_sub;
                if VERBLEVEL
                    fprintf('erp file, %s, will be appended to data already loaded from Subject %s.\n', ...
                        infiles{filenum},GND.indiv_subnames{old_sub});
                end
                break;
            end
        end
        if ~ur_sub_id,
            sub_ct=sub_ct+1;
            sub=sub_ct;
            GND.indiv_subnames{sub}=sub_name;
        else
            sub=ur_sub_id;
        end
        
        [n_ERP_chans2, n_pts2, n_ERP_bins2]=size(ERP.bindata);
        
        %Figure out which channels to use
        if ~isempty(exclude_chans),
            use_chans=zeros(1,n_ERP_chans2);
            ex_ct=0;
            for a=1:n_ERP_chans2,
                if ~ismember_ci(ERP.chanlocs(a).labels,exclude_chans)
                    use_chans(a)=1;
                else
                    ex_ct=ex_ct+1;
                    ex_labels{ex_ct}=ERP.chanlocs(a).labels;
                end
            end
            n_chans2=sum(use_chans);
            use_chans=find(use_chans==1);
            
            if VERBLEVEL>1,
                missed=setdiff_ci(exclude_chans,ex_labels);
                n_missed=length(missed);
                if n_missed,
                    if n_missed==1,
                        msg=sprintf('I attempted to exclude the following channel, but it was not found:');
                    else
                        msg=sprintf('I attempted to exclude the following channels, but they were not found:');
                    end
                    for a=1:n_missed,
                        msg=[msg ' ' missed{a}];
                    end
                    watchit(msg);
                end
            end
        elseif ~isempty(include_chans),
            use_chans=zeros(1,n_ERP_chans2);
            in_ct=0;
            for a=1:n_ERP_chans2,
                if ismember_ci(ERP.chanlocs(a).labels,include_chans)
                    use_chans(a)=1;
                    in_ct=in_ct+1;
                    in_labels{in_ct}=ERP.chanlocs(a).labels;
                end
            end
            n_chans2=sum(use_chans);
            use_chans=find(use_chans==1);
            
            if VERBLEVEL>1,
                missed=setdiff_ci(include_chans,in_labels);
                n_missed=length(missed);
                if n_missed,
                    if n_missed==1,
                        msg=sprintf('I attempted to include the following channel, but it was not found:');
                    else
                        msg=sprintf('I attempted to include the following channels, but they were not found:');
                    end
                    for a=1:n_missed,
                        msg=[msg ' ' missed{a}];
                    end
                    watchit(msg);
                end
            end
            
        else
            n_chans2=n_ERP_chans2;
            use_chans=1:n_chans2;
        end
        
        %Check for consistency with GND
        if ERP.srate~=GND.srate,
            error('File %s has a different sampling rate than file %s.\n', ...
                infiles{1},infiles{filenum});
        end
        if n_chans2~=n_chans,
            error('File %s has a different number of channels to import than file %s.\n', ...
                infiles{1},infiles{filenum});
        end
        if n_pts2~=n_pts,
            error('File %s has a different number of time points than file %s.\n', ...
                infiles{1},infiles{filenum});
        end
        if ~min(ERP.times==GND.time_pts),
            error('The epochs in file %s begin and end at different times than file %s.\n', ...
                infiles{1},infiles{filenum});
        end
        if isempty(p.Results.use_bins),
            if n_ERP_bins2~=n_bins,
                error('File %s has a different number of bins than file %s.\n', ...
                    infiles{1},infiles{filenum});
            end
        else
            if max(p.Results.use_bins)>n_ERP_bins2,
                error('File %s only has %d bins, but you''ve requested to import Bin %d.\n', ...
                    infiles{filenum},n_ERP_bins2,max(p.Results.use_bins));
            end
        end
     
        bin_ct=0;
        for b=use_bins,
            bin_ct=bin_ct+1;
            if ~strcmpi(GND.bin_info(bin_ct).bindesc,ERP.bindescr{b}),
                error('The #%d imported bin in file %s is different than that of file %s.\n', ...
                    b,infiles{1},infiles{filenum});
            end
        end
        try
            [fs1, fs2, er]=comp_struct_quiet(GND.chanlocs,ERP.chanlocs(use_chans));
        catch
            error('File %s''s imported channel location information differs from that of file %s.\n', ...
                infiles{1},infiles{filenum});
        end
        if ~isempty(er),
            error('File %s''s imported channel location information differs from that of file %s.\n', ...
                infiles{1},infiles{filenum});
        end
    else
        sub=sub_ct; %for first erp file, sub=1 (since sub_ct=1)
    end
    
    %No information about which (if any) ICs were removed are available in
    %ERP variables
    GND.indiv_art_ics{filenum}=NaN;
    
    %baseline data (if not already baselined by ics_removed)
    if isnan(GND.bsln_wind)
        fprintf('NOT baselining data.\n');
    elseif ~isempty(GND.bsln_wind),
        bsln_pts(1)=find_tpt(GND.bsln_wind(1),ERP.times);
        bsln_pts(2)=find_tpt(GND.bsln_wind(2),ERP.times);
        if VERBLEVEL>=2,
            fprintf('Baselining data by removing mean EEG between %d and %d ms (time points %d and %d).\n', ...
                GND.bsln_wind(1),GND.bsln_wind(2),bsln_pts(1),bsln_pts(2));
        end
        
        [temp_chans temp_tpts temp_bins]=size(ERP.bindata);
        ERP.bindata=rmbase(ERP.bindata,temp_tpts,bsln_pts(1):bsln_pts(2));
        ERP.bindata=reshape(ERP.bindata,temp_chans,temp_tpts,temp_bins);
    end
    
    %Copy over individual ERPs and trial counts
    GND.indiv_erps(:,:,:,sub)=ERP.bindata(use_chans,:,use_bins);
    GND.indiv_bin_raw_ct(sub,:)=ERP.ntrials.accepted(use_bins)+ERP.ntrials.rejected(use_bins);
    GND.indiv_bin_ct(sub,:)=ERP.ntrials.accepted(use_bins);
end %filenum loop


%remove unused elements of GND variable (if any), because there are fewer
%subjects than erp files
GND.indiv_bin_ct=GND.indiv_bin_ct(1:sub_ct,:);
GND.indiv_bin_raw_ct=GND.indiv_bin_raw_ct(1:sub_ct,:);
GND.indiv_erps=GND.indiv_erps(:,:,:,1:sub_ct);

%Report # of trials per bin and count # of subjects who contribute to each
%bin
for sub=1:sub_ct,
    if VERBLEVEL>1
        fprintf('\nTrials per bin for Subject %s:\n',GND.indiv_subnames{sub});
    end
    for b=1:n_bins,
        bin_ct=GND.indiv_bin_ct(sub,b);
        if bin_ct,
            if VERBLEVEL>1,
                fprintf('Bin %d (%s): %d trials\n',b,GND.bin_info(b).bindesc,bin_ct);
            end
            GND.sub_ct(b)=GND.sub_ct(b)+1;
        else
            watchit(sprintf('Subject %s has no epochs that fall into bin %d.',GND.indiv_subnames{sub},b));
            GND.indiv_erps(:,:,b,sub)=GND.indiv_erps(:,:,b,sub)*NaN;
        end
    end
end

%Baseline individual ERPs/cal pulses and compute grands
if VERBLEVEL>1,
    fprintf('\n\n'); %add a couple lines between between counts and baselining info
end
GND=baselineGND(GND,GND.bsln_wind);% This line actually computes the grand average ERPs. It doesn't just baseline them.


%% Save GND variable
if isempty(p.Results.out_fname),
    %Create GUI
    [jname, jpath]=uiputfile({'*.GND','*.GND files'; ...
        '*','All files'},'Save GND variable as:','untitled.GND');
    if ~jpath,
        fprintf('Output filename selection cancelled.  GND variable NOT saved to disk.\n');
    else
        %test to make sure file can be created
        isW=isWriteable([jpath jname]);
        if isW,
            GND=save_matmk(GND,jname,jpath,1); % 1 means that user won't be asked again about saving file
        else
            fprintf('GND file could not be saved, but should still exist in MATLAB workspace.');
        end
    end
elseif ~strcmpi(p.Results.out_fname,'no save'),
    [jpath, jname]=pathNname(p.Results.out_fname);
    %Add .GND extension if no extension given
    if ~ismember('.',jname),
        jname=[jname '.GND'];
    end
    GND=save_matmk(GND,jname,jpath);
end


function isW = isWriteable(inFile)
% Function checks to make sure "inFile" can be written to disk. "inFile" is
% not modified by the function.
%
% Author: Tom Urbach
%

isW = 0;
[fid, message] = fopen(inFile,'a+');
if (fid ~= -1)
    isW = 1;
    fclose(fid);
else
    fprintf('Error opening %s: %s\n', inFile, message);
end

function ERP=load_erplab(filename)
%function ERP=load_erplab(filename)
%
% Function for loading ERPLAB *.erp files (which should consist of a single
% variable called ERP).
%

load(filename,'-MAT');
if ~exist('ERP','var'),
   error('File %s does not contain a variable named "ERP".',filename); 
end
if ~isfield(ERP,'bindescr')
    error('The "ERP" variable in file %s does not appear to have been produced by ERPLAB.',filename);
end

function yesno=ismember_ci(str,str_array)
% function yesno=ismember_ci(str,str_array)
% A case insensitive version of ismember.m but just for strings
%
% Inputs:
%  str       - a string
%  str_array - a cell array of strings
%
% Outputs:
%  yesno - 1 if str is a member of str_array.  0 otherwise.  Comparison is
%          not case sensitive.

yesno=0;
n_str=length(str_array);

for a=1:n_str,
    if strcmpi(str,str_array{a})
       yesno=1;
       break;
    end
end

function dif_str=setdiff_ci(superset,subset)
%function dif_str=setdiff_ci(superset,subset)
%
% Inputs:
%   superset - an cell array of strings
%   subset   - an cell array of strings
%
% Outputs:
%   dif_str - a cell array of the strings that are in superset but NOT
%             subset. Comparison is not case sensitive.
%

n_super=length(superset);
n_sub=length(subset);
dif_ct=0;
dif_str=[];
for a=1:n_super,
    found=0;
    for b=1:n_sub,
        if strcmpi(superset{a},subset{b}),
            found=1;
            break
        end
    end
    if ~found,
       dif_ct=dif_ct+1;
       dif_str{dif_ct}=superset{a};
    end
end
