# Supplementary material for: The Interaction between Sleep and Development on Wake EEG Oscillations
Source: eNeuro. 2026 Apr 21;13(4):ENEURO.0384-25.2026. doi: 10.1523/ENEURO.0384-25.2026 (PMC13132015; doi:10.1523/ENEURO.0384-25.2026)
Supplement: Data 1 — MATLAB code used to preprocess, analyze and plot the wake EEG data used throughout the manuscript. Includes the primary repository children-wake/ as well as the required toolboxes: chART, fooof_mat, & Matcycle. Download Data 1, ZIP file. [file eneuro-13-ENEURO.0384-25.2026-s006.zip › Code/children-wake/functions/external/Mass_univariate_erp_toolbox/find_tpt.m]

function tpt=find_tpt(tme,tmes)
%function tpt=find_tpt(tme,tmes)
%
% Inputs:
%   tme  - [scalar] a desired time
%   tmes - a vector of times
%
% Output:
%   tpt  - the element of tmes that is closest to tme in terms of absolute
%          difference (L1 norm)
%
% Note: tme and tmes should be in the same units (e.g., milliseconds)

[dummy tpt]=min(abs(tme-tmes));
