# Supplementary material for: The Interaction between Sleep and Development on Wake EEG Oscillations
Source: eNeuro. 2026 Apr 21;13(4):ENEURO.0384-25.2026. doi: 10.1523/ENEURO.0384-25.2026 (PMC13132015; doi:10.1523/ENEURO.0384-25.2026)
Supplement: Data 1 — MATLAB code used to preprocess, analyze and plot the wake EEG data used throughout the manuscript. Includes the primary repository children-wake/ as well as the required toolboxes: chART, fooof_mat, & Matcycle. Download Data 1, ZIP file. [file eneuro-13-ENEURO.0384-25.2026-s006.zip › Code/children-wake/functions/external/Mass_univariate_erp_toolbox/orderofmag.m]

function ord=orderofmag(val)
%function ord=orderofmag(val)
%
% Returns the order of magnitude of the value of 'val' in multiples of 10
% (e.g., 10^-1, 10^0, 10^1, 10^2, etc ...)
% used for computing erpimage trial axis tick labels as an alternative for
% plotting sorting variable

val=abs(val);
if val>=1
    ord=1;
    val=floor(val/10);
    while val>=1,
        ord=ord*10;
        val=floor(val/10);
    end
    return;
else
    ord=1/10;
    val=val*10;
    while val<1,
        ord=ord/10;
        val=val*10;
    end
    return;
end
