# Supplementary material for: The Interaction between Sleep and Development on Wake EEG Oscillations
Source: eNeuro. 2026 Apr 21;13(4):ENEURO.0384-25.2026. doi: 10.1523/ENEURO.0384-25.2026 (PMC13132015; doi:10.1523/ENEURO.0384-25.2026)
Supplement: Data 1 — MATLAB code used to preprocess, analyze and plot the wake EEG data used throughout the manuscript. Includes the primary repository children-wake/ as well as the required toolboxes: chART, fooof_mat, & Matcycle. Download Data 1, ZIP file. [file eneuro-13-ENEURO.0384-25.2026-s006.zip › Code/children-wake/functions/external/Mass_univariate_erp_toolbox/pathNname.m]

function [justpath, justname]=pathNname(full_file)
%function [justpath, justname]=pathNname(full_file)
%
% Splits a string specifiying a file name and its path into two
% strings (one for just the filename and one for just the
% path). For some reason EEGLAB wants the two separate when
% importing data.
%
% Input:
%  full_file = a string specifying a file name and its path
%
% Outputs:
%  justpath = a string containing just the path part of full_file
%  justname = a string containing just the file name part of full_file
%
% Example: 
% >> setfile='/homes/dgroppe/MK2MAT/tryRT.set';
% >> [jpath, jname]=pathNname(setfile);
%


justname='';
justpath='';
n=length(full_file);

%Figure out which path convention is being used
if ismac || isunix
    %Mac or Unix OS
    slash='/';
else
    %Windows OS
    slash='\';
end

flg=0;
for a=n:-1:1,
  if (flg==0) && (full_file(a)~=slash)
    justname=[full_file(a) justname];
  else
    if full_file(a)==slash
      flg=1;
    end
    justpath=[full_file(a) justpath];
  end
end
