# Supplementary material for: The Interaction between Sleep and Development on Wake EEG Oscillations
Source: eNeuro. 2026 Apr 21;13(4):ENEURO.0384-25.2026. doi: 10.1523/ENEURO.0384-25.2026 (PMC13132015; doi:10.1523/ENEURO.0384-25.2026)
Supplement: Data 1 — MATLAB code used to preprocess, analyze and plot the wake EEG data used throughout the manuscript. Includes the primary repository children-wake/ as well as the required toolboxes: chART, fooof_mat, & Matcycle. Download Data 1, ZIP file. [file eneuro-13-ENEURO.0384-25.2026-s006.zip › Code/children-wake/functions/external/Mass_univariate_erp_toolbox/rnd_orderofmag.m]

function rounded_val=rnd_orderofmag(val)
%function rounded_val=rnd_orderofmag(val)
%
% Rounds val to lowest non-zero digit 

orig_val=val;
val=abs(val);
if val>=1
    ord=1;
    val=floor(val/10);
    while val>=1,
        ord=ord*10;
        val=floor(val/10);
    end
else
    ord=1/10;
    val=val*10;
    while val<1,
        ord=ord/10;
        val=val*10;
    end
end

rounded_val=round(orig_val/ord)*ord;
