# Supplementary material for: The Interaction between Sleep and Development on Wake EEG Oscillations
Source: eNeuro. 2026 Apr 21;13(4):ENEURO.0384-25.2026. doi: 10.1523/ENEURO.0384-25.2026 (PMC13132015; doi:10.1523/ENEURO.0384-25.2026)
Supplement: Data 1 — MATLAB code used to preprocess, analyze and plot the wake EEG data used throughout the manuscript. Includes the primary repository children-wake/ as well as the required toolboxes: chART, fooof_mat, & Matcycle. Download Data 1, ZIP file. [file eneuro-13-ENEURO.0384-25.2026-s006.zip › Code/children-wake/functions/external/Mass_univariate_erp_toolbox/topoplotMK.m]

% topoplotMK() - plot a topographic map of a scalp data field in a 2-D circular view
%                (looking down at the top of the head) using interpolation on a fine
%                cartesian grid. Can also show specified channnel location(s), or return
%                an interpolated value at an arbitrary scalp location (see 'noplot').
%                By default, channel locations below head center (arc_length 0.5) are
%                shown in a 'skirt' outside the cartoon head (see 'plotrad' and 'headrad'
%                options below). Nose is at top of plot; left is left; right is right.
%                Using option 'plotgrid', the plot may be one or more
%                rectangular grids. Same as default EEGLAB topoplot
%                function but with a few additional arguments.
% Usage:
%        >>  topoplot(datavector, EEG.chanlocs);   % plot a map using an EEG chanlocs structure
%        >>  topoplot(datavector, 'my_chan.locs'); % read a channel locations file and plot a map
%        >>  topoplot('example');                  % give an example of an electrode location file
%        >>  [h grid_or_val plotrad_or_grid, xmesh, ymesh]= ...
%                           topoplot(datavector, chan_locs, 'Input1','Value1', ...);
% Required Inputs:
%   datavector        - single vector of channel values. Else, if a vector of selected subset
%                       (int) channel numbers -> mark their location(s) using 'style' 'blank'.
%   chan_locs         - name of an EEG electrode position file (>> topoplot example).
%                       Else, an EEG.chanlocs structure (>> help readlocs or >> topoplot example)
% Optional inputs:
%   'maplimits'       - 'absmax'   -> scale map colors to +/- the absolute-max (makes green 0);
%                       'maxmin'   -> scale colors to the data range (makes green mid-range);
%                       [lo.hi]    -> use user-definined lo/hi limits
%                       {default: 'absmax'}
%   'style'           - 'map'      -> plot colored map only
%                       'contour'  -> plot contour lines only
%                       'both'     -> plot both colored map and contour lines
%                       'fill'     -> plot constant color between contour lines
%                       'blank'    -> plot electrode locations only {default: 'both'}
%   'electrodes'      - 'on','off','labels','numbers','ptslabels','ptsnumbers'. To set the 'pts'
%                       marker,,see 'Plot detail options' below. {default: 'on' -> mark electrode
%                       locations with points ('.') unless more than 64 channels, then 'off'}.
%   'plotchans'       - [vector] channel numbers (indices) to use in making the head plot.
%                       {default: [] -> plot all chans}
%   'chantype'        - cell array of channel type(s) to plot. Will also accept a single quoted
%                       string type. Channel type for channel k is field EEG.chanlocs(k).type.
%                       If present, overrides 'plotchans' and also 'chaninfo' with field
%                       'chantype'. Ex. 'EEG' or {'EEG','EOG'} {default: all, or 'plotchans' arg}
%   'plotgrid'        - [channels] Plot channel data in one or more rectangular grids, as
%                       specified by [channels],  a position matrix of channel numbers defining
%                       the topographic locations of the channels in the grid. Zero values are
%                       given the figure background color; negative integers, the color of the
%                       polarity-reversed channel values.  Ex: >> figure; ...
%                        >> topoplot(values,'chanlocs','plotgrid',[11 12 0; 13 14 15]);
%                       % Plot a (2,3) grid of data values from channels 11-15 with one empty
%                       grid cell (top right) {default: no grid plot}
%   'nosedir'         - ['+X'|'-X'|'+Y'|'-Y'] direction of nose {default: '+X'}
%   'chaninfo'        - [struct] optional structure containing fields 'nosedir', 'plotrad'
%                       and/or 'chantype'. See these (separate) field definitions above, below.
%                       {default: nosedir +X, plotrad 0.5, all channels}
%   'plotrad'         - [0.15<=float<=1.0] plotting radius = max channel arc_length to plot.
%                       See >> topoplot example. If plotrad > 0.5, chans with arc_length > 0.5
%                       (i.e. below ears-eyes) are plotted in a circular 'skirt' outside the
%                       cartoon head. See 'intrad' below. {default: max(max(chanlocs.radius),0.5);
%                       If the chanlocs structure includes a field chanlocs.plotrad, its value
%                       is used by default}.
%   'headrad'         - [0.15<=float<=1.0] drawing radius (arc_length) for the cartoon head.
%                       NOTE: Only headrad = 0.5 is anatomically correct! 0 -> don't draw head;
%                       'rim' -> show cartoon head at outer edge of the plot {default: 0.5}
%   'intrad'          - [0.15<=float<=1.0] radius of the scalp map interpolation area (square or
%                       disk, see 'intsquare' below). Interpolate electrodes in this area and use
%                       this limit to define boundaries of the scalp map interpolated data matrix
%                       {default: max channel location radius}
%   'intsquare'       - ['on'|'off'] 'on' -> Interpolate values at electrodes located in the whole
%                       square containing the (radius intrad) interpolation disk; 'off' -> Interpolate
%                       values from electrodes shown in the interpolation disk only {default: 'on'}.
%   'conv'            - ['on'|'off'] Show map interpolation only out to the convext hull of
%                       the electrode locations to minimize extrapolation.  {default: 'off'}
%   'noplot'          - ['on'|'off'|[rad theta]] do not plot (but return interpolated data).
%                       Else, if [rad theta] are coordinates of a (possibly missing) channel,
%                       returns interpolated value for channel location.  For more info,
%                       see >> topoplot 'example' {default: 'off'}
%   'verbose'         - ['on'|'off'] comment on operations on command line {default: 'on'}.
%
% Plot detail options:
%   'drawaxis'        - ['on'|'off'] draw axis on the top left corner.
%   'emarker'         - Matlab marker char | {markerchar color size linewidth} char, else cell array
%                       specifying the electrode 'pts' marker. Ex: {'s','r',32,1} -> 32-point solid
%                       red square. {default: {'.','k',[],1} where marker size ([]) depends on the number
%                       of channels plotted}.
%   'emarker2'        - {markchans}|{markchans marker color size linewidth} cell array specifying
%                       an alternate marker for specified 'plotchans'. Ex: {[3 17],'s','g'}
%                       {default: none, or if {markchans} only are specified, then {markchans,'o','r',10,1}}
%   'hcolor'          - color of the cartoon head. Use 'hcolor','none' to plot no head. {default: 'k' = black}
%   'shading'         - 'flat','interp'  {default: 'flat'}
%   'numcontour'      - number of contour lines {default: 6}
%   'contourvals'     - values for contour {default: same as input values}
%   'pmask'           - values for masking topoplot. Array of zeros and 1 of the same size as the input
%                       value array {default: []}
%   'color'           - color of the contours {default: dark grey}
%   'whitebk '        -  ('on'|'off') make the background color white (e.g., to print empty plotgrid channels)
%                       {default: 'off'}
%   'gridscale'       - [int > 32] size (nrows) of interpolated scalp map data matrix {default: 67}
%   'colormap'        -  (n,3) any size colormap {default: existing colormap}
%   'circgrid'        - [int > 100] number of elements (angles) in head and border circles {201}
%   'plain_blank'     - [0 | 1] If 1, the plot of the topography is slightly altered when the 
%                       optional input 'style' is set to 'blank'. Specifically, the 'emarker2' 
%                       option is allowed, red disks are not drawn over electrodes, and the extra 
%                       text (e.g., the title 'Channel Locations') is not drawn. {default: 0}
%
% Dipole plotting options:
%   'dipole'          - [xi yi xe ye ze] plot dipole on the top of the scalp map
%                       from coordinate (xi,yi) to coordinates (xe,ye,ze) (dipole head
%                       model has radius 1). If several rows, plot one dipole per row.
%                       Coordinates returned by dipplot() may be used. Can accept
%                       an EEG.dipfit.model structure (See >> help dipplot).
%                       Ex: ,'dipole',EEG.dipfit.model(17) % Plot dipole(s) for comp. 17.
%   'dipnorm'         - ['on'|'off'] normalize dipole length {default: 'on'}.
%   'diporient'       - [-1|1] invert dipole orientation {default: 1}.
%   'diplen'          - [real] scale dipole length {default: 1}.
%   'dipscale'        - [real] scale dipole size {default: 1}.
%   'dipsphere'       - [real] size of the dipole sphere. {default: 85 mm}.
%   'dipcolor'        - [color] dipole color as Matlab code code or [r g b] vector
%                       {default: 'k' = black}.
% Outputs:
%                   h - plot axes handle
%         grid_or_val - [matrix] the interpolated data image (with off-head points = NaN).
%                       Else, single interpolated value at the specified 'noplot' arg channel
%                       location ([rad theta]), if any.
%     plotrad_or_grid - IF grid image returned above, then the 'plotrad' radius of the grid.
%                       Else, the grid image
%     xmesh, ymesh    - x and y values of the returned grid (above)
%
% Chan_locs format:
%    See >> topoplot 'example'
%
% Examples:
%
%    To plot channel locations only:
%    >> figure; topoplot([],EEG.chanlocs,'style','blank','electrodes','labelpoint','chaninfo',EEG.chaninfo);
%
% Notes: - To change the plot map masking ring to a new figure background color,
%            >> set(findobj(gca,'type','patch'),'facecolor',get(gcf,'color'))
%        - Topoplots may be rotated. From the commandline >> view([deg 90]) {default: [0 90])
%
% Authors: Andy Spydell, Colin Humphries, Arnaud Delorme & Scott Makeig
%          CNL / Salk Institute, 8/1996-/10/2001; SCCN/INC/UCSD, Nov. 2001 -
%
% See also: timtopo(), envtopo()
%
% NOTE: This is a slightly modified version of EEGLAB's topoplot.m.  It has
% some additional arguments and functionality that are needed by the Mass 
% Univariate ERP Toolbox.  Search "DG" to find changes. <-David Groppe
%

% Deprecated options:
%           'shrink' - ['on'|'off'|'force'|factor] Deprecated. 'on' -> If max channel arc_length
%                       > 0.5, shrink electrode coordinates towards vertex to plot all channels
%                       by making max arc_length 0.5. 'force' -> Normalize arc_length
%                       so the channel max is 0.5. factor -> Apply a specified shrink
%                       factor (range (0,1) = shrink fraction). {default: 'off'}
%   'electcolor' {'k'}  ... electrode marking details and their {defaults}.
%   'emarker' {'.'}|'emarkersize' {14}|'emarkersizemark' {40}|'efontsize' {var} -
%                       electrode marking details and their {defaults}.
%   'ecolor'          - color of the electrode markers {default: 'k' = black}
%   'interplimits'    - ['electrodes'|'head'] 'electrodes'-> interpolate the electrode grid;
%                       'head'-> interpolate the whole disk {default: 'head'}.

% Unimplemented future options:

% Copyright (C) Colin Humphries & Scott Makeig, CNL / Salk Institute, Aug, 1996
%
% This program is free software; 
%
% This program is distributed in the hope that it will be useful,
% but WITHOUT ANY WARRANTY; without even the implied warranty of
% MERCHANTABILITY or FITNESS FOR A PARTICULAR PURPOSE.  

% $Log: topoplot.m,v $
% Revision 1.288  2009/08/09 04:57:25  arno
% change transparency
%
% Revision 1.287  2009/05/17 21:53:04  arno
% add pmask and contourvals option
%
% Revision 1.286  2008/12/20 00:45:10  arno
% revert 1.284
%
% Revision 1.284  2008/04/19 21:01:34  arno
% fix 'example'.
%
% Revision 1.283  2008/01/10 01:24:55  nima
% dipole direction line problem fixed.
%
% Revision 1.282  2007/11/29 17:49:56  arno
% header typo
%
% Revision 1.281  2007/09/11 10:57:53  arno
% catch error when plotting channels outside bounadries
%
% Revision 1.280  2007/08/08 17:50:55  arno
% fix typo
%
% Revision 1.279  2007/08/08 17:38:13  arno
% handle better fieldtrip
%
% Revision 1.278  2007/08/07 21:33:01  arno
% remove debug message
%
% Revision 1.277  2007/08/07 21:22:34  arno
% changed optional arguments to use varargin, call topoplot from fieldtrip if necessary
%
% Revision 1.276  2007/02/05 20:25:58  toby
% fixed bug when entering channels to plot instead of channel values as the first Input
%
% Revision 1.275  2006/09/14 09:31:43  arno
% fix the white background command
%
% Revision 1.274  2006/07/21 03:05:34  toby
% *** empty log message ***
%
% Revision 1.273  2006/07/21 02:44:48  toby
% commented out faulty error message
%
% Revision 1.272  2006/05/07 18:10:15  arno
% channels indices were not accurate -> fixing them
%
% Revision 1.271  2006/04/12 02:54:13  toby
% help text edit
%
% Revision 1.270  2006/03/13 22:44:32  arno
% change default marker
%
% Revision 1.269  2006/03/09 17:15:37  arno
% change default marker size
% /
%
% Revision 1.268  2006/01/17 23:01:27  scott
% clarified status of 'plotgrid' -sm
%
% Revision 1.267  2005/12/08 00:22:19  arno
% fixing ploting one channel
%
% Revision 1.266  2005/12/01 20:28:29  arno
% typo
%
% Revision 1.265  2005/11/30 19:07:58  arno
% fixing ploting electrodes only
%
% Revision 1.264  2005/11/30 19:02:40  arno
% generic plotchan
%
% Revision 1.263  2005/11/21 21:30:08  toby
% Corrected a crash-error when attempting to use "plotgrid" and "maplimit>absmax" options
%
% Revision 1.262  2005/11/11 00:58:03  arno
% nothing
%
% Revision 1.261  2005/10/29 03:57:01  scott
% chantype help
%
% Revision 1.260  2005/10/27 22:00:26  toby
% adding channel type
%
% Revision 1.258  2005/09/29 14:56:41  scott
% nothing
%
% Revision 1.257  2005/09/27 21:59:49  arno
% fix plotrad issue call from pop_chanedit
%
% Revision 1.256  2005/09/05 15:58:14  scott
% nothing - spacing while looking through code -sm
%
% Revision 1.255  2005/07/27 18:12:59  arno
% removing datachan check
%
% Revision 1.254  2005/07/16 16:36:08  scott
% same
%
% Revision 1.253  2005/07/16 16:27:25  scott
% fixed 'maplimits',[min max] execution, added test -sm
%
% Revision 1.252  2005/07/12 17:03:25  scott
% documented 'whitebk' option -sm
%
% Revision 1.251  2005/06/09 23:33:46  arno
% remove getdatachan function
%
% Revision 1.250  2005/06/09 23:33:21  arno
% fixing datachan
%
% Revision 1.249  2005/06/09 16:36:25  arno
% getdatachans
%
% Revision 1.248  2005/03/09 17:08:03  arno
% implementing nosedir
%
% Revision 1.247  2005/03/07 17:11:19  arno
% implement chaninfo
%
% Revision 1.246  2005/01/28 17:26:10  arno
% fix typo
%
% Revision 1.245  2005/01/25 18:47:01  scott
% fixed recent bug that made all topoplot colors positive!!
% worked on bug when removing gridchans from specified plotchans (using setxor)
%
% Revision 1.244  2005/01/25 01:32:53  scott
% help msg
%
% Revision 1.243  2005/01/10 20:26:34  scott
% adjust color limits for 'gridplot'
%
% Revision 1.242  2005/01/10 19:46:47  scott
% added (undoc) arg 'whitebk'
%
% Revision 1.241  2005/01/07 22:39:40  scott
% fixed 'labelpoint' keyword for 'electrodes' (used in eeglab.m)
%
% Revision 1.240  2005/01/07 19:55:47  scott
% remove traces of 'gridpos'
%
% Revision 1.239  2005/01/06 19:27:17  scott
% implemented 'gridplot' | 'plotgrid' option
%
% Revision 1.238  2005/01/03 02:27:32  scott
% made 'grid' rectangular (each element square)
%
% Revision 1.237  2005/01/03 02:10:33  scott
% added 'gridplot' option
%
% Revision 1.236  2005/01/02 18:42:25  scott
% implementing 'plotgrid'
%
% Revision 1.235  2004/12/26 05:48:57  scott
% enlarged definition of 'emarker', deprecated 'ecolor','emarkersize'...
%
% Revision 1.234  2004/12/24 19:48:23  scott
% fixed and extended 'emarker2' args; added 'hcolor','none' option; changed 'emarkersize1chan' to
% 'emarkersizemark' (preserving backwards compatability as well). tested with /home/www/eeglab/test_topoplot.m
%
% Revision 1.233  2004/12/24 01:32:29  scott
% documented xmesh, ymesh optional outputs
%
% Revision 1.232  2004/12/24 01:25:28  scott
% clarified 'plotchans', added 'emarker2'
%
% Revision 1.231  2004/12/21 23:18:48  hilit
% change x and y axis to depend on squeezfac, in case 'intrad' is provided
%
% Revision 1.230  2004/12/20 22:05:44  scott
% if intrad specified, then make plotrad <= intrad
%
% Revision 1.229  2004/12/20 21:13:41  scott
% made specifying 'intrad' -> actually use intrad to define the interp grid.
% returned Xi, Yi for toporeplot() (undocumented)
%
% Revision 1.228  2004/12/17 16:36:53  scott
% cleaning up 'plotgrid' code
%
% Revision 1.227  2004/12/17 06:49:57  scott
% tested if isstruct or string chan_loc; worked on plotgrid - still unimplemented
%
% Revision 1.226  2004/12/10 21:00:17  scott
% made 3rd output plotrad (by default). Documented reading of chanlocs.plotrad
% if it exists.
%
% Revision 1.225  2004/11/23 01:52:12  hilit
% fixing 'style' 'blank' problems
%
% Revision 1.224  2004/11/22 21:55:46  hilit
% undo some of the changes
%
% Revision 1.223  2004/11/22 21:47:14  hilit
% debugging 'style' 'blank' problems
%
% Revision 1.222  2004/11/22 20:11:38  scott
% trying to fix style 'blank' problems
%
% Revision 1.221  2004/11/22 05:41:43  arno
% more debugging
%
% Revision 1.220  2004/11/22 05:39:05  arno
% function was crashing on regular topoplot, debuging
%
% Revision 1.219  2004/11/22 05:02:51  scott
% fixing topoplot([],EEG.chanlocs,'emarker','o')
%
% Revision 1.218  2004/11/22 04:58:21  scott
% fixed topoplot(32,EEG.chanlocs) and topoplot([],EEG.chanlocs,'emarker','o')
% to plot marked channel 32 in red disk
%
% Revision 1.217  2004/11/18 20:29:14  hilit
% enabled the 'example' option
%
% Revision 1.216  2004/11/18 19:22:22  scott
% made 3rd output, 'grid'. [] unless interpolated value asked for
%
% Revision 1.215  2004/11/09 19:25:08  arno
% move plotgrid help outsie of header since unimplemented
%
% Revision 1.214  2004/10/27 17:34:35  scott
% help msg adjust -sm
%
% Revision 1.213  2004/10/27 16:39:06  arno
% remove infinite and NaN values
%
% Revision 1.212  2004/10/09 22:26:18  scott
% iv interp. value output, then output grid too -sm
%
% Revision 1.211  2004/10/08 21:34:25  scott
% same -sm
%
% Revision 1.210  2004/10/08 21:32:09  scott
% help message clarification on outputs -sm
%
% Revision 1.209  2004/10/07 15:55:15  scott
% made Values==[] work with plotchans  -sm
%
% Revision 1.208  2004/09/29 15:44:46  scott
% added 'plotchans' option. upgraded 'plotgrid' (still unimplemented) -sm
%
% Revision 1.207  2004/09/29 01:04:22  scott
% created input 'plotgrid' - plotting not yet implemented -sm
%
% Revision 1.206  2004/09/10 00:53:08  hilit
% converted input arguments to text() to double
%
% Revision 1.205  2004/07/07 22:21:30  arno
% debug shrink
%
% Revision 1.204  2004/06/10 19:11:53  arno
% remove debug msg
%
% Revision 1.203  2004/05/14 23:41:09  arno
% allowing negative shrink
%
% Revision 1.202  2004/05/14 23:29:32  arno
% fixing toggle name/number
%
% Revision 1.201  2004/05/10 15:14:34  scott
% more flexible labels/numbers/points argument reading; defined ELECTRODE_HEIGHT
%
% Revision 1.200  2004/05/07 15:12:51  scott
% removed textax, instead plot3() electrode labels/pts/numbers above the rest with plot3() -sm
%
% Revision 1.199  2004/05/07 04:35:10  scott
% superimpose textax again - making both axes square
%
% Revision 1.198  2004/05/05 21:57:23  hilit
% removed text from the previous log message
%
% Revision 1.197  2004/05/05 20:56:20  hilit
% change the defult setting of dipnorm to 'on'.
%
% Revision 1.197  2004/05/05 13:55:00  hilit
% Set the defult option of dipnorm to 'on'
%
% Revision 1.196  2004/05/05 20:36:04  scott
% DIPOLE scaling
%
% Revision 1.195  2004/05/05 20:21:02  scott
% *** empty log message ***
%
% Revision 1.194  2004/04/29 18:58:48  scott
% removed new axes - scaling problem. Toggling pts|numbers doesnt work inside head cartoon.
%
% Revision 1.193  2004/04/29 18:36:46  scott
% test
%
% Revision 1.192  2004/04/29 18:23:03  scott
% make overplot axis limits the same as topoplot limits
%
% Revision 1.191  2004/04/28 18:19:06  scott
% put labels/numbers on another axes so that clicking numbers<->labels
% will work inside the head cartoon patch
%
% Revision 1.190  2004/04/28 17:00:42  scott
% no blanking ring when style is 'blank'
%
% Revision 1.189  2004/04/01 17:10:46  scott
% converted 'conv' interpolation to polar
%
% Revision 1.188  2004/03/31 18:23:15  scott
% debug 'conv' mode - plot ears and nose above map surface to avoid masking by 'conv'
%
% Revision 1.187  2004/03/31 18:06:53  scott
% adding 'conv' mode for plotting convex hull; corrected shrink in 'interp' mode
%
% Revision 1.186  2004/03/31 05:15:05  scott
% *** empty log message ***
%
% Revision 1.185  2004/03/31 05:06:27  scott
% implementing 'conv' (undocumented)
%
% Revision 1.184  2004/03/31 03:19:02  scott
% adjust ear lines
%
% Revision 1.183  2004/03/31 02:53:35  scott
% made blanking ring and head filled rings; made default electrodes 'off' iff chans>64; made contour color
% dark grey; adjusted nose and ear shapes
%
% Revision 1.182  2004/03/31 02:08:07  scott
% *** empty log message ***
%
% Revision 1.181  2004/03/30 18:48:21  scott
% same
%
% Revision 1.180  2004/03/30 18:29:08  scott
% testing fill ring
%
% Revision 1.179  2004/03/30 17:38:15  scott
% plot ring patch instead of blanking circle
%
% Revision 1.178  2004/03/25 22:30:13  arno
% same thing
%
% Revision 1.177  2004/03/25 22:26:45  arno
% same thing
%
% Revision 1.176  2004/03/25 22:24:41  arno
% fixing shrinkfactor bug
%
% Revision 1.175  2004/03/24 16:35:25  scott
% added 'cricgrid' plotting detail argument
%
% Revision 1.174  2004/03/23 19:19:34  scott
% made 'electrodes' default 'off'
%
% Revision 1.173  2004/03/23 19:18:32  scott
% default: plotrad >= 0.5
%
% Revision 1.172  2004/03/23 15:20:39  scott
% made only 2 outputs
%
% Revision 1.171  2004/03/23 00:40:06  scott
% clarifying handling of un-located channels
%
% Revision 1.170  2004/03/22 17:57:21  scott
% added arg 'intrad' - separated interpolation and plotting areas
% Now, by default, interpolates over all the (radius<=1) electrodes.
% Added 'intsquare' option - interpolated values in electrodes in the entire
% interpolation square, not just the (plotting) disk. Can give more accurate
% interpolation at edges of the plotting disk i.e. interpolation instead of
% extrapolation), if there are additional channel locations beyond the plotting area
%
% Revision 1.169  2004/03/22 03:25:41  scott
% re-implmenting shrink options
%
% Revision 1.168  2004/03/21 19:19:18  scott
% help message
%
% Revision 1.167  2004/03/21 18:02:08  scott
% debugged deprecated 'shrink' mode code
%
% Revision 1.166  2004/03/21 17:31:44  scott
% nothing
%
% Revision 1.165  2004/03/21 17:25:39  scott
% corrected dipole plotting
%
% Revision 1.164  2004/03/21 16:52:37  scott
% debugged plotrad, headrad plot size setting
%
% Revision 1.163  2004/03/20 18:20:14  scott
% created 'headrad' (removed 'forcehead'). Now uses only 'plotrad' and 'headrad'
% to set plotting scales. 'shrink' mode disabled temporarily
%
% Revision 1.162  2004/03/19 21:57:58  scott
% do not plot channels with arc_length > 1
%
% Revision 1.161  2004/03/19 19:47:13  arno
% remove str2num
%
% Revision 1.160  2004/03/19 19:05:26  scott
% read string plotrad from channel locations structure
%
% Revision 1.159  2004/03/19 17:46:19  scott
% added 'forcehead'; changed 'pointnumbers' and 'pointlabels' to 'ptnumbers', 'ptlabels'
% but kept backwards compatibility. Allowed marking of multiple channel locations
% without requiring an explicit 'style','blank'. Allowed [] data -> plot channel
% locations. Improved help message and 'example' text. Switched order of plotting
% of head border, electrodes and head cartoon. Made head cartoon not appear by
% default when plotrad<0.5 or 'shrink' is severe (but see 'forcehead'). -sm
%
% Revision 1.158  2004/03/19 02:33:40  scott
% plotting head, ears and/or skirt as appropriate from plotrad and shrink args
%
% Revision 1.157  2004/03/19 01:49:07  scott
% plotrad
%
% Revision 1.156  2004/03/19 00:30:08  scott
% plotrad minmax
%
% Revision 1.155  2004/03/18 17:05:20  arno
% fixed plotrad
%
% Revision 1.154  2004/03/18 16:36:53  arno
% debug shrink and plotrad
%
% Revision 1.153  2004/03/18 16:22:12  arno
% debug shrink
%
% Revision 1.152  2004/03/18 01:47:24  scott
% debug
%
% Revision 1.151  2004/03/18 01:44:28  scott
% 'plotrad' arg and help message re skirt
%
% Revision 1.150  2004/03/18 01:26:33  arno
% plotrad
%
% Revision 1.149  2004/03/18 00:29:07  arno
% debug skirt option
%
% Revision 1.148  2004/03/18 00:18:09  arno
% skirt option
%
% Revision 1.147  2004/02/25 15:29:39  scott
% dont plot border if shrinkfac < .01
%
% Revision 1.146  2004/02/25 15:25:07  scott
% adjust border of 'skirt'
%
% Revision 1.145  2004/02/25 15:19:38  scott
% not allowing shrink to be negative
%
% Revision 1.144  2004/02/23 16:55:51  scott
% don't let ears go outside axes if shrink is 'skirt' but shrink factor is 0 or small
%
% Revision 1.143  2004/02/19 15:56:28  scott
% plot dipole(s) last
%
% Revision 1.142  2004/02/19 15:49:58  scott
% plot dipoles inside head in 'skirt' mode
%
% Revision 1.141  2004/02/18 01:16:53  scott
% help message adjust
%
% Revision 1.140  2004/02/18 01:02:58  scott
% 'dipole' help message. Adaptive AXHEADFAC.
%
% Revision 1.139  2004/02/17 22:44:54  arno
% now processing DIPFIT structure and fixed normalization bug
%
% Revision 1.138  2004/02/17 18:16:35  scott
% adjust EMARKERSIZE
%
% Revision 1.137  2004/02/17 18:11:36  scott
% fixed 'skirt'&'fill' problem. Also, made heads bigger
%
% Revision 1.136  2004/02/17 16:58:24  scott
% change color of outer 'shrink' mode ring to almost white, to avoid print bug
%
% Revision 1.135  2004/02/17 03:14:44  scott
% expand skirt border radius
%
% Revision 1.134  2004/02/15 21:30:01  scott
% same
%
% Revision 1.133  2004/02/15 21:17:07  scott
% omit QUAD_SKIRT option - not ready !
%
% Revision 1.132  2004/02/15 21:02:13  scott
% same
% Revision 1.96  2004/02/15 19:41:48  scott
% skirt with wedges
%
% Revision 1.95  2004/02/15 17:35:49  scott
% added 'style','skirt'
%
% Revision 1.72  2004/02/15 15:58:33  scott
% formatting, try 'shrink','skirt' ...
%
% Revision 1.71  2004/01/20 04:25:05  scott
% help msg edit
% .,
%
% Revision 1.70  2003/12/17 15:49:45  arno
% debug chan with no coordinates
%
% Revision 1.69  2003/12/17 01:25:37  arno
% debug plot electrode subset
%
% Revision 1.68  2003/12/17 00:57:17  arno
% subset of electrodes
%
% Revision 1.67  2003/11/29 23:34:00  scott
% help msg
%
% Revision 1.66  2003/11/06 16:31:18  arno
% changing dipnorm
%
% Revision 1.65  2003/11/06 02:04:41  arno
% correct orientation
%
% Revision 1.64  2003/11/06 01:40:31  arno
% diporient
%
% Revision 1.63  2003/11/06 01:00:57  arno
% adjusting corrdinates
% for dipole
%
% Revision 1.62  2003/11/05 20:35:21  arno
% dipole options
%
% Revision 1.61  2003/11/05 19:44:32  arno
% header text
%
% Revision 1.60  2003/08/08 17:36:12  arno
% shrink factor overwrite problem fixed
%
% Revision 1.59  2003/08/08 17:34:41  arno
% -cos -> cos
%
% Revision 1.58  2003/08/07 20:49:12  arno
% option 'masksurf' to speed up display
%
% Revision 1.57  2003/08/07 16:02:35  scott
% typo
%
% Revision 1.56  2003/08/07 16:01:49  scott
% debug
%
% Revision 1.55  2003/08/07 15:56:54  scott
% debug
%
% Revision 1.54  2003/08/07 15:54:49  scott
% debug last
%
% Revision 1.53  2003/08/07 15:51:05  scott
% added 'noplot' option to return interpolated channel value
%
% Revision 1.52  2003/07/18 01:34:07  scott
% text placement
%
% Revision 1.51  2003/07/18 01:33:19  scott
% text placement
%
% Revision 1.50  2003/07/18 01:31:49  scott
% debug
%
% Revision 1.49  2003/07/18 01:27:17  scott
% debug
%
% Revision 1.48  2003/07/18 01:26:05  scott
% debug
%
% Revision 1.47  2003/07/18 01:18:12  scott
% debug last
%
% Revision 1.46  2003/07/18 01:17:34  scott
% formatting, debug axes size message
%
% Revision 1.45  2003/07/17 23:42:32  scott
% nothing
%
% Revision 1.44  2003/07/17 23:13:03  scott
% rm debug message
%
% Revision 1.43  2003/07/16 16:29:46  arno
% replacing with topoplottest - added image output, gridscale arg
%
% Revision 1.41  2003/07/15 23:55:40  arno
% retreiving version 1.28
%
% Revision 1.28  2003/06/27 18:53:04  arno
% header msg
%
% Revision 1.27  2003/05/12 22:27:44  arno
% debug verbose
%
% Revision 1.26  2003/05/12 22:23:38  arno
% adding verbose option
%
% Revision 1.25  2002/11/27 01:23:53  arno
% change warning message
%
% Revision 1.24  2002/11/12 23:06:48  arno
% still debugging last insert
%
% Revision 1.23  2002/11/12 22:19:01  arno
% typo
%
% Revision 1.22  2002/11/12 21:43:51  scott
% tmpelocs -> tmpeloc
%
% Revision 1.21  2002/11/12 19:33:24  arno
% remove last channel of eloc structure if necessary (common ref)
%
% Revision 1.20  2002/11/01 03:50:08  erik
% same
%
% Revision 1.19  2002/11/01 03:47:40  erik
% added test for locs_file string to readlocs call
%
% Revision 1.18  2002/10/31 22:51:25  luca
% now also plotting n < nchans single channels
%
% Revision 1.17  2002/10/30 18:50:37  arno
% debugging dipole
%
% Revision 1.16  2002/10/30 16:41:21  arno
% adding the dipole option
%
% Revision 1.15  2002/10/26 20:09:35  arno
% error typo
%
% Revision 1.14  2002/10/14 00:40:44  arno
% *** empty log message ***
%
% Revision 1.13  2002/09/23 18:09:11  arno
% fixing single channel plotting
%
% Revision 1.12  2002/08/13 17:45:58  arno
% undo last change
%
% Revision 1.11  2002/08/13 17:44:37  arno
% remove color setting
%
% Revision 1.10  2002/08/12 01:34:53  arno
% color
%
% Revision 1.9  2002/08/11 22:31:20  arno
% color
%
% Revision 1.8  2002/05/01 18:49:20  arno
% modifying default shrink
%
% Revision 1.7  2002/05/01 02:40:10  arno
% typo
%
% Revision 1.6  2002/04/24 17:30:47  arno
% auto shrink
%
% Revision 1.5  2002/04/24 17:07:28  arno
% debugging error message problem
%
% Revision 1.4  2002/04/17 18:40:23  arno
% display real electrode number
%
% Revision 1.3  2002/04/06 03:47:44  arno
% adding emarkersize1chan input
%
% Revision 1.2  2002/04/06 03:37:24  arno
% adding single channel vector input
%
% Revision 1.1  2002/04/05 17:36:45  jorn
% Initial revision
%

% Topoplot Version 2.1
% Early development history:
% Begun by Andy Spydell and Scott Makeig, NHRC,  7-23-96
% 8-96 Revised by Colin Humphries, CNL / Salk Institute, La Jolla CA
%   -changed surf command to imagesc (faster)
%   -can now handle arbitrary scaling of electrode distances
%   -can now handle non integer angles in chan_locs
% 4-4-97 Revised again by Colin Humphries, reformatted by SM
%   -added parameters
%   -changed chan_locs format
% 2-26-98 Revised by Colin
%   -changed image back to surface command
%   -added fill and blank styles
%   -removed extra background colormap entry (now use any colormap)
%   -added parameters for electrode colors and labels
%   -now each topoplot axes use the caxis command again.
%   -removed OUTPUT parameter
% 3-11-98 changed default emarkersize, improve help msg -sm
% 5-24-01 made default emarkersize vary with number of channels -sm
% 01-25-02 reformated help & license, added link -ad
% 03-15-02 added readlocs and the use of eloc input structure -ad
% 03-25-02 added 'labelpoint' options and allow Values=[] -ad &sm
% 03-25-02 added details to "Unknown parameter" warning -sm & ad
% 01-25-15 added a conditional that adjusts EMARKER2CHANS to reflect
% channels that are not visualized (e.g., because they have empty
% coordinates in the loc_file) DG
% 06-25: mark1chans and mark2chans flipped to be row vectors if they are
% column vectors DG

function [handle,Zi,grid,Xi,Yi] = topoplotMK(Values,loc_file,varargin)

%
%%%%%%%%%%%%%%%%%%%%%%%% Set defaults %%%%%%%%%%%%%%%%%%%%%%%%%%%%%%%%%%%%
%
icadefs                 % read defaults MAXTOPOPLOTCHANS and DEFAULT_ELOC and BACKCOLOR
if ~exist('BACKCOLOR')  % if icadefs.m does not define BACKCOLOR
    BACKCOLOR = [.93 .96 1];  % EEGLAB standard
end
whitebk = 'off';  % by default, make gridplot background color = EEGLAB screen background color

plotgrid = 'off';
plotchans = [];
noplot  = 'off';
handle = [];
Zi = [];
chanval = NaN;
rmax = 0.5;             % actual head radius - Don't change this!
INTERPLIMITS = 'head';  % head, electrodes
INTSQUARE = 'on';       % default, interpolate electrodes located though the whole square containing
% the plotting disk
default_intrad = 1;     % indicator for (no) specified intrad
MAPLIMITS = 'absmax';   % absmax, maxmin, [values]
GRID_SCALE = 67;        % plot map on a 67X67 grid
CIRCGRID   = 201;       % number of angles to use in drawing circles
AXHEADFAC = 1.3;        % head to axes scaling factor
CONTOURNUM = 6;         % number of contour levels to plot
STYLE = 'both';         % default 'style': both,straight,fill,contour,blank
HEADCOLOR = [0 0 0];    % default head color (black)
CCOLOR = [0.2 0.2 0.2]; % default contour color
ELECTRODES = [];        % default 'electrodes': on|off|label - set below
MAXDEFAULTSHOWLOCS = 200;% if more channels than this, don't show electrode locations by default
EMARKER = '.';          % mark electrode locations with small disks
ECOLOR = [0 0 0];       % default electrode color = black
EMARKERSIZE = [];       % default depends on number of electrodes, set in code
EMARKERLINEWIDTH = 1;   % default edge linewidth for emarkers
EMARKERSIZE1CHAN = 40;  % default selected channel location marker size
EMARKERCOLOR1CHAN = 'red'; % selected channel location marker color
EMARKER2CHANS = [];      % mark subset of electrode locations with small disks
EMARKER2 = 'o';          % mark subset of electrode locations with small disks
EMARKER2COLOR = 'r';     % mark subset of electrode locations with small disks
EMARKERSIZE2 = 10;      % default selected channel location marker size
EMARKER2LINEWIDTH = 1;
EFSIZE = get(0,'DefaultAxesFontSize'); % use current default fontsize for electrode labels
HLINEWIDTH = 1.7;         % default linewidth for head, nose, ears
BLANKINGRINGWIDTH = .035;% width of the blanking ring
HEADRINGWIDTH    = .007;% width of the cartoon head ring
SHADING = 'flat';       % default 'shading': flat|interp
shrinkfactor = [];      % shrink mode (dprecated)
intrad       = [];      % default interpolation square is to outermost electrode (<=1.0)
plotrad      = [];      % plotting radius ([] = auto, based on outermost channel location)
headrad      = [];      % default plotting radius for cartoon head is 0.5
squeezefac = 1.0;
MINPLOTRAD = 0.15;      % can't make a topoplot with smaller plotrad (contours fail)
VERBOSE = 'off';
MASKSURF = 'off';
CONVHULL = 'off';       % dont mask outside the electrodes convex hull
DRAWAXIS = 'off';
CHOOSECHANTYPE = 0;
ContourVals = Values;
PMASKFLAG   = 0;
plain_blank=0; % If 1, when plotting a blank topography (i.e., no data, just locations), 
% don't fill in disks with a red spot and do add on auto-text (e.g.,
%'channel locations title') Differs from EEGLAB version and added to
% make MATLABmk function gui_erp.m work. -DG

%%%%%% Dipole defaults %%%%%%%%%%%%
DIPOLE  = [];
DIPNORM   = 'on';
DIPSPHERE = 85;
DIPLEN    = 1;
DIPSCALE  = 1;
DIPORIENT  = 1;
DIPCOLOR  = [0 0 0];
NOSEDIR   = '+X';
CHANINFO  = [];


%%%%%%%%%%%%%%%%%%%%%%%%%%%%%%%%%%%

%
%%%%%%%%%%%%%%%%%%%%%%% Handle arguments %%%%%%%%%%%%%%%%%%%%%%%%%%%%%%%%%%%%%
%
if nargin< 1
    help topoplot;
    return
end

% calling topoplot from Fieldtrip
% -------------------------------
fieldtrip = 0;
if nargin < 2, loc_file = []; end;
if isstruct(Values) | ~isstruct(loc_file), fieldtrip == 1; end;
if isstr(loc_file), if exist(loc_file) ~= 2, fieldtrip == 1; end; end;
if fieldtrip
    disp('Calling topoplot from Fieldtrip');
    dir1 = which('topoplot');           dir1 = fileparts(dir1);
    dir2 = which('electrodenormalize'); dir2 = fileparts(dir2);
    addpath(dir2);
    try,
        topoplot(Values, loc_file, varargin{:});
    catch,
    end;
    addpath(dir1);
    return;
end;

nargs = nargin;
if nargs == 1
    if isstr(Values)
        if any(strcmp(lower(Values),{'example','demo'}))
            fprintf(['This is an example of an electrode location file,\n',...
                'an ascii file consisting of the following four columns:\n',...
                ' channel_number degrees arc_length channel_name\n\n',...
                'Example:\n',...
                ' 1               -18    .352       Fp1 \n',...
                ' 2                18    .352       Fp2 \n',...
                ' 5               -90    .181       C3  \n',...
                ' 6                90    .181       C4  \n',...
                ' 7               -90    .500       A1  \n',...
                ' 8                90    .500       A2  \n',...
                ' 9              -142    .231       P3  \n',...
                '10               142    .231       P4  \n',...
                '11                 0    .181       Fz  \n',...
                '12                 0    0          Cz  \n',...
                '13               180    .181       Pz  \n\n',...
                ...
                'In topoplot() coordinates, 0 deg. points to the nose, positive\n',...
                'angles point to the right hemisphere, and negative to the left.\n',...
                'The model head sphere has a circumference of 2; the vertex\n',...
                '(Cz) has arc_length 0. Locations with arc_length > 0.5 are below\n',...
                'head center and are plotted outside the head cartoon.\n'....
                'Option plotrad controls how much of this lower-head "skirt" is shown.\n',...
                'Option headrad controls if and where the cartoon head will be drawn.\n',...
                'Option intrad controls how many channels will be included in the interpolation.\n',...
                ])
            return
        end
    end
end
if nargs < 2
    loc_file = DEFAULT_ELOC;
    if ~exist(loc_file)
        fprintf('default locations file "%s" not found - specify chan_locs in topoplot() call.\n',loc_file)
        error(' ')
    end
end
if isempty(loc_file)
    loc_file = 0;
end
if isnumeric(loc_file) & loc_file == 0
    loc_file = DEFAULT_ELOC;
end

if nargs > 2
    if ~(round(nargs/2) == nargs/2)
        error('Odd number of input arguments??')
    end
    for i = 1:2:length(varargin)
        Param = varargin{i};
        Value = varargin{i+1};
        if ~isstr(Param)
            error('Flag arguments must be strings')
        end
        Param = lower(Param);
        switch Param
            case 'conv'
                CONVHULL = lower(Value);
                if ~strcmp(CONVHULL,'on') && ~strcmp(CONVHULL,'off')
                    error('Value of ''conv'' must be ''on'' or ''off''.');
                end
            case 'colormap'
                if size(Value,2)~=3
                    error('Colormap must be a n x 3 matrix')
                end
                colormap(Value)
            case 'intsquare'
                INTSQUARE = lower(Value);
                if ~strcmp(INTSQUARE,'on') && ~strcmp(INTSQUARE,'off')
                    error('Value of ''intsquare'' must be ''on'' or ''off''.');
                end
            case {'interplimits','headlimits'}
                if ~isstr(Value)
                    error('''interplimits'' value must be a string')
                end
                Value = lower(Value);
                if ~strcmp(Value,'electrodes') && ~strcmp(Value,'head')
                    error('Incorrect value for interplimits')
                end
                INTERPLIMITS = Value;
            case 'verbose'
                VERBOSE = Value;
            case 'nosedir'
                NOSEDIR = Value;
                if isempty(strmatch(lower(NOSEDIR), { '+x', '-x', '+y', '-y' }))
                    error('Invalid nose direction');
                end;
            case 'chaninfo'
                CHANINFO = Value;
                if isfield(CHANINFO, 'nosedir'), NOSEDIR      = CHANINFO.nosedir; end;
                if isfield(CHANINFO, 'shrink' ), shrinkfactor = CHANINFO.shrink;  end;
                if isfield(CHANINFO, 'plotrad') && isempty(plotrad), plotrad = CHANINFO.plotrad; end;
                if isfield(CHANINFO, 'chantype')
                    chantype = CHANINFO.chantype;
                    if ischar(chantype), chantype = cellstr(chantype); end
                    CHOOSECHANTYPE = 1;
                end
            case 'chantype'
                chantype = Value;
                CHOOSECHANTYPE = 1;
                if ischar(chantype), chantype = cellstr(chantype); end
                if ~iscell(chantype), error('chantype must be cell array. e.g. {''EEG'', ''EOG''}'); end
            case 'drawaxis'
                DRAWAXIS = Value;
            case 'maplimits'
                MAPLIMITS = Value;
            case 'masksurf'
                MASKSURF = Value;
            case 'circgrid'
                CIRCGRID = Value;
                if isstr(CIRCGRID) | CIRCGRID<100
                    error('''circgrid'' value must be an int > 100');
                end
            case 'style'
                STYLE = lower(Value);
            case 'numcontour'
                CONTOURNUM = Value;
            case 'electrodes'
                ELECTRODES = lower(Value);
                if strcmpi(ELECTRODES,'pointlabels') | strcmpi(ELECTRODES,'ptslabels') ...
                        | strcmpi(ELECTRODES,'labelspts') | strcmpi(ELECTRODES,'ptlabels') ...
                        | strcmpi(ELECTRODES,'labelpts')
                    ELECTRODES = 'labelpoint'; % backwards compatability
                elseif strcmpi(ELECTRODES,'pointnumbers') | strcmpi(ELECTRODES,'ptsnumbers') ...
                        | strcmpi(ELECTRODES,'numberspts') | strcmpi(ELECTRODES,'ptnumbers') ...
                        | strcmpi(ELECTRODES,'numberpts')  | strcmpi(ELECTRODES,'ptsnums')  ...
                        | strcmpi(ELECTRODES,'numspts')
                    ELECTRODES = 'numpoint'; % backwards compatability
                elseif strcmpi(ELECTRODES,'nums')
                    ELECTRODES = 'numbers'; % backwards compatability
                elseif strcmpi(ELECTRODES,'pts')
                    ELECTRODES = 'on'; % backwards compatability
                elseif ~strcmp(ELECTRODES,'off') ...
                        & ~strcmpi(ELECTRODES,'on') ...
                        & ~strcmp(ELECTRODES,'labels') ...
                        & ~strcmpi(ELECTRODES,'numbers') ...
                        & ~strcmpi(ELECTRODES,'labelpoint') ...
                        & ~strcmpi(ELECTRODES,'numpoint')
                    error('Unknown value for keyword ''electrodes''');
                end
            case 'dipole'
                DIPOLE = Value;
            case 'dipsphere'
                DIPSPHERE = Value;
            case 'dipnorm'
                DIPNORM = Value;
            case 'diplen'
                DIPLEN = Value;
            case 'dipscale'
                DIPSCALE = Value;
            case 'contourvals'
                ContourVals = Value;
            case 'pmask'
                ContourVals = Value;
                PMASKFLAG   = 1;
            case 'diporient'
                DIPORIENT = Value;
            case 'dipcolor'
                DIPCOLOR = Value;
            case 'emarker'
                if ischar(Value)
                    EMARKER = Value;
                elseif ~iscell(Value) | length(Value) > 4
                    error('''emarker'' argument must be a cell array {marker color size linewidth}')
                else
                    EMARKER = Value{1};
                end
                if length(Value) > 1
                    ECOLOR = Value{2};
                end
                if length(Value) > 2
                    EMARKERSIZE = Value{3}; %DG mod Nov 10, 2015
                    %EMARKERSIZE2 = Value{3};
                end
                if length(Value) > 3
                    EMARKERLINEWIDTH = Value{4};
                end
            case 'emarker2'
                if ~iscell(Value) | length(Value) > 5
                    error('''emarker2'' argument must be a cell array {chans marker color size linewidth}')
                end
                EMARKER2CHANS = abs(Value{1}); % ignore channels < 0
                if length(Value) > 1
                    EMARKER2 = Value{2};
                end
                if length(Value) > 2
                    EMARKER2COLOR = Value{3};
                end
                if length(Value) > 3
                    EMARKERSIZE2 = Value{4};
                end
                if length(Value) > 4
                    EMARKER2LINEWIDTH = Value{5};
                end
            case 'shrink'
                shrinkfactor = Value;
            case 'plain_blank'
                plain_blank = Value;
            case 'intrad'
                intrad = Value;
                if isstr(intrad) | (intrad < MINPLOTRAD | intrad > 1)
                    error('intrad argument should be a number between 0.15 and 1.0');
                end
            case 'plotrad'
                plotrad = Value;
                if isstr(plotrad) | (plotrad < MINPLOTRAD | plotrad > 1)
                    error('plotrad argument should be a number between 0.15 and 1.0');
                end
            case 'headrad'
                headrad = Value;
                if isstr(headrad) & ( strcmpi(headrad,'off') | strcmpi(headrad,'none') )
                    headrad = 0;       % undocumented 'no head' alternatives
                end
                if isempty(headrad) % [] -> none also
                    headrad = 0;
                end
                if ~isstr(headrad)
                    if ~(headrad==0) & (headrad < MINPLOTRAD | headrad>1)
                        error('bad value for headrad');
                    end
                elseif  ~strcmpi(headrad,'rim')
                    error('bad value for headrad');
                end
            case {'headcolor','hcolor'}
                HEADCOLOR = Value;
            case {'contourcolor','ccolor'}
                CCOLOR = Value;
            case {'electcolor','ecolor'}
                ECOLOR = Value;
            case {'emarkersize','emsize'}
                EMARKERSIZE = Value;
            case {'emarkersize1chan','emarkersizemark'}
                EMARKERSIZE1CHAN= Value;
            case {'efontsize','efsize'}
                EFSIZE = Value;
            case 'shading'
                SHADING = lower(Value);
                if ~any(strcmp(SHADING,{'flat','interp'}))
                    error('Invalid shading parameter')
                end
            case 'noplot'
                noplot = Value;
                if ~isstr(noplot)
                    if length(noplot) ~= 2
                        error('''noplot'' location should be [radius, angle]')
                    else
                        chanrad = noplot(1);
                        chantheta = noplot(2);
                        noplot = 'on';
                    end
                end
            case 'gridscale'
                GRID_SCALE = Value;
                if isstr(GRID_SCALE) | GRID_SCALE ~= round(GRID_SCALE) | GRID_SCALE < 32
                    error('''gridscale'' value must be integer > 32.');
                end
            case {'plotgrid','gridplot'}
                plotgrid = 'on';
                gridchans = Value;
            case 'plotchans'
                plotchans = Value(:);
                if find(plotchans<=0)
                    error('''plotchans'' values must be > 0');
                end
                % if max(abs(plotchans))>max(Values) | max(abs(plotchans))>length(Values) -sm ???
            case {'whitebk','whiteback','forprint'}
                whitebk = Value;
            otherwise
                error(['Unknown input parameter ''' Param ''' ???'])
        end
    end
end
if strcmpi(whitebk, 'on')
    BACKCOLOR = [ 1 1 1 ];
end;

cmap = colormap;
cmaplen = size(cmap,1);

%
%%%%%%%%%%%%%%%%%%%%%%%%%%% test args for plotting an electrode grid %%%%%%%%%%%%%%%%%%%%%%
%
if strcmp(plotgrid,'on')
    STYLE = 'grid';
    gchans = sort(find(abs(gridchans(:))>0));
    
    % if setdiff(gchans,unique(gchans))
    %      fprintf('topoplot() warning: ''plotgrid'' channel matrix has duplicate channels\n');
    % end
    
    if ~isempty(plotchans)
        if intersect(gchans,abs(plotchans))
            fprintf('topoplot() warning: ''plotgrid'' and ''plotchans'' have channels in common\n');
        end
    end
end

%
%%%%%%%%%%%%%%%%%%%%%%%%%%% misc arg tests %%%%%%%%%%%%%%%%%%%%%%%%%%%%%%%%%%%%%%%
%
if isempty(ELECTRODES)                     % if electrode labeling not specified
    if length(Values) > MAXDEFAULTSHOWLOCS   % if more channels than default max
        ELECTRODES = 'off';                    % don't show electrodes
    else                                     % else if fewer chans,
        ELECTRODES = 'on';                     % do
    end
end

if isempty(Values)
    STYLE = 'blank';
end
[r,c] = size(Values);
if r>1 & c>1,
    error('input data must be a single vector');
end
Values = Values(:); % make Values a column vector
ContourVals = ContourVals(:); % values for contour

if ~isempty(intrad) & ~isempty(plotrad) & intrad < plotrad
    error('intrad must be >= plotrad');
end

if ~strcmpi(STYLE,'grid')                     % if not plot grid only
    
    %
    %%%%%%%%%%%%%%%%%%%% Read the channel location information %%%%%%%%%%%%%%%%%%%%%%%%
    %
    if isstr(loc_file)
        [tmpeloc labels Th Rd indices] = readlocs( loc_file,'filetype','loc');
    elseif isstruct(loc_file) % a locs struct
        [tmpeloc labels Th Rd indices] = readlocs( loc_file );
        % Note: Th and Rd correspond to indices channels-with-coordinates only
    else
        error('loc_file must be a EEG.locs struct or locs filename');
    end
    Th = pi/180*Th;                              % convert degrees to radians
    allchansind = 1:length(Th);
    
    
    %
    %%%%%%%%%% if channels-to-mark-only are given in Values vector %%%%%%%%%%%%%%%%%
    %
    if length(Values) < length(tmpeloc) & strcmpi( STYLE, 'blank') % if Values contains int channel indices to mark
        if isempty(plotchans)
            if Values ~= abs(round(Values)) | min(abs(Values))< 1  % if not positive integer values
                error('Negative channel indices');
            elseif strcmpi(VERBOSE, 'on')
                fprintf('topoplot(): max chan number (%d) in locs > channels in data (%d).\n',...
                    max(indices),length(Values));
                fprintf('            Marking the locations of the %d indicated channels.\n', ...
                    length(Values));
            end
            plotchans = Values;
            STYLE = 'blank'; % plot channels only, marking the indicated channel number
            if strcmpi(ELECTRODES,'off')
                ELECTRODES = 'on';
            end
        else
            error('input ''plotchans'' not allowed when input data are channel numbers');
        end
    elseif length(Values) > length(tmpeloc)
       error('There are more Values than electrodes.'); % Groppe added this Jan 24, 2015 DG
    end
    
    if ~isempty(plotchans)
        if max(plotchans) > length(Th)
            error('''plotchans'' values must be <= max channel index');
        end
    end
    
    %
    %%%%%%%%%%%%%%%%%%%%%%%%%%%%%%%%% channels to plot %%%%%%%%%%%%%%%%%%%%%%%%%%%%%%%%%%%%
    %
    if ~isempty(plotchans)
        plotchans = intersect(plotchans, indices);
    end;
    if ~isempty(Values) & ~strcmpi( STYLE, 'blank') & isempty(plotchans)
        plotchans = indices;
    end
    if isempty(plotchans) & strcmpi( STYLE, 'blank')
        plotchans = indices;
    end
    % Groppe added the following conditional
    if length(Values)>length(plotchans)
       %some channels have been removed (e.g., if they did not have coordinates in the locfile)
       
       % Adjust EMARKER2CHAN indices to reflect missing channels
       tempVec=zeros(length(Values),1);
       tempVec(EMARKER2CHANS)=1;
       EMARKER2CHANS=find(tempVec(plotchans));
    end
    %
    %%%%%%%%%%%%%%%%%%%%%%%%%%% filter for channel type(s), if specified %%%%%%%%%%%%%%%%%%%%%
    %
    
    if CHOOSECHANTYPE,
        newplotchans = eeg_chantype(loc_file,chantype);
        plotchans = intersect(newplotchans, plotchans);
    end
    
    %
    %%%%%%%%%%%%%%%%%%%%%%%%%%% filter channels used for components %%%%%%%%%%%%%%%%%%%%%
    %
    if isfield(CHANINFO, 'icachansind') & ~isempty(Values) & length(Values) ~= length(tmpeloc)
        
        % test if ICA component
        % ---------------------
        if length(CHANINFO.icachansind) == length(Values)
            
            % if only a subset of channels are to be plotted
            % and ICA components also use a subject of channel
            % we must find the new indices for these channels
            
            plotchans = intersect(CHANINFO.icachansind, plotchans);
            tmpvals   = zeros(1, length(tmpeloc));
            tmpvals(CHANINFO.icachansind) = Values;
            Values    = tmpvals;
            tmpvals   = zeros(1, length(tmpeloc));
            tmpvals(CHANINFO.icachansind) = ContourVals;
            ContourVals = tmpvals;
            
        end;
    end;
    
    %
    %%%%%%%%%%%%%%%%%%% last channel is reference? %%%%%%%%%%%%%%%%%%%%%%%%%%%%%%%%%
    %
    if length(tmpeloc) == length(Values) + 1 % remove last channel if necessary
        % (common reference channel)
        if plotchans(end) == length(tmpeloc)
            plotchans(end) = [];
        end;
        
    end;
    
    %
    %%%%%%%%%%%%%%%%%%% remove infinite and NaN values %%%%%%%%%%%%%%%%%%%%%%%%%%%%%%
    %
    if length(Values) > 1
        inds          = union(find(isnan(Values)), find(isinf(Values))); % NaN and Inf values
        plotchans     = setdiff(plotchans, inds);
    end;
    if strcmp(plotgrid,'on')
        plotchans = setxor(plotchans,gchans);   % remove grid chans from head plotchans
    end
    
    [x,y]     = pol2cart(Th,Rd);  % transform electrode locations from polar to cartesian coordinates
    plotchans = abs(plotchans);   % reverse indicated channel polarities
    allchansind = allchansind(plotchans);
    Th        = Th(plotchans);
    Rd        = Rd(plotchans);
    x         = x(plotchans);
    y         = y(plotchans);
    labels    = labels(plotchans); % remove labels for electrodes without locations
    labels    = strvcat(labels); % make a label string matrix
    if ~isempty(Values) & length(Values) > 1 & ~strcmpi( STYLE, 'blank')
        Values      = Values(plotchans);
        ContourVals = ContourVals(plotchans);
    end;
    
    %
    %%%%%%%%%%%%%%%%%% Read plotting radius from chanlocs  %%%%%%%%%%%%%%%%%%%%%%%%%%%%%
    %
    if isempty(plotrad) & isfield(tmpeloc, 'plotrad'),
        plotrad = tmpeloc(1).plotrad;
        if isstr(plotrad)                        % plotrad shouldn't be a string
            plotrad = str2num(plotrad)           % just checking
        end
        if plotrad < MINPLOTRAD | plotrad > 1.0
            fprintf('Bad value (%g) for plotrad.\n',plotrad);
            error(' ');
        end
        if strcmpi(VERBOSE,'on') & ~isempty(plotrad)
            fprintf('Plotting radius plotrad (%g) set from EEG.chanlocs.\n',plotrad);
        end
    end;
    if isempty(plotrad)
        plotrad = min(1.0,max(Rd)*1.02);            % default: just outside the outermost electrode location
        plotrad = max(plotrad,0.5);                 % default: plot out to the 0.5 head boundary
    end                                           % don't plot channels with Rd > 1 (below head)
    
    if isempty(intrad)
        default_intrad = 1;     % indicator for (no) specified intrad
        intrad = min(1.0,max(Rd)*1.02);             % default: just outside the outermost electrode location
    else
        default_intrad = 0;                         % indicator for (no) specified intrad
        if plotrad > intrad
            plotrad = intrad;
        end
    end                                           % don't interpolate channels with Rd > 1 (below head)
    if isstr(plotrad) | plotrad < MINPLOTRAD | plotrad > 1.0
        error('plotrad must be between 0.15 and 1.0');
    end
    
    %
    %%%%%%%%%%%%%%%%%%%%%%% Set radius of head cartoon %%%%%%%%%%%%%%%%%%%%%%%%%%%%%%%%%%
    %
    if isempty(headrad)  % never set -> defaults
        if plotrad >= rmax
            headrad = rmax;  % (anatomically correct)
        else % if plotrad < rmax
            headrad = 0;    % don't plot head
            if strcmpi(VERBOSE, 'on')
                fprintf('topoplot(): not plotting cartoon head since plotrad (%5.4g) < 0.5\n',...
                    plotrad);
            end
        end
    elseif strcmpi(headrad,'rim') % force plotting at rim of map
        headrad = plotrad;
    end
    
    %
    %%%%%%%%%%%%%%%%%%%%%%%%%%%%%%%% Shrink mode %%%%%%%%%%%%%%%%%%%%%%%%%%%%%%%%%%%%%%%%
    %
    if ~isempty(shrinkfactor) | isfield(tmpeloc, 'shrink'),
        if isempty(shrinkfactor) & isfield(tmpeloc, 'shrink'),
            shrinkfactor = tmpeloc(1).shrink;
            if strcmpi(VERBOSE,'on')
                if isstr(shrinkfactor)
                    fprintf('Automatically shrinking coordinates to lie above the head perimter.\n');
                else
                    fprintf('Automatically shrinking coordinates by %3.2f\n', shrinkfactor);
                end;
            end
        end;
        
        if ischar(shrinkfactor)
            if strcmpi(shrinkfactor, 'on') || strcmpi(shrinkfactor, 'force') || strcmpi(shrinkfactor, 'auto')
                if abs(headrad-rmax) > 1e-2
                    fprintf('     NOTE -> the head cartoon will NOT accurately indicate the actual electrode locations\n');
                end
                if strcmpi(VERBOSE,'on')
                    fprintf('     Shrink flag -> plotting cartoon head at plotrad\n');
                end
                headrad = plotrad; % plot head around outer electrodes, no matter if 0.5 or not
            end
        else % apply shrinkfactor
            plotrad = rmax/(1-shrinkfactor);
            headrad = plotrad;  % make deprecated 'shrink' mode plot
            if strcmpi(VERBOSE,'on')
                fprintf('    shrink  applied.');
                if abs(headrad-rmax) > 1e-2
                    fprintf(' Warning: With this "shrink" setting, the cartoon head will NOT be anatomically correct.\n');
                else
                    fprintf('\n');
                end
            end
        end
    end; % if shrink
    
    %
    %%%%%%%%%%%%%%%%% Issue warning if headrad ~= rmax  %%%%%%%%%%%%%%%%%%%%%%%%%%%%%%%%%%
    %
    
    if headrad ~= 0.5 & strcmpi(VERBOSE, 'on')
        fprintf('     NB: Plotting map using ''plotrad'' %-4.3g,',plotrad);
        fprintf(    ' ''headrad'' %-4.3g\n',headrad);
        fprintf('Warning: The plotting radius of the cartoon head is NOT anatomically correct (0.5).\n')
    end
    %
    %%%%%%%%%%%%%%%%%%%%% Find plotting channels  %%%%%%%%%%%%%%%%%%%%%%%%%%%%%%%%%%%%%%%%
    %
    
    pltchans = find(Rd <= plotrad); % plot channels inside plotting circle
    
    if strcmpi(INTSQUARE,'on') &  ~strcmpi(STYLE,'blank') % interpolate channels in the radius intrad square
        intchans = find(x <= intrad & y <= intrad); % interpolate and plot channels inside interpolation square
    else
        intchans = find(Rd <= intrad); % interpolate channels in the radius intrad circle only
    end
    
    %
    %%%%%%%%%%%%%%%%%%%%% Eliminate channels not plotted  %%%%%%%%%%%%%%%%%%%%%%%%%%%%%%%%
    %
    
    allx      = x;
    ally      = y;
    intchans; % interpolate using only the 'intchans' channels
    pltchans; % plot using only indicated 'plotchans' channels
    
    if length(pltchans) < length(Rd) & strcmpi(VERBOSE, 'on')
        fprintf('Interpolating %d and plotting %d of the %d scalp electrodes.\n', ...
            length(intchans),length(pltchans),length(Rd));
    end;
    
    
    % fprintf('topoplot(): plotting %d channels\n',length(pltchans));
    if ~isempty(EMARKER2CHANS)
        if strcmpi(STYLE,'blank') & ~plain_blank,
            error('emarker2 not defined for style ''blank'' - use marking channel numbers in place of data');
        else % mark1chans and mark2chans are subsets of pltchans for markers 1 and 2
            [tmp1 mark1chans tmp2] = setxor(pltchans,EMARKER2CHANS);
            % DG add start
            % I had to add this becuase setxor could return an empty array
            % that had a single column, which caused an error later in the
            % code
            if isempty(mark1chans)
               mark1chans=[]; 
            end
            % DG add stop
            [tmp3 tmp4 mark2chans] = intersect(EMARKER2CHANS,pltchans);
        end
    end
    
    if ~isempty(Values)
        if length(Values) == length(Th)  % if as many map Values as channel locs
            intValues      = Values(intchans);
            intContourVals = ContourVals(intchans);
            Values         = Values(pltchans);
            ContourVals    = ContourVals(pltchans);
        else
            if strcmp(STYLE,'blank')    % else if Values holds numbers of channels to mark
                tmpValues=[];
                cc=1;
                for kk=1:length(Values)
                    tmpind = find(pltchans == Values(kk));
                    if ~isempty(tmpind)
                        tmpValues(cc) = tmpind;
                        cc=cc+1;
                    end;
                end
                Values=tmpValues;     % eliminate the channel indices outside plotting area
            end;
        end;
    end;   % now channel parameters and values all refer to plotting channels only
    
    allchansind = allchansind(pltchans);
    intTh = Th(intchans);           % eliminate channels outside the interpolation area
    intRd = Rd(intchans);
    intx  = x(intchans);
    inty  = y(intchans);
    Th    = Th(pltchans);              % eliminate channels outside the plotting area
    Rd    = Rd(pltchans);
    x     = x(pltchans);
    y     = y(pltchans);
    
    labels= labels(pltchans,:);
    %
    %%%%%%%%%%%%%%% Squeeze channel locations to <= rmax %%%%%%%%%%%%%%%%%%%%%%%%%%%%%%%%%%
    %
    
    squeezefac = rmax/plotrad;
    intRd = intRd*squeezefac; % squeeze electrode arc_lengths towards the vertex
    Rd = Rd*squeezefac;       % squeeze electrode arc_lengths towards the vertex
    % to plot all inside the head cartoon
    intx = intx*squeezefac;
    inty = inty*squeezefac;
    x    = x*squeezefac;
    y    = y*squeezefac;
    allx    = allx*squeezefac;
    ally    = ally*squeezefac;
    % Note: Now outermost channel will be plotted just inside rmax
    
else % if strcmpi(STYLE,'grid')
    intx = rmax; inty=rmax;
end % if ~strcmpi(STYLE,'grid')

%
%%%%%%%%%%%%%%%% rotate channels based on chaninfo %%%%%%%%%%%%%%%%%%%%%%%%%%%%%%%%%%%%%
%
if strcmpi(lower(NOSEDIR), '+x')
    rotate = 0;
else
    if strcmpi(lower(NOSEDIR), '+y')
        rotate = 3*pi/2;
    elseif strcmpi(lower(NOSEDIR), '-x')
        rotate = pi;
    else rotate = pi/2;
    end;
    allcoords = (inty + intx*sqrt(-1))*exp(sqrt(-1)*rotate);
    intx = imag(allcoords);
    inty = real(allcoords);
    allcoords = (ally + allx*sqrt(-1))*exp(sqrt(-1)*rotate);
    allx = imag(allcoords);
    ally = real(allcoords);
    allcoords = (y + x*sqrt(-1))*exp(sqrt(-1)*rotate);
    x = imag(allcoords);
    y = real(allcoords);
end;

%
%%%%%%%%%%%%%%%%%%%%%%%%%%%%%%%% Make the plot %%%%%%%%%%%%%%%%%%%%%%%%%%%%%%%%%%%%%%%%%
%
if ~strcmpi(STYLE,'blank') % if draw interpolated scalp map
    if ~strcmpi(STYLE,'grid') %  not a rectangular channel grid
        %
        %%%%%%%%%%%%%%%% Find limits for interpolation %%%%%%%%%%%%%%%%%%%%%%%%%%%%
        %
        if default_intrad % if no specified intrad
            if strcmpi(INTERPLIMITS,'head') % intrad is 'head'
                xmin = min(-rmax,min(intx)); xmax = max(rmax,max(intx));
                ymin = min(-rmax,min(inty)); ymax = max(rmax,max(inty));
                
            else % INTERPLIMITS = rectangle containing electrodes -- DEPRECATED OPTION!
                xmin = max(-rmax,min(intx)); xmax = min(rmax,max(intx));
                ymin = max(-rmax,min(inty)); ymax = min(rmax,max(inty));
            end
        else % some other intrad specified
            xmin = -intrad*squeezefac; xmax = intrad*squeezefac;   % use the specified intrad value
            ymin = -intrad*squeezefac; ymax = intrad*squeezefac;
        end
        %
        %%%%%%%%%%%%%%%%%%%%%%% Interpolate scalp map data %%%%%%%%%%%%%%%%%%%%%%%%
        %
        xi = linspace(xmin,xmax,GRID_SCALE);   % x-axis description (row vector)
        yi = linspace(ymin,ymax,GRID_SCALE);   % y-axis description (row vector)
        
        [Xi,Yi,Zi] = griddata2(inty,intx,intValues,yi',xi,'invdist'); % interpolate data
        [Xi,Yi,ZiC] = griddata2(inty,intx,intContourVals,yi',xi,'invdist'); % interpolate data
        
        %
        %%%%%%%%%%%%%%%%%%%%%%% Mask out data outside the head %%%%%%%%%%%%%%%%%%%%%
        %
        mask = (sqrt(Xi.^2 + Yi.^2) <= rmax); % mask outside the plotting circle
        ii = find(mask == 0);
        Zi(ii)  = NaN;                         % mask non-plotting voxels with NaNs
        ZiC(ii) = NaN;                         % mask non-plotting voxels with NaNs
        grid = plotrad;                       % unless 'noplot', then 3rd output arg is plotrad
        %
        %%%%%%%%%% Return interpolated value at designated scalp location %%%%%%%%%%
        %
        if exist('chanrad')   % optional first argument to 'noplot'
            chantheta = (chantheta/360)*2*pi;
            chancoords = round(ceil(GRID_SCALE/2)+GRID_SCALE/2*2*chanrad*[cos(-chantheta),...
                -sin(-chantheta)]);
            if chancoords(1)<1 ...
                    | chancoords(1) > GRID_SCALE ...
                    | chancoords(2)<1 ...
                    | chancoords(2)>GRID_SCALE
                error('designated ''noplot'' channel out of bounds')
            else
                chanval = Zi(chancoords(1),chancoords(2));
                grid = Zi;
                Zi = chanval;  % return interpolated value instead of Zi
            end
        end
        %
        %%%%%%%%%%%%%%%%%%%%%%%%%% Return interpolated image only  %%%%%%%%%%%%%%%%%
        %
        if strcmpi(noplot, 'on')
            if strcmpi(VERBOSE,'on')
                fprintf('topoplot(): no plot requested.\n')
            end
            return;
        end
        %
        %%%%%%%%%%%%%%%%%%%%%%% Calculate colormap limits %%%%%%%%%%%%%%%%%%%%%%%%%%
        %
        if isstr(MAPLIMITS)
            if strcmp(MAPLIMITS,'absmax')
                amax = max(max(abs(Zi)));
                amin = -amax;
            elseif strcmp(MAPLIMITS,'maxmin') | strcmp(MAPLIMITS,'minmax')
                amin = min(min(Zi));
                amax = max(max(Zi));
            else
                error('unknown ''maplimits'' value.');
            end
        elseif length(MAPLIMITS) == 2
            amin = MAPLIMITS(1);
            amax = MAPLIMITS(2);
        else
            error('unknown ''maplimits'' value');
        end
        delta = xi(2)-xi(1); % length of grid entry
        
    end % if ~strcmpi(STYLE,'grid')
    %
    %%%%%%%%%%%%%%%%%%%%%%%%%% Scale the axes %%%%%%%%%%%%%%%%%%%%%%%%%%%%%%%%%%%
    %
    cla  % clear current axis
    hold on
    h = gca; % uses current axes
    
    % instead of default larger AXHEADFAC
    if squeezefac<0.92 & plotrad-headrad > 0.05  % (size of head in axes)
        AXHEADFAC = 1.05;     % do not leave room for external ears if head cartoon
        % shrunk enough by the 'skirt' option
    end
    
    set(gca,'Xlim',[-rmax rmax]*AXHEADFAC,'Ylim',[-rmax rmax]*AXHEADFAC);
    % specify size of head axes in gca
    
    unsh = (GRID_SCALE+1)/GRID_SCALE; % un-shrink the effects of 'interp' SHADING
    
    %
    %%%%%%%%%%%%%%%%%%%%%%%% Plot grid only %%%%%%%%%%%%%%%%%%%%%%%%%%%%%%%%%%%%%
    %
    if strcmpi(STYLE,'grid')                     % plot grid only
        
        %
        % The goal below is to make the grid cells square - not yet achieved in all cases? -sm
        %
        g1 = size(gridchans,1);
        g2 = size(gridchans,2);
        gmax = max([g1 g2]);
        Xi = linspace(-rmax*g2/gmax,rmax*g2/gmax,g1+1);
        Xi = Xi+rmax/g1; Xi = Xi(1:end-1);
        Yi = linspace(-rmax*g1/gmax,rmax*g1/gmax,g2+1);
        Yi = Yi+rmax/g2; Yi = Yi(1:end-1); Yi = Yi(end:-1:1); % by trial and error!
        %
        %%%%%%%%%%% collect the gridchans values %%%%%%%%%%%%%%%%%%%%%%%%%%%
        %
        gridvalues = zeros(size(gridchans));
        for j=1:size(gridchans,1)
            for k=1:size(gridchans,2)
                gc = gridchans(j,k);
                if gc > 0
                    gridvalues(j,k) = Values(gc);
                elseif gc < 0
                    gridvalues(j,k) = -Values(gc);
                else
                    gridvalues(j,k) = nan; % not-a-number = no value
                end
            end
        end
        %
        %%%%%%%%%%% reset color limits for grid plot %%%%%%%%%%%%%%%%%%%%%%%%%
        %
        if isstr(MAPLIMITS)
            if strcmp(MAPLIMITS,'maxmin') | strcmp(MAPLIMITS,'minmax')
                amin = min(min(gridvalues(~isnan(gridvalues))));
                amax = max(max(gridvalues(~isnan(gridvalues))));
            elseif strcmp(MAPLIMITS,'absmax')
                % 11/21/2005 Toby edit
                % This should now work as specified. Before it only crashed (using
                % "plotgrid" and "maplimits>absmax" options).
                amax = max(max(abs(gridvalues(~isnan(gridvalues)))));
                amin = -amax;
                %amin = -max(max(abs([amin amax])));
                %amax = max(max(abs([amin amax])));
            else
                error('unknown ''maplimits'' value');
            end
        elseif length(MAPLIMITS) == 2
            amin = MAPLIMITS(1);
            amax = MAPLIMITS(2);
        else
            error('unknown ''maplimits'' value');
        end
        %
        %%%%%%%%%% explicitly compute grid colors, allowing BACKCOLOR  %%%%%%
        %
        gridvalues = 1+floor(cmaplen*(gridvalues-amin)/(amax-amin));
        gridvalues(find(gridvalues == cmaplen+1)) = cmaplen;
        gridcolors = zeros([size(gridvalues),3]);
        for j=1:size(gridchans,1)
            for k=1:size(gridchans,2)
                if ~isnan(gridvalues(j,k))
                    gridcolors(j,k,:) = cmap(gridvalues(j,k),:);
                else
                    if strcmpi(whitebk,'off')
                        gridcolors(j,k,:) = BACKCOLOR; % gridchans == 0 -> background color
                        % This allows the plot to show 'space' between separate sub-grids or strips
                    else % 'on'
                        gridcolors(j,k,:) = [1 1 1]; BACKCOLOR; % gridchans == 0 -> white for printing
                    end
                end
            end
        end
        
        %
        %%%%%%%%%% draw the gridplot image %%%%%%%%%%%%%%%%%%%%%%%%%%%%%%%%%%%
        %
        handle=imagesc(Xi,Yi,gridcolors); % plot grid with explicit colors
        axis square
        
        %
        %%%%%%%%%%%%%%%%%%%%%%%% Plot map contours only %%%%%%%%%%%%%%%%%%%%%%%%%%%%%
        %
    elseif strcmp(STYLE,'contour')                     % plot surface contours only
        [cls chs] = contour(Xi,Yi,ZiC,CONTOURNUM,'k');
        % for h=chs, set(h,'color',CCOLOR); end
        %
        %%%%%%%%%%%%%%%%%%%%%%%% Else plot map and contours %%%%%%%%%%%%%%%%%%%%%%%%%
        %
    elseif strcmp(STYLE,'both')  % plot interpolated surface and surface contours
        if strcmp(SHADING,'interp')
            tmph = surface(Xi*unsh,Yi*unsh,zeros(size(Zi))-0.1,Zi,...
                'EdgeColor','none','FaceColor',SHADING);
        else % SHADING == 'flat'
            tmph = surface(Xi-delta/2,Yi-delta/2,zeros(size(Zi))-0.1,Zi,...
                'EdgeColor','none','FaceColor',SHADING);
        end
        if strcmpi(MASKSURF, 'on')
            set(tmph, 'visible', 'off');
            handle = tmph;
        end;
        
        if ~PMASKFLAG
            [cls chs] = contour(Xi,Yi,ZiC,CONTOURNUM,'k');
        else
            ZiC(find(ZiC > 0.5 )) = NaN;
            [cls chs] = contourf(Xi,Yi,ZiC,0,'k');
            subh = get(chs, 'children');
            for indsubh = 1:length(subh)
                numfaces = size(get(subh(indsubh), 'XData'),1);
                set(subh(indsubh), 'FaceVertexCData', ones(numfaces,3), 'Cdatamapping', 'direct', 'facealpha', 0.5);
            end;
        end;
        for h=chs, set(h,'color',CCOLOR); end
        
        %
        %%%%%%%%%%%%%%%%%%%%%%%% Else plot map only %%%%%%%%%%%%%%%%%%%%%%%%%%%%%%%%%
        %
    elseif strcmp(STYLE,'straight') | strcmp(STYLE,'map') % 'straight' was former arg
        
        if strcmp(SHADING,'interp') % 'interp' mode is shifted somehow... but how?
            tmph = surface(Xi*unsh,Yi*unsh,zeros(size(Zi)),Zi,'EdgeColor','none',...
                'FaceColor',SHADING);
        else
            tmph = surface(Xi-delta/2,Yi-delta/2,zeros(size(Zi)),Zi,'EdgeColor','none',...
                'FaceColor',SHADING);
        end
        if strcmpi(MASKSURF, 'on')
            set(tmph, 'visible', 'off');
            handle = tmph;
        end;
        %
        %%%%%%%%%%%%%%%%%% Else fill contours with uniform colors  %%%%%%%%%%%%%%%%%%
        %
    elseif strcmp(STYLE,'fill')
        [cls chs] = contourf(Xi,Yi,Zi,CONTOURNUM,'k');
        
        % for h=chs, set(h,'color',CCOLOR); end
        %     <- 'not line objects.' Why does 'both' work above???
        
    else
        error('Invalid style')
    end
    %
    %%%%%%%%%%%%%%%%%%%%%%%%%%%%%%% Set color axis  %%%%%%%%%%%%%%%%%%%%%%%%%%%%%
    %
    caxis([amin amax]); % set coloraxis
    
else % if STYLE 'blank'
    %
    %%%%%%%%%%%%%%%%%%%%%%% Draw blank head %%%%%%%%%%%%%%%%%%%%%%%%%%%%%%%%%%%%%%%%%%%%%%%
    %
    if strcmpi(noplot, 'on')
        if strcmpi(VERBOSE,'on')
            fprintf('topoplot(): no plot requested.\n')
        end
        return;
    end
    cla
    hold on
    
    set(gca,'Xlim',[-rmax rmax]*AXHEADFAC,'Ylim',[-rmax rmax]*AXHEADFAC)
    % pos = get(gca,'position');
    % fprintf('Current axes size %g,%g\n',pos(3),pos(4));
    if ~plain_blank,
        if strcmp(ELECTRODES,'labelpoint') |  strcmp(ELECTRODES,'numpoint')
            text(-0.6,-0.6, ...
                [ int2str(length(Rd)) ' of ' int2str(length(tmpeloc)) ' electrode locations shown']);
            text(-0.6,-0.7, [ 'Click on electrodes to toggle name/number']);
            tl = title('Channel locations');
            set(tl, 'fontweight', 'bold');
        end;
    end
end % STYLE 'blank'

if exist('handle') ~= 1
    handle = gca;
end;

if ~strcmpi(STYLE,'grid')                     % if not plot grid only
    
    %
    %%%%%%%%%%%%%%%%%%% Plot filled ring to mask jagged grid boundary %%%%%%%%%%%%%%%%%%%%%%%%%%%
    %
    hwidth = HEADRINGWIDTH;                   % width of head ring
    hin  = squeezefac*headrad*(1- hwidth/2);  % inner head ring radius
    
    if strcmp(SHADING,'interp')
        rwidth = BLANKINGRINGWIDTH*1.3;             % width of blanking outer ring
    else
        rwidth = BLANKINGRINGWIDTH;         % width of blanking outer ring
    end
    rin    =  rmax*(1-rwidth/2);              % inner ring radius
    if hin>rin
        rin = hin;                              % dont blank inside the head ring
    end
    
    if strcmp(CONVHULL,'on') %%%%%%%%% mask outside the convex hull of the electrodes %%%%%%%%%
        cnv = convhull(allx,ally);
        cnvfac = round(CIRCGRID/length(cnv)); % spline interpolate the convex hull
        if cnvfac < 1, cnvfac=1; end;
        CIRCGRID = cnvfac*length(cnv);
        
        startangle = atan2(allx(cnv(1)),ally(cnv(1)));
        circ = linspace(0+startangle,2*pi+startangle,CIRCGRID);
        rx = sin(circ);
        ry = cos(circ);
        
        allx = allx(:)';  % make x (elec locations; + to nose) a row vector
        ally = ally(:)';  % make y (elec locations, + to r? ear) a row vector
        erad = sqrt(allx(cnv).^2+ally(cnv).^2);  % convert to polar coordinates
        eang = atan2(allx(cnv),ally(cnv));
        eang = unwrap(eang);
        eradi =spline(linspace(0,1,3*length(cnv)), [erad erad erad], ...
            linspace(0,1,3*length(cnv)*cnvfac));
        eangi =spline(linspace(0,1,3*length(cnv)), [eang+2*pi eang eang-2*pi], ...
            linspace(0,1,3*length(cnv)*cnvfac));
        xx = eradi.*sin(eangi);           % convert back to rect coordinates
        yy = eradi.*cos(eangi);
        yy = yy(CIRCGRID+1:2*CIRCGRID);
        xx = xx(CIRCGRID+1:2*CIRCGRID);
        eangi = eangi(CIRCGRID+1:2*CIRCGRID);
        eradi = eradi(CIRCGRID+1:2*CIRCGRID);
        xx = xx*1.02; yy = yy*1.02;           % extend spline outside electrode marks
        
        splrad = sqrt(xx.^2+yy.^2);           % arc radius of spline points (yy,xx)
        oob = find(splrad >= rin);            %  enforce an upper bound on xx,yy
        xx(oob) = rin*xx(oob)./splrad(oob);   % max radius = rin
        yy(oob) = rin*yy(oob)./splrad(oob);   % max radius = rin
        
        splrad = sqrt(xx.^2+yy.^2);           % arc radius of spline points (yy,xx)
        oob = find(splrad < hin);             % don't let splrad be inside the head cartoon
        xx(oob) = hin*xx(oob)./splrad(oob);   % min radius = hin
        yy(oob) = hin*yy(oob)./splrad(oob);   % min radius = hin
        
        ringy = [[ry(:)' ry(1) ]*(rin+rwidth) yy yy(1)];
        ringx = [[rx(:)' rx(1) ]*(rin+rwidth) xx xx(1)];
        
        ringh2= patch(ringy,ringx,ones(size(ringy)),BACKCOLOR,'edgecolor','none'); hold on
        
        % plot(ry*rmax,rx*rmax,'b') % debugging line
        
    else %%%%%%%%%%%%%%%%%%%%%%%%%%%%%%% mask the jagged border around rmax %%%%%%%%%%%%%%%5%%%%%%
        
        circ = linspace(0,2*pi,CIRCGRID);
        rx = sin(circ);
        ry = cos(circ);
        ringx = [[rx(:)' rx(1) ]*(rin+rwidth)  [rx(:)' rx(1)]*rin];
        ringy = [[ry(:)' ry(1) ]*(rin+rwidth)  [ry(:)' ry(1)]*rin];
        
        if ~strcmpi(STYLE,'blank')
            ringh= patch(ringx,ringy,0.01*ones(size(ringx)),BACKCOLOR,'edgecolor','none'); hold on
        end
        % plot(ry*rmax,rx*rmax,'b') % debugging line
    end
    
    %f1= fill(rin*[rx rX],rin*[ry rY],BACKCOLOR,'edgecolor',BACKCOLOR); hold on
    %f2= fill(rin*[rx rX*(1+rwidth)],rin*[ry rY*(1+rwidth)],BACKCOLOR,'edgecolor',BACKCOLOR);
    
    % Former line-style border smoothing - width did not scale with plot
    %  brdr=plot(1.015*cos(circ).*rmax,1.015*sin(circ).*rmax,...      % old line-based method
    %      'color',HEADCOLOR,'Linestyle','-','LineWidth',HLINEWIDTH);    % plot skirt outline
    %  set(brdr,'color',BACKCOLOR,'linewidth',HLINEWIDTH + 4);        % hide the disk edge jaggies
    
    %
    %%%%%%%%%%%%%%%%%%%%%%%%% Plot cartoon head, ears, nose %%%%%%%%%%%%%%%%%%%%%%%%%%%%%%%%%%%%%
    %
    if headrad > 0                         % if cartoon head to be plotted
        %
        %%%%%%%%%%%%%%%%%%% Plot head outline %%%%%%%%%%%%%%%%%%%%%%%%%%%
        %
        headx = [[rx(:)' rx(1) ]*(hin+hwidth)  [rx(:)' rx(1)]*hin];
        heady = [[ry(:)' ry(1) ]*(hin+hwidth)  [ry(:)' ry(1)]*hin];
        
        if ~isstr(HEADCOLOR) | ~strcmpi(HEADCOLOR,'none')
            ringh= patch(headx,heady,ones(size(headx)),HEADCOLOR,'edgecolor',HEADCOLOR); hold on
        end
        
        % rx = sin(circ); rX = rx(end:-1:1);
        % ry = cos(circ); rY = ry(end:-1:1);
        % for k=2:2:CIRCGRID
        %   rx(k) = rx(k)*(1+hwidth);
        %   ry(k) = ry(k)*(1+hwidth);
        % end
        % f3= fill(hin*[rx rX],hin*[ry rY],HEADCOLOR,'edgecolor',HEADCOLOR); hold on
        % f4= fill(hin*[rx rX*(1+hwidth)],hin*[ry rY*(1+hwidth)],HEADCOLOR,'edgecolor',HEADCOLOR);
        
        % Former line-style head
        %  plot(cos(circ).*squeezefac*headrad,sin(circ).*squeezefac*headrad,...
        %      'color',HEADCOLOR,'Linestyle','-','LineWidth',HLINEWIDTH);    % plot head outline
        
        %
        %%%%%%%%%%%%%%%%%%% Plot ears and nose %%%%%%%%%%%%%%%%%%%%%%%%%%%
        %
        base  = rmax-.0046;
        basex = 0.18*rmax;                   % nose width
        tip   = 1.15*rmax;
        tiphw = .04*rmax;                    % nose tip half width
        tipr  = .01*rmax;                    % nose tip rounding
        q = .04; % ear lengthening
        EarX  = [.497-.005  .510  .518  .5299 .5419  .54    .547   .532   .510   .489-.005]; % rmax = 0.5
        EarY  = [q+.0555 q+.0775 q+.0783 q+.0746 q+.0555 -.0055 -.0932 -.1313 -.1384 -.1199];
        sf    = headrad/plotrad;                                          % squeeze the model ears and nose
        % by this factor
        if ~isstr(HEADCOLOR) | ~strcmpi(HEADCOLOR,'none')
            plot3([basex;tiphw;0;-tiphw;-basex]*sf,[base;tip-tipr;tip;tip-tipr;base]*sf,...
                2*ones(size([basex;tiphw;0;-tiphw;-basex])),...
                'Color',HEADCOLOR,'LineWidth',HLINEWIDTH);                 % plot nose
            plot3(EarX*sf,EarY*sf,2*ones(size(EarX)),'color',HEADCOLOR,'LineWidth',HLINEWIDTH)    % plot left ear
            plot3(-EarX*sf,EarY*sf,2*ones(size(EarY)),'color',HEADCOLOR,'LineWidth',HLINEWIDTH)   % plot right ear
        end
    end
    
    %
    % %%%%%%%%%%%%%%%%%%% Show electrode information %%%%%%%%%%%%%%%%%%%%%%%%%%%%%%%%%%%%%%%
    %
    plotax = gca;
    axis square                                           % make plotax square
    axis off
    
    pos = get(gca,'position');
    xlm = get(gca,'xlim');
    ylm = get(gca,'ylim');
    % textax = axes('position',pos,'xlim',xlm,'ylim',ylm);  % make new axes so clicking numbers <-> labels
    % will work inside head cartoon patch
    % axes(textax);
    axis square                                           % make textax square
    
    pos = get(gca,'position');
    set(plotax,'position',pos);
    
    xlm = get(gca,'xlim');
    set(plotax,'xlim',xlm);
    
    ylm = get(gca,'ylim');
    set(plotax,'ylim',ylm);                               % copy position and axis limits again
    
    %get(textax,'pos')    % test if equal!
    %get(plotax,'pos')
    %get(textax,'xlim')
    %get(plotax,'xlim')
    %get(textax,'ylim')
    %get(plotax,'ylim')
    
    if isempty(EMARKERSIZE)
        EMARKERSIZE = 10;
        if length(y)>=160
            EMARKERSIZE = 3;
        elseif length(y)>=128
            EMARKERSIZE = 3;
        elseif length(y)>=100
            EMARKERSIZE = 3;
        elseif length(y)>=80
            EMARKERSIZE = 4;
        elseif length(y)>=64
            EMARKERSIZE = 8; %wad 5
        elseif length(y)>=48
            EMARKERSIZE = 10; %was 6
        elseif length(y)>=32
            EMARKERSIZE = 10; %was 8
        end
    end
    %
    %%%%%%%%%%%%%%%%%%%%%%%% Mark electrode locations only %%%%%%%%%%%%%%%%%%%%%%%%%%
    %
    ELECTRODE_HEIGHT = 2.1;  % z value for plotting electrode information (above the surf)
    
    if strcmp(ELECTRODES,'on')   % plot electrodes as spots
        if isempty(EMARKER2CHANS)
            for i=1:length(y),
                %        hp2 = plot3(y(i),x(i),1*ELECTRODE_HEIGHT,...
                %            EMARKER,'Color',ECOLOR,'markersize',EMARKERSIZE,'linewidth',EMARKERLINEWIDTH, ...
                %            'buttondownfcn',['set(gco,''color'',''r'');']);
                %DG?? I added the below in place of the code above so that you
                %could click on electrodes and see the name
                hp2 = plot3(y(i),x(i),ELECTRODE_HEIGHT,...
                    EMARKER,'Color',ECOLOR,'markersize',EMARKERSIZE,'linewidth',EMARKERLINEWIDTH);
                set(hp2,'tag',str2lowcase(strtok(labels(i,:)))); %get rid of extra spaces and convert to lowercase
                hh(i) = text(double(y(i)+0.01),double(x(i)),...
                    ELECTRODE_HEIGHT,'   ','HorizontalAlignment','center',...
                    'VerticalAlignment','middle','Color', ECOLOR,'userdata', labels(i,:) , ...
                    'FontSize',round(EFSIZE*1), 'fontunits','normalized','buttondownfcn', ...
                    ['tmpstr = get(gco, ''userdata'');' ...
                    'set(gco, ''userdata'', get(gco, ''string''));' ...
                    'set(gco, ''string'', tmpstr); clear tmpstr; if strcmpi(get(gco,''backgroundcolor''),''none''),' ...
                    'set(gco,''backgroundcolor'',''w''); else set(gco,''backgroundcolor'',''none''); end;'] );
            end
        else % plot markers for normal chans and EMARKER2CHANS separately
            % DG added start
            if size(mark1chans,1)>1
                mark1chans=mark1chans';
            end
            if size(mark2chans,1)>1
                mark2chans=mark2chans';
            end
            % DG added stop
            for i=mark1chans,
                hp2 = plot3(y(i),x(i),ELECTRODE_HEIGHT,...
                    EMARKER,'Color',ECOLOR,'markersize',EMARKERSIZE,'markerfacecolor',ECOLOR,'linewidth',EMARKERLINEWIDTH);
                set(hp2,'tag',str2lowcase(strtok(labels(i,:)))); %get rid of extra spaces and convert to lowercase
            end
            for i=mark2chans,
                hp2b = plot3(y(i),x(i),ELECTRODE_HEIGHT,...
                    EMARKER2,'Color',EMARKER2COLOR,'markersize',EMARKERSIZE2,'markerfacecolor',EMARKER2COLOR,'linewidth',EMARKER2LINEWIDTH);
                set(hp2b,'tag',str2lowcase(strtok(labels(i,:)))); %get rid of extra spaces and convert to lowercase
            end
            for i=1:length(y),
                hh(i) = text(double(y(i)+0.01),double(x(i)),...
                    ELECTRODE_HEIGHT,'   ','HorizontalAlignment','center',...
                    'VerticalAlignment','middle','Color', ECOLOR,'userdata', labels(i,:) , ...
                    'FontSize',round(EFSIZE*1), 'fontunits','normalized','buttondownfcn', ...
                    ['tmpstr = get(gco, ''userdata'');' ...
                    'set(gco, ''userdata'', get(gco, ''string''));' ...
                    'set(gco, ''string'', tmpstr); clear tmpstr; if strcmpi(get(gco,''backgroundcolor''),''none''),' ...
                    'set(gco,''backgroundcolor'',''w''); else set(gco,''backgroundcolor'',''none''); end;'] );
            end
        end
        %
        %%%%%%%%%%%%%%%%%%%%%%%% Print electrode labels only %%%%%%%%%%%%%%%%%%%%%%%%%%%%
        %
    elseif strcmp(ELECTRODES,'labels')  % print electrode names (labels)
        for i = 1:size(labels,1)
            text(double(y(i)),double(x(i)),...
                ELECTRODE_HEIGHT,labels(i,:),'HorizontalAlignment','center',...
                'VerticalAlignment','middle','Color',ECOLOR,...
                'FontSize',EFSIZE)
        end
        %
        %%%%%%%%%%%%%%%%%%%%%%%% Mark electrode locations plus labels %%%%%%%%%%%%%%%%%%%
        %
    elseif strcmp(ELECTRODES,'labelpoint')
        if isempty(EMARKER2CHANS)
            hp2 = plot3(y,x,ones(size(x))*ELECTRODE_HEIGHT,...
                EMARKER,'Color',ECOLOR,'markersize',EMARKERSIZE,'linewidth',EMARKERLINEWIDTH);
        else
            hp2 = plot3(y(mark1chans),x(mark1chans),ones(size((mark1chans)))*ELECTRODE_HEIGHT,...
                EMARKER,'Color',ECOLOR,'markersize',EMARKERSIZE,'linewidth',EMARKERLINEWIDTH);
            hp2b = plot3(y(mark2chans),x(mark2chans),ones(size((mark2chans)))*ELECTRODE_HEIGHT,...
                EMARKER2,'Color',EMARKER2COLOR,'markerfacecolor',EMARKER2COLOR,'linewidth',EMARKER2LINEWIDTH,'markersize',EMARKERSIZE2);
        end
        for i = 1:size(labels,1)
            hh(i) = text(double(y(i)+0.01),double(x(i)),...
                ELECTRODE_HEIGHT,labels(i,:),'HorizontalAlignment','left',...
                'VerticalAlignment','middle','Color', ECOLOR,'userdata', num2str(allchansind(i)), ...
                'FontSize',EFSIZE, 'buttondownfcn', ...
                ['tmpstr = get(gco, ''userdata'');'...
                'set(gco, ''userdata'', get(gco, ''string''));' ...
                'set(gco, ''string'', tmpstr); clear tmpstr;'] );
        end
        %
        %%%%%%%%%%%%%%%%%%%%%%% Mark electrode locations plus numbers %%%%%%%%%%%%%%%%%%%
        %
    elseif strcmp(ELECTRODES,'numpoint')
        if isempty(EMARKER2CHANS)
            hp2 = plot3(y,x,ones(size(x))*ELECTRODE_HEIGHT,...
                EMARKER,'Color',ECOLOR,'markersize',EMARKERSIZE,'linewidth',EMARKERLINEWIDTH);
        else
            hp2 = plot3(y(mark1chans),x(mark1chans),ones(size((mark1chans)))*ELECTRODE_HEIGHT,...
                EMARKER,'Color',ECOLOR,'markersize',EMARKERSIZE,'linewidth',EMARKERLINEWIDTH);
            hp2b = plot3(y(mark2chans),x(mark2chans),ones(size((mark2chans)))*ELECTRODE_HEIGHT,...
                EMARKER2,'Color',EMARKER2COLOR,'markerfacecolor',EMARKER2COLOR,'linewidth',EMARKER2LINEWIDTH,'markersize',EMARKERSIZE2);
        end
        for i = 1:size(labels,1)
            hh(i) = text(double(y(i)+0.01),double(x(i)),...
                ELECTRODE_HEIGHT,num2str(allchansind(i)),'HorizontalAlignment','left',...
                'VerticalAlignment','middle','Color', ECOLOR,'userdata', labels(i,:) , ...
                'FontSize',EFSIZE, 'buttondownfcn', ...
                ['tmpstr = get(gco, ''userdata'');'...
                'set(gco, ''userdata'', get(gco, ''string''));' ...
                'set(gco, ''string'', tmpstr); clear tmpstr;'] );
        end
        %
        %%%%%%%%%%%%%%%%%%%%%% Print electrode numbers only %%%%%%%%%%%%%%%%%%%%%%%%%%%%%
        %
    elseif strcmp(ELECTRODES,'numbers')
        for i = 1:size(labels,1)
            text(double(y(i)),double(x(i)),...
                ELECTRODE_HEIGHT,int2str(allchansind(i)),'HorizontalAlignment','center',...
                'VerticalAlignment','middle','Color',ECOLOR,...
                'FontSize',EFSIZE)
        end
        %
        %%%%%%%%%%%%%%%%%%%%%% Mark emarker2 electrodes only  %%%%%%%%%%%%%%%%%%%%%%%%%%%%%
        %
    elseif strcmp(ELECTRODES,'off') & ~isempty(EMARKER2CHANS)
        hp2b = plot3(y(mark2chans),x(mark2chans),ones(size((mark2chans)))*ELECTRODE_HEIGHT,...
            EMARKER2,'Color',EMARKER2COLOR,'markerfacecolor',EMARKER2COLOR,'linewidth',EMARKER2LINEWIDTH,'markersize',EMARKERSIZE2);
    end
    %
    %%%%%%%% Mark specified electrode locations with red filled disks  %%%%%%%%%%%%%%%%%%%%%%
    %
    if ~plain_blank,
        try,
            if strcmpi(STYLE,'blank') % if mark-selected-channel-locations mode
                if strcmpi(ELECTRODES,'on') | strcmpi(ELECTRODES,'off')
                    for kk = 1:length(plotchans)
                        if strcmpi(EMARKER,'.')
                            hp2 = plot3(y(kk),x(kk),ELECTRODE_HEIGHT,EMARKER,'Color', EMARKERCOLOR1CHAN, ...
                                'markersize', EMARKERSIZE1CHAN);
                        else
                            hp2 = plot3(y(kk),x(kk),ELECTRODE_HEIGHT,EMARKER,'Color', EMARKERCOLOR1CHAN, ...
                                'markersize', EMARKERSIZE1CHAN);
                        end
                    end
                    hold on
                end
            end
        catch, end;
    end
    %
    %%%%%%%%%%%%%%%%%%%%%%%%%%% Plot dipole(s) on the scalp map  %%%%%%%%%%%%%%%%%%%%%%%%%%%%
    %
    if ~isempty(DIPOLE)
        hold on;
        tmp = DIPOLE;
        if isstruct(DIPOLE)
            if ~isfield(tmp,'posxyz')
                error('dipole structure is not an EEG.dipfit.model')
            end
            DIPOLE = [];  % Note: invert x and y from dipplot usage
            DIPOLE(:,1) = -tmp.posxyz(:,2)/DIPSPHERE; % -y -> x
            DIPOLE(:,2) =  tmp.posxyz(:,1)/DIPSPHERE; %  x -> y
            DIPOLE(:,3) = -tmp.momxyz(:,2);
            DIPOLE(:,4) =  tmp.momxyz(:,1);
        else
            DIPOLE(:,1) = -tmp(:,2);                    % same for vector input
            DIPOLE(:,2) =  tmp(:,1);
            DIPOLE(:,3) = -tmp(:,4);
            DIPOLE(:,4) =  tmp(:,3);
        end;
        for index = 1:size(DIPOLE,1)
            if ~any(DIPOLE(index,:))
                DIPOLE(index,:) = [];
            end
        end;
        DIPOLE(:,1:4)   = DIPOLE(:,1:4)*rmax*(rmax/plotrad); % scale radius from 1 -> rmax (0.5)
        DIPOLE(:,3:end) = (DIPOLE(:,3:end))*rmax/100000*(rmax/plotrad);
        if strcmpi(DIPNORM, 'on')
            for index = 1:size(DIPOLE,1)
                DIPOLE(index,3:4) = DIPOLE(index,3:4)/norm(DIPOLE(index,3:end))*0.2;
            end;
        end;
        DIPOLE(:, 3:4) =  DIPORIENT*DIPOLE(:, 3:4)*DIPLEN;
        
        PLOT_DIPOLE=1;
        if sum(DIPOLE(1,3:4).^2) <= 0.00001
            if strcmpi(VERBOSE,'on')
                fprintf('Note: dipole is length 0 - not plotted\n')
            end
            PLOT_DIPOLE = 0;
        end
        if 0 % sum(DIPOLE(1,1:2).^2) > plotrad
            if strcmpi(VERBOSE,'on')
                fprintf('Note: dipole is outside plotting area - not plotted\n')
            end
            PLOT_DIPOLE = 0;
        end
        if PLOT_DIPOLE
            for index = 1:size(DIPOLE,1)
                hh = plot( DIPOLE(index, 1), DIPOLE(index, 2), '.');
                set(hh, 'color', DIPCOLOR, 'markersize', DIPSCALE*30);
                hh = line( [DIPOLE(index, 1) DIPOLE(index, 1)+DIPOLE(index, 3)]', ...
                    [DIPOLE(index, 2) DIPOLE(index, 2)+DIPOLE(index, 4)]',[10 10]);
                set(hh, 'color', DIPCOLOR, 'linewidth', DIPSCALE*30/7);
            end;
        end;
    end;
    
end % if ~ 'gridplot'

%
%%%%%%%%%%%%% Plot axis orientation %%%%%%%%%%%%%%%%%%%%
%
if strcmpi(DRAWAXIS, 'on')
    axes('position', [0 0.85 0.08 0.1]);
    axis off;
    coordend1 = sqrt(-1)*3;
    coordend2 = -3;
    coordend1 = coordend1*exp(sqrt(-1)*rotate);
    coordend2 = coordend2*exp(sqrt(-1)*rotate);
    
    line([5 5+round(real(coordend1))]', [5 5+round(imag(coordend1))]', 'color', 'k');
    line([5 5+round(real(coordend2))]', [5 5+round(imag(coordend2))]', 'color', 'k');
    if round(real(coordend2))<0
        text( 5+round(real(coordend2))*1.2, 5+round(imag(coordend2))*1.2-2, '+Y');
    else text( 5+round(real(coordend2))*1.2, 5+round(imag(coordend2))*1.2, '+Y');
    end;
    if round(real(coordend1))<0
        text( 5+round(real(coordend1))*1.2, 5+round(imag(coordend1))*1.2+1.5, '+X');
    else text( 5+round(real(coordend1))*1.2, 5+round(imag(coordend1))*1.2, '+X');
    end;
    set(gca, 'xlim', [0 10], 'ylim', [0 10]);
end;

%
%%%%%%%%%%%%% Set EEGLAB background color to match head border %%%%%%%%%%%%%%%%%%%%%%%%
%
try,
    icadefs;
    set(gcf, 'color', BACKCOLOR);
catch,
end;

hold off
axis off
return


function lowcase=str2lowcase(str)

n=length(str);
lowcase=zeros(1,n);
for a=1:n,
    if (str(a)>=65) && (str(a)<=90)
        lowcase(a)=str(a)+32;
    else
        lowcase(a)=str(a);
    end
end
lowcase=char(lowcase);
