# Supplementary material for: The Interaction between Sleep and Development on Wake EEG Oscillations
Source: eNeuro. 2026 Apr 21;13(4):ENEURO.0384-25.2026. doi: 10.1523/ENEURO.0384-25.2026 (PMC13132015; doi:10.1523/ENEURO.0384-25.2026)
Supplement: Data 1 — MATLAB code used to preprocess, analyze and plot the wake EEG data used throughout the manuscript. Includes the primary repository children-wake/ as well as the required toolboxes: chART, fooof_mat, & Matcycle. Download Data 1, ZIP file. [file eneuro-13-ENEURO.0384-25.2026-s006.zip › Code/children-wake/functions/external/Mass_univariate_erp_toolbox/VerbReport.m]

function VerbReport(report,verbtag,VERBLEVEL)
% VerbReport() - Outputs messages if they exceed a desired level of importance.  
%
% Usage:
%  >> VerbReport(report,verbtag,VERBLEVEL)
%
% Inputs:
%   report    = a string that is some message to the user
%   verbtag   = an intger specifiying the importance of report
%   VERBLEVEL = an integer specifiying a threshold of importance
%               for displaying reports. If verbtag is less than VERBLEVEL, the
%               report will be displayed..
%
% Author: Tom Urbach
% Kutaslab

if nargin<3
  tmpVERBLEVEL = 3;
elseif isempty(VERBLEVEL)
  tmpVERBLEVEL = 3;
else
  tmpVERBLEVEL = VERBLEVEL;
end;

if verbtag <= tmpVERBLEVEL
	if ischar(report)
		fprintf('%s\n',report);
	else
		fprintf('%d\n',report);
	end;
end;
