# Supplementary material for: The Interaction between Sleep and Development on Wake EEG Oscillations
Source: eNeuro. 2026 Apr 21;13(4):ENEURO.0384-25.2026. doi: 10.1523/ENEURO.0384-25.2026 (PMC13132015; doi:10.1523/ENEURO.0384-25.2026)
Supplement: Data 1 — MATLAB code used to preprocess, analyze and plot the wake EEG data used throughout the manuscript. Includes the primary repository children-wake/ as well as the required toolboxes: chART, fooof_mat, & Matcycle. Download Data 1, ZIP file. [file eneuro-13-ENEURO.0384-25.2026-s006.zip › Code/children-wake/functions/general/assign_unique_session.m]

function Metadata = assign_unique_session(Metadata)
% Creates a session identifier that is unique across datasets and participants.

Metadata.SessionUnique = nan(size(Metadata, 1), 1);
Participants = unique(Metadata.Participant);

UniqueSessionIdx = 1;
for Participant = Participants'
    Sessions = unique(Metadata.Session(strcmp(Metadata.Participant, Participant{1})));
    for Session = Sessions'
        Indexes = strcmp(Metadata.Participant, Participant{1}) & strcmp(Metadata.Session, Session{1});
        Metadata.SessionUnique(Indexes) = UniqueSessionIdx;
        UniqueSessionIdx = UniqueSessionIdx+1;
    end
end

Metadata.SessionUnique = categorical(Metadata.SessionUnique);
