# Supplementary material for: The Interaction between Sleep and Development on Wake EEG Oscillations
Source: eNeuro. 2026 Apr 21;13(4):ENEURO.0384-25.2026. doi: 10.1523/ENEURO.0384-25.2026 (PMC13132015; doi:10.1523/ENEURO.0384-25.2026)
Supplement: Data 1 — MATLAB code used to preprocess, analyze and plot the wake EEG data used throughout the manuscript. Includes the primary repository children-wake/ as well as the required toolboxes: chART, fooof_mat, & Matcycle. Download Data 1, ZIP file. [file eneuro-13-ENEURO.0384-25.2026-s006.zip › Code/children-wake/functions/general/basic_metadata_cleanup.m]

function Metadata = basic_metadata_cleanup(Metadata, Extras)
% Standardizes task labels, age bins, session labels, and other metadata fields used across figures.
arguments
    Metadata
    Extras = {};
end
% applies standard fixes to the metadata so that all scripts update it in
% the same way. Write Extras as {'Ages', Ages, 'Tasks', Tasks}, in pairs.

% assign unique index to each entry, so you can find the correct row in the
% matrices of data even if later the metadata strcture gets reduced as data
% is removed.

Metadata.Index = [1:size(Metadata, 1)]'; %#ok<NBRAK1> % add index so can chop up table as needed

Metadata.Subgroup(strcmp(Metadata.Group, 'HC')) = 5;

% remove 1 year later follow-up sessions
Metadata(contains(Metadata.Dataset, 'SleepLearning') & ...
    contains(Metadata.Session, {'Session_2', 'Session_3'}), :) = [];

% remove learning task
if ismember("Task", Metadata.Properties.VariableNames)
Metadata(contains(Metadata.Task, 'Learning'), :) = [];
end

% rename to classic session 1 and 2 for SleepLearning
Metadata.Session(strcmp(Metadata.Session, 'Session_1_1')) = {'Session_1'};
Metadata.Session(strcmp(Metadata.Session, 'Session_1_2')) = {'Session_2'};

% adds column SessionUnique for proper statistical nesting
Metadata = assign_unique_session(Metadata);


if isempty(Extras)
    return
end

if any(strcmp(Extras, 'Ages'))
    Idx = find(strcmp(Extras, 'Ages'))+1;
    Ages = Extras{Idx};
    Metadata.AgeGroups = discretize(Metadata.Age, [Ages(:, 1); Ages(end, 2)]);
end


if any(strcmp(Extras, 'Tasks'))
    Idx = find(strcmp(Extras, 'Tasks'))+1;
    Tasks = Extras{Idx};
    Metadata(~contains(Metadata.Task, Tasks), :) = [];

    for Task = Tasks
        Metadata.Task(contains(Metadata.Task, Task{1})) = Task;
    end
end

if any(strcmp(Extras, 'Datasets'))
    Idx = find(strcmp(Extras, 'Datasets'))+1;
    Datasets = Extras{Idx};
    Metadata(~contains(Metadata.Dataset, Datasets), :) = [];

    for Dataset = Datasets
        Metadata.Dataset(contains(Metadata.Dataset, Dataset{1})) = Dataset;
    end
end
