# Supplementary material for: The Interaction between Sleep and Development on Wake EEG Oscillations
Source: eNeuro. 2026 Apr 21;13(4):ENEURO.0384-25.2026. doi: 10.1523/ENEURO.0384-25.2026 (PMC13132015; doi:10.1523/ENEURO.0384-25.2026)
Supplement: Data 1 — MATLAB code used to preprocess, analyze and plot the wake EEG data used throughout the manuscript. Includes the primary repository children-wake/ as well as the required toolboxes: chART, fooof_mat, & Matcycle. Download Data 1, ZIP file. [file eneuro-13-ENEURO.0384-25.2026-s006.zip › Code/children-wake/functions/general/cat_struct.m]

function Struct = cat_struct(Struct1, Struct2)
% Concatenates structs safely when one side may be empty.

if isempty(Struct1) || numel(fieldnames(Struct1)) == 0 
    Struct = Struct2;
elseif isempty(Struct2) || numel(fieldnames(Struct2)) == 0
    Struct = Struct1;
else
    Struct = cat(2, Struct1, Struct2);
end
