# Supplementary material for: The Interaction between Sleep and Development on Wake EEG Oscillations
Source: eNeuro. 2026 Apr 21;13(4):ENEURO.0384-25.2026. doi: 10.1523/ENEURO.0384-25.2026 (PMC13132015; doi:10.1523/ENEURO.0384-25.2026)
Supplement: Data 1 — MATLAB code used to preprocess, analyze and plot the wake EEG data used throughout the manuscript. Includes the primary repository children-wake/ as well as the required toolboxes: chART, fooof_mat, & Matcycle. Download Data 1, ZIP file. [file eneuro-13-ENEURO.0384-25.2026-s006.zip › Code/children-wake/functions/general/combine_metadata_tables.m]

function CombinedTable = combine_metadata_tables(Table1, Table2, UniqueIdentifierColumns)
% Joins two metadata tables on shared identifiers such as participant and session.


CombinedTable = innerjoin(Table1, Table2, 'Keys', UniqueIdentifierColumns);
