# Supplementary material for: The Interaction between Sleep and Development on Wake EEG Oscillations
Source: eNeuro. 2026 Apr 21;13(4):ENEURO.0384-25.2026. doi: 10.1523/ENEURO.0384-25.2026 (PMC13132015; doi:10.1523/ENEURO.0384-25.2026)
Supplement: Data 1 — MATLAB code used to preprocess, analyze and plot the wake EEG data used throughout the manuscript. Includes the primary repository children-wake/ as well as the required toolboxes: chART, fooof_mat, & Matcycle. Download Data 1, ZIP file. [file eneuro-13-ENEURO.0384-25.2026-s006.zip › Code/children-wake/functions/general/gather_folder_paths.m]

function [Subfolders, Datasets] = gather_folder_paths(DataPath, TemplateFolder, isFullPath, IgnoreFolders)
% Finds dataset subfolders and participant folders matching the expected raw-data layout.
% DataPath should indicate the folder where all the datasets are.
% TemplateFolder indicates the name of the folder that has the template
% folder structure.
% isFullPath is a boolean indicating whether to include the initial part (e.g. 'C://user/etc'),
% or just the folder structure within the dataset.
% From AllWake, Snipes 2023

TemplateFolderPath = fullfile(DataPath, TemplateFolder);
Subfolders = dir(fullfile(TemplateFolderPath, '**/*.*'));
Subfolders = unique({Subfolders.folder}');

% get only terminating paths
Metafolders = [];
for Indx_S = 1:numel(Subfolders)
    Path = Subfolders{Indx_S};
    
    % skip if the path is not a terminating path
    if nnz(cell2mat(strfind(Subfolders, Path))) > 1
        Metafolders(end + 1) = Indx_S; %#ok<AGROW>
    end
end
Subfolders(Metafolders) = [];

% remove initial part of folder path
if ~isFullPath
    Subfolders =  erase(Subfolders, TemplateFolderPath);
end

%%% get all datasets
Datasets =  ls(DataPath);
Datasets(contains(string(Datasets), '.'), :) = []; % remove files and dots

% ignore indicated folders
if ~exist('IgnoreFolders', 'var')
    IgnoreFolders = {};
end

IgnoreFolders = [IgnoreFolders, TemplateFolder];
Datasets(contains(string(Datasets), IgnoreFolders), :) = []; % ignores template structure

Datasets = deblank(string(Datasets));
