# Supplementary material for: The Interaction between Sleep and Development on Wake EEG Oscillations
Source: eNeuro. 2026 Apr 21;13(4):ENEURO.0384-25.2026. doi: 10.1523/ENEURO.0384-25.2026 (PMC13132015; doi:10.1523/ENEURO.0384-25.2026)
Supplement: Data 1 — MATLAB code used to preprocess, analyze and plot the wake EEG data used throughout the manuscript. Includes the primary repository children-wake/ as well as the required toolboxes: chART, fooof_mat, & Matcycle. Download Data 1, ZIP file. [file eneuro-13-ENEURO.0384-25.2026-s006.zip › Code/children-wake/functions/general/get_outcome_variables.m]

function OutcomeVariables = get_outcome_variables(Metadata)
% Returns the manuscript outcome-variable names from a metadata table.

NotOutcomeVariables = {'Dataset', 'Participant', 'Session', 'SessionUnique', 'Sex', 'Handedness', ...
    'Age', 'Group', 'Subgroup', 'Condition', 'Hour', 'Task', 'Index', 'AgeGroups', 'EquispacedAges'};

AllVariables = Metadata.Properties.VariableNames;
OutcomeVariables = setdiff(AllVariables, NotOutcomeVariables);
