# Supplementary material for: The Interaction between Sleep and Development on Wake EEG Oscillations
Source: eNeuro. 2026 Apr 21;13(4):ENEURO.0384-25.2026. doi: 10.1523/ENEURO.0384-25.2026 (PMC13132015; doi:10.1523/ENEURO.0384-25.2026)
Supplement: Data 1 — MATLAB code used to preprocess, analyze and plot the wake EEG data used throughout the manuscript. Includes the primary repository children-wake/ as well as the required toolboxes: chART, fooof_mat, & Matcycle. Download Data 1, ZIP file. [file eneuro-13-ENEURO.0384-25.2026-s006.zip › Code/children-wake/functions/general/list_filenames.m]

function Folder = list_filenames(Folder)
% Lightweight folder listing that ignores `.` and `..`.
% little function for getting whatever is inside a folder, ignoring the
% stupid dots and turning everything into a string

Folder = deblank(string(ls(Folder)));

Folder(strcmp(Folder, ".")) = [];
Folder(strcmp(Folder, "..")) = [];
