# Supplementary material for: The Interaction between Sleep and Development on Wake EEG Oscillations
Source: eNeuro. 2026 Apr 21;13(4):ENEURO.0384-25.2026. doi: 10.1523/ENEURO.0384-25.2026 (PMC13132015; doi:10.1523/ENEURO.0384-25.2026)
Supplement: Data 1 — MATLAB code used to preprocess, analyze and plot the wake EEG data used throughout the manuscript. Includes the primary repository children-wake/ as well as the required toolboxes: chART, fooof_mat, & Matcycle. Download Data 1, ZIP file. [file eneuro-13-ENEURO.0384-25.2026-s006.zip › Code/children-wake/functions/general/load_single_participant.m]

function [EEG, Bursts, BurstClusters, Power, Freqs] = load_single_participant(Filename_Core, Paths)
% Convenience loader for the Figure 1 example participant.

Levels = split(Filename_Core, '_');
Participant = Levels{1};
Dataset = Levels{2};
Session = Levels{3};
Hour = Levels{4};
Task = Levels{5};
DataOut = load_datafile(fullfile(Paths.CleanEEG, Dataset, Task), Participant, Session, Hour, {'EEG'}, '.mat');
EEG = DataOut{1};

DataOut = load_datafile(fullfile(Paths.AnalyzedData, 'EEG', 'Bursts',  Dataset, Task), Participant, Session, Hour, {'Bursts', 'BurstClusters'}, '.mat');
Bursts = DataOut{1};
BurstClusters = DataOut{2};

DataOut = load_datafile(fullfile(Paths.AnalyzedData, 'EEG', 'Power', 'window4s_allt', Dataset, Task), Participant, Session, Hour, {'Power', 'Freqs'}, '.mat');
Power = DataOut{1};
Freqs = DataOut{2};
