# Supplementary material for: The Interaction between Sleep and Development on Wake EEG Oscillations
Source: eNeuro. 2026 Apr 21;13(4):ENEURO.0384-25.2026. doi: 10.1523/ENEURO.0384-25.2026 (PMC13132015; doi:10.1523/ENEURO.0384-25.2026)
Supplement: Data 1 — MATLAB code used to preprocess, analyze and plot the wake EEG data used throughout the manuscript. Includes the primary repository children-wake/ as well as the required toolboxes: chART, fooof_mat, & Matcycle. Download Data 1, ZIP file. [file eneuro-13-ENEURO.0384-25.2026-s006.zip › Code/children-wake/functions/general/make_categorical.m]

function Metadata = make_categorical(Metadata, ColumnName, VariableOrder)
% Reorders a metadata column into the category baseline needed for mixed-effects models.
% removes also rows that do not have that category
Metadata(~contains(Metadata.(ColumnName), VariableOrder), :) = [];

NewColumn = zeros(size(Metadata, 1), 1);

for VariableIdx = 1:numel(VariableOrder)
    NewColumn(contains(Metadata.(ColumnName), VariableOrder{VariableIdx})) = VariableIdx;
end

NewColumn = categorical(NewColumn);
Metadata.(ColumnName) = NewColumn;
