# Supplementary material for: The Interaction between Sleep and Development on Wake EEG Oscillations
Source: eNeuro. 2026 Apr 21;13(4):ENEURO.0384-25.2026. doi: 10.1523/ENEURO.0384-25.2026 (PMC13132015; doi:10.1523/ENEURO.0384-25.2026)
Supplement: Data 1 — MATLAB code used to preprocess, analyze and plot the wake EEG data used throughout the manuscript. Includes the primary repository children-wake/ as well as the required toolboxes: chART, fooof_mat, & Matcycle. Download Data 1, ZIP file. [file eneuro-13-ENEURO.0384-25.2026-s006.zip › Code/children-wake/functions/general/smooth_frequencies.m]

function sData = smooth_frequencies(Data, Frequencies, SmoothSpan)
% Frequency-aware smoothing used in spectra and FOOOF preparation.
% smooth_frequencies(Data, Freqs, FreqDim, SmoothSpan)
% function for smoothing data by "smoothSpan".
% horrible mess, to fix once I figure out how
% dimention to smooth has to be last
% for Lapse-Causes

Dims = size(Data);

if SmoothSpan == 0
    sData = Data;
    return
else
    sData = nan(Dims);
end

switch numel(Dims)
    case 2
        for Indx_P = 1:Dims(1)
            sData(Indx_P, :) = smoothF(Data(Indx_P, :), Frequencies, SmoothSpan);
        end

    case 3
        for Indx_P = 1:Dims(1)
            for Indx_S = 1:Dims(2)
                sData(Indx_P, Indx_S, :) = smoothF(Data(Indx_P, Indx_S, :), Frequencies, SmoothSpan);

            end
        end
    case 4
        for Indx_P = 1:Dims(1)
            for Indx_S = 1:Dims(2)
                for Indx_Ch = 1:Dims(3)
                    sData(Indx_P, Indx_S, Indx_Ch, :) = smoothF(Data(Indx_P, Indx_S, Indx_Ch, :), Frequencies, SmoothSpan);
                end
            end
        end

    case 5
        for Indx_P = 1:Dims(1)
            for Indx_S = 1:Dims(2)
                for Indx_T = 1:Dims(3)
                    for Indx_Ch = 1:Dims(4)
                        sData(Indx_P, Indx_S, Indx_T, Indx_Ch, :) = smoothF(Data(Indx_P, Indx_S, Indx_T, Indx_Ch, :), Frequencies, SmoothSpan);
                    end
                end
            end
        end
    case 6
        for Indx_P = 1:Dims(1)
            for Indx_S = 1:Dims(2)
                for Indx_T = 1:Dims(3)
                    for Indx_Ch = 1:Dims(4)
                        for Indx_6 = 1:Dims(5)
                            sData(Indx_P, Indx_S, Indx_T, Indx_Ch, Indx_6, :) = smoothF(Data(Indx_P, Indx_S, Indx_T, Indx_Ch, Indx_6, :), Frequencies, SmoothSpan);
                        end
                    end
                end
            end
        end
    otherwise
        error('dont know this dimention for smoothing')
end
end


function SmoothData = smoothF(Data, Freqs, SmoothSpan)
% function for smoothing data (so that I'm consistent in all the code).
% Data is a 1 x Freqs matrix.

FreqRes = Freqs(2)-Freqs(1);
SmoothPoints = round(SmoothSpan/FreqRes);

SmoothData = smooth(Data, SmoothPoints, 'lowess');
end
