# Supplementary material for: The Interaction between Sleep and Development on Wake EEG Oscillations
Source: eNeuro. 2026 Apr 21;13(4):ENEURO.0384-25.2026. doi: 10.1523/ENEURO.0384-25.2026 (PMC13132015; doi:10.1523/ENEURO.0384-25.2026)
Supplement: Data 1 — MATLAB code used to preprocess, analyze and plot the wake EEG data used throughout the manuscript. Includes the primary repository children-wake/ as well as the required toolboxes: chART, fooof_mat, & Matcycle. Download Data 1, ZIP file. [file eneuro-13-ENEURO.0384-25.2026-s006.zip › Code/children-wake/functions/general/unique_metadata.m]

function UniqueMetadata = unique_metadata(Metadata, Column)
% Keeps one row per unique value, usually one row per participant.
arguments
    Metadata
    Column = 'Participant';
end


OutcomeVariables = get_outcome_variables(Metadata);
[UniqueItems, UniqueIndx] = unique(Metadata.(Column));

try
    Nans = isnan(UniqueItems);
    UniqueItems(Nans) = [];
    UniqueIndx(Nans) = [];
end

UniqueMetadata = Metadata(UniqueIndx, :);


if ~isempty(OutcomeVariables)
for ItemIdx = 1:numel(UniqueItems)
    for Variable = OutcomeVariables'
        UniqueMetadata.(Variable{1})(ItemIdx) = mean(Metadata.(Variable{1})(ismember(Metadata.(Column), UniqueItems(ItemIdx))), 'omitnan');
    end
end
else
    disp('not averaging anything')
end
