# Supplementary material for: The Interaction between Sleep and Development on Wake EEG Oscillations
Source: eNeuro. 2026 Apr 21;13(4):ENEURO.0384-25.2026. doi: 10.1523/ENEURO.0384-25.2026 (PMC13132015; doi:10.1523/ENEURO.0384-25.2026)
Supplement: Data 1 — MATLAB code used to preprocess, analyze and plot the wake EEG data used throughout the manuscript. Includes the primary repository children-wake/ as well as the required toolboxes: chART, fooof_mat, & Matcycle. Download Data 1, ZIP file. [file eneuro-13-ENEURO.0384-25.2026-s006.zip › Code/children-wake/functions/plots/mixed_model_topography.m]

function mixed_model_topography(Models, ColorParameter, Coefficient, Chanlocs, CLims, PlotProps, ColorLabel)
% Extracts one coefficient from many channel-wise mixed models and plots it as a topography with FDR masking.
% plots topographies from mixed effects models, whichever statistic is
% specified in ColorParameters, and whichever estimate is specified by the
% coefficient (e.g. 'Age', or 'Age:Hour_2').

Alpha = .05;

nChannels = numel(Chanlocs);

if ~exist("ColorLabel", 'var')
switch ColorParameter
    case 'tStat'
        ColorLabel = 't-values';
    case 'Estimate'
        ColorLabel = '\beta';
end
end

PValue = nan(1, nChannels);
Effect = PValue;
for ChIdx = 1:nChannels
    Model = Models{ChIdx};
    RowIdx = strcmp(Model.Coefficients.Name, Coefficient);
    PValue(ChIdx) = Model.Coefficients.pValue(RowIdx);
    Effect(ChIdx) = Model.Coefficients.(ColorParameter)(RowIdx);
end


% Stats.sig = PValue < Alpha; % debug without fdr correction
[~, p_masked] = fdr(PValue, Alpha);
Stats.sig = p_masked;

if isempty(CLims)
    Max = max(abs([quantile(Effect, .01), quantile(Effect, .99)]));
    CLims = [-Max Max];
end

chART.plot.eeglab_topoplot(Effect, Chanlocs, Stats, CLims, ColorLabel, 'Divergent', PlotProps)
DF = Model.Coefficients.DF(1);
topo_corner_text(['df=', num2str(DF)], PlotProps)
