# Supplementary material for: The Interaction between Sleep and Development on Wake EEG Oscillations
Source: eNeuro. 2026 Apr 21;13(4):ENEURO.0384-25.2026. doi: 10.1523/ENEURO.0384-25.2026 (PMC13132015; doi:10.1523/ENEURO.0384-25.2026)
Supplement: Data 1 — MATLAB code used to preprocess, analyze and plot the wake EEG data used throughout the manuscript. Includes the primary repository children-wake/ as well as the required toolboxes: chART, fooof_mat, & Matcycle. Download Data 1, ZIP file. [file eneuro-13-ENEURO.0384-25.2026-s006.zip › Code/children-wake/functions/plots/plot_age_by_frequency.m]

function plot_age_by_frequency(Data, Ages, Frequencies, Colormap, Label, PlotProps)
% Draws the age-by-frequency heatmaps used in the manuscript.
% Data is an age x frequency matrix

contourf(Ages, Frequencies, Data', 100, 'linecolor','none')
chART.set_axis_properties(PlotProps)
colormap(PlotProps.Color.Maps.(Colormap))

xticks(Ages)
yticks(5:2:15)
PlotProps.Colorbar.Location = 'eastoutside';
ylabel('Frequency (Hz)')
ylim([5 15])
set(gca, 'TickDir', 'in')
% h = colorbar;
% h.TickLength = 0;
% ylabel(h, Label, 'FontName', PlotProps.Text.FontName, 'FontSize', PlotProps.Text.AxisSize) % text style needs to be specified for label, because its weird

if strcmp(Colormap, 'Divergent')
    C = clim;
    Max = max(abs(C));
    chART.plot.pretty_colorbar(Colormap, [-Max, Max], Label, PlotProps)

else
    chART.plot.pretty_colorbar(Colormap, quantile(Data(:), [.1 .99]), Label, PlotProps)
end
