# Supplementary material for: The Interaction between Sleep and Development on Wake EEG Oscillations
Source: eNeuro. 2026 Apr 21;13(4):ENEURO.0384-25.2026. doi: 10.1523/ENEURO.0384-25.2026 (PMC13132015; doi:10.1523/ENEURO.0384-25.2026)
Supplement: Data 1 — MATLAB code used to preprocess, analyze and plot the wake EEG data used throughout the manuscript. Includes the primary repository children-wake/ as well as the required toolboxes: chART, fooof_mat, & Matcycle. Download Data 1, ZIP file. [file eneuro-13-ENEURO.0384-25.2026-s006.zip › Code/children-wake/functions/plots/plot_highlighted_spectrum.m]

function plot_highlighted_spectrum(Power, Freqs, Bands, PlotProps)
% Plots a spectrum with manuscript band ranges highlighted.

Colors = chART.color_picker(11, 'rainbow');
Colors = flip(Colors(1:3, :));

BandLabels = fieldnames(Bands);

hold on

plot(Freqs, Power, 'Color', 'k', 'LineWidth',PlotProps.Line.Width, 'HandleVisibility','off')
chART.set_axis_properties(PlotProps)

for BandIdx = numel(BandLabels):-1:1
    Band = dsearchn(Freqs', Bands.(BandLabels{BandIdx})');
    area(Freqs(Band(1):Band(2)), Power(Band(1):Band(2)), 'BaseValue',min(Power), ...
        'FaceColor', Colors(BandIdx, :), 'FaceAlpha', .5, ...
        'LineStyle', 'none')
    plot(Freqs(Band(1):Band(2)), Power(Band(1):Band(2)), ...
        'Color', Colors(BandIdx, :), 'LineWidth', PlotProps.Line.Width, 'HandleVisibility','off')
end
legend(flip(BandLabels))
    set(legend, 'ItemTokenSize', [10 10], 'location', 'northeast')
