# Supplementary material for: The Interaction between Sleep and Development on Wake EEG Oscillations
Source: eNeuro. 2026 Apr 21;13(4):ENEURO.0384-25.2026. doi: 10.1523/ENEURO.0384-25.2026 (PMC13132015; doi:10.1523/ENEURO.0384-25.2026)
Supplement: Data 1 — MATLAB code used to preprocess, analyze and plot the wake EEG data used throughout the manuscript. Includes the primary repository children-wake/ as well as the required toolboxes: chART, fooof_mat, & Matcycle. Download Data 1, ZIP file. [file eneuro-13-ENEURO.0384-25.2026-s006.zip › Code/children-wake/functions/stats/cohen_d.m]

function CohenD = cohen_d(Data1, Data2)
% Computes Cohen's d for topographic contrasts.
% for when dealing with topography. If doing paired; provide already the
% difference values.

nChannels = size(Data1, 2);
CohenD = nan(nChannels, 1);

for ChannelIdx = 1:nChannels
    if exist("Data2", 'var') && ~isempty(Data2) % unpaired
      Table = meanEffectSize(Data1(:, ChannelIdx), Data2(:, ChannelIdx), 'effect','cohen', 'ConfidenceIntervalType','none');
        CohenD(ChannelIdx) = Table.Effect(1);
    else % paired

        if all(isnan(Data1(:, ChannelIdx)))
            continue
        end
      Table = meanEffectSize(Data1(:, ChannelIdx), 'effect','cohen', 'ConfidenceIntervalType','none');

      CohenD(ChannelIdx) = Table.Effect(1);
    end
end
