# Supplementary material for: The Interaction between Sleep and Development on Wake EEG Oscillations
Source: eNeuro. 2026 Apr 21;13(4):ENEURO.0384-25.2026. doi: 10.1523/ENEURO.0384-25.2026 (PMC13132015; doi:10.1523/ENEURO.0384-25.2026)
Supplement: Data 1 — MATLAB code used to preprocess, analyze and plot the wake EEG data used throughout the manuscript. Includes the primary repository children-wake/ as well as the required toolboxes: chART, fooof_mat, & Matcycle. Download Data 1, ZIP file. [file eneuro-13-ENEURO.0384-25.2026-s006.zip › Code/children-wake/functions/stats/disp_mixed_stat.m]

function disp_mixed_stat(Model, Coefficient)
% Prints one mixed-model coefficient in manuscript-friendly format.

RowIdx = strcmp(Model.Coefficients.Name, Coefficient);

PValue = Model.Coefficients.pValue(RowIdx);
Estimate = Model.Coefficients.Estimate(RowIdx);
tStat = Model.Coefficients.tStat(RowIdx);

DF = Model.Coefficients.DF(RowIdx);

pString = extractAfter(num2str(PValue, '%.3f'), '.');
if PValue < .001
    pString = ', p < .001';
else
    pString = [', p = .',pString];
end

disp([Coefficient, ': beta = ' num2str(Estimate, '%.3f'), ...
    ', t = ', num2str(tStat, '%.2f'), pString, ', df = ', num2str(DF)])
