# Supplementary material for: The Interaction between Sleep and Development on Wake EEG Oscillations
Source: eNeuro. 2026 Apr 21;13(4):ENEURO.0384-25.2026. doi: 10.1523/ENEURO.0384-25.2026 (PMC13132015; doi:10.1523/ENEURO.0384-25.2026)
Supplement: Data 1 — MATLAB code used to preprocess, analyze and plot the wake EEG data used throughout the manuscript. Includes the primary repository children-wake/ as well as the required toolboxes: chART, fooof_mat, & Matcycle. Download Data 1, ZIP file. [file eneuro-13-ENEURO.0384-25.2026-s006.zip › Code/children-wake/functions/stats/disp_stats_descriptive.m]

function String = disp_stats_descriptive(Data, String, Unit, Roundedness)
% Formats descriptive statistics text.
% String = disp_stats_descriptive(Data, String, Unit, Roundedness)
% Roundedness is precision of numbers ('%.0f')
% Data is P x 1 matrix.

if isnumeric(Roundedness)
    Roundedness = ['%.', num2str(Roundedness), 'f'];
end

IQ = quantile(Data, [.25 .75]);

if isempty(String)
String = [ num2str(mean(Data, 'omitnan'), Roundedness), Unit, ' [', ...
    num2str(IQ(1), Roundedness), ', ',  ...
    num2str(IQ(2), Roundedness), ']'];
else
String = [String, ' (N=', num2str(nnz(~isnan(Data))), '; MEAN, [Q1, Q3]): ',  ...
    num2str(mean(Data, 'omitnan'), Roundedness), Unit, ' [', ...
    num2str(IQ(1), Roundedness), ', ',  ...
    num2str(IQ(2), Roundedness), ']'];
disp(String)
end
