# Supplementary material for: The Interaction between Sleep and Development on Wake EEG Oscillations
Source: eNeuro. 2026 Apr 21;13(4):ENEURO.0384-25.2026. doi: 10.1523/ENEURO.0384-25.2026 (PMC13132015; doi:10.1523/ENEURO.0384-25.2026)
Supplement: Data 1 — MATLAB code used to preprocess, analyze and plot the wake EEG data used throughout the manuscript. Includes the primary repository children-wake/ as well as the required toolboxes: chART, fooof_mat, & Matcycle. Download Data 1, ZIP file. [file eneuro-13-ENEURO.0384-25.2026-s006.zip › Code/children-wake/functions/stats/fdr_matrix.m]

function [FDR, h, crit_p] = fdr_matrix(pValues, StatsParameters)
% Runs FDR correction on a matrix after vectorizing it.
% applies FDR correction to a N x N matrix of pvalues, by turning them
% first into a vector, then back into the original matrix.

Dim1 = size(pValues, 1);

% turn matrix into vector
Indexes = 1:numel(pValues); % a number for every p value
Indexes = reshape(Indexes, Dim1, []); % shaped like the original p-value matrix
pValues_long = pValues(:);
Indexes_long = Indexes(:);

% remove any nans (relies on the index to then reconstruct position of p values)
Nans = isnan(pValues_long); % there is probably a more elegant way to do this
pValues_long(Nans) = [];
Indexes_long(Nans) = [];

% identify still significant values
[sig, crit_p, ~,  pValues_fdr] = fdr_bh(pValues_long, StatsParameters.Alpha, StatsParameters.ttest.dep);

h = nan(size(pValues));
h(Indexes_long) = sig;

FDR = nan(size(pValues));
FDR(Indexes_long) = pValues_fdr;
