# Supplementary material for: The Interaction between Sleep and Development on Wake EEG Oscillations
Source: eNeuro. 2026 Apr 21;13(4):ENEURO.0384-25.2026. doi: 10.1523/ENEURO.0384-25.2026 (PMC13132015; doi:10.1523/ENEURO.0384-25.2026)
Supplement: Data 1 — MATLAB code used to preprocess, analyze and plot the wake EEG data used throughout the manuscript. Includes the primary repository children-wake/ as well as the required toolboxes: chART, fooof_mat, & Matcycle. Download Data 1, ZIP file. [file eneuro-13-ENEURO.0384-25.2026-s006.zip › Code/children-wake/functions/stats/paired_ttest.m]

function Stats = paired_ttest(Data1, Data2, StatsP)
% Paired t-tests with effect sizes and FDR correction.
% Calculates t-tests, p values, fdr corrected p values, and effect sizes.
% Input options:
% A) Data1 = P x S, Data2 = []: t-tests done for every S with every S. Returns
% a S x S matrix, filled only in the upper triangle. Used in
% ConfettiSpaghetti.
% B) Data1 = P x S x T, Data2 = []: t-tests done for every S with every S,
% for all Ts. Results in a S x S x T matrix. TODO: not implemented yet
% C) Data1 = P x S, Data2 = P x S: t-tests done for each S of Data1 and
% Data2. Results in a S x 1 array. Used in TopoDiff.
% D) Data1 = P x T, Data2 = P x S x T: t-tests done between Data1 and every S
% of Data 2. Results in a S x T matrix. Used in SpaghettiOs.
% from Lapse-Causes

Dims1 = size(Data1);
Dims2 = size(Data2);


if isempty(Data2) && numel(Dims1) == 2 % A

    pValues = nan(Dims1(2));
    tValues = nan(Dims1(2));
    CI = nan(Dims1(2), Dims1(2), 2);
    df = nan(Dims1(2));
    N = df;

    for Indx1 = 1:Dims1(2)-1
        for Indx2 = Indx1+1:Dims1(2)
            [~, p, ci, stats] = ttest(Data1(:, Indx1), Data1(:, Indx2));
            pValues(Indx1, Indx2) = p;
            tValues(Indx1, Indx2) = stats.tstat;
            df(Indx1, Indx2) = stats.df;
            CI(Indx1, Indx2, :) = ci;
            N(Indx1, Indx2) = totN(Data1(:, Indx1), Data1(:, Indx2));
        end
    end

    % correct for multiple comparisons across whole matrix
    [FDR, h, crit_p] = fdr_matrix(pValues, StatsP);


    Stats.N = N;
    Stats.sig = h;
    Stats.t = tValues;
    Stats.p = pValues;
    Stats.crit_p = crit_p;
    Stats.df = df;

    Stats.p_fdr = FDR;

    % get effect sizes
    G = paired_hedges_g(Data1, StatsP);
    Stats.hedgesg = G.hedgesg;
    Stats.hedgesgCI = G.hedgesgCI;

elseif isempty(Data2) && numel(Dims1) == 3 % B
    Stats = struct();

elseif numel(Dims1) == 2 && numel(Dims2) == 2 % C

    [~, p, CI, stats] = ttest((Data2 - Data1));
    [Sig, crit_p, ~, adj_P] = fdr_bh(p, StatsP.Alpha, StatsP.ttest.dep); % NOTE: dep is good for ERPs, since data can be negatively correlated as well
    t_values = stats.tstat';

    Stats.t = t_values(:);
    Stats.p = p(:);
    Stats.p_fdr = adj_P;
    Stats.crit_p = crit_p;
    Stats.sig = Sig(:);
    Stats.df = stats.df(:);
    Stats.N = totN(Data1, Data2);
    Stats.CI = CI';
    Diff = Data2-Data1;
    Stats.mean_diff = mean(Diff, 1, 'omitnan')';
    Stats.std_diff = std(Diff, 0, 1, 'omitnan')';
    Stats.cohenD = cohen_d(Diff);

    Stats.mean1 = mean(Data1, 1, 'omitnan')';
    Stats.std1 = std(Data1, 0, 1, 'omitnan')';
    Stats.mean2 = mean(Data2, 1, 'omitnan')';
    Stats.std2 = std(Data2, 0, 1, 'omitnan')';

    stats =  paired_hedges_g(Data1, Data2, StatsP);
    Stats.(StatsP.Paired.ES) = stats.(StatsP.Paired.ES);
    Stats.([StatsP.Paired.ES, 'CI']) = stats.([StatsP.Paired.ES, 'CI']);


elseif numel(Dims1) == 2 && numel(Dims2) == 3 % D

    % get all p-values
    p = nan(Dims2(2), Dims2(3));
    t_values = p;
    df = p;
    N = p;
    CI = nan(Dims2(2), Dims2(3), 2);

    for Indx_S = 1:Dims2(2)
        for Indx_T = 1:Dims2(3)
            D = squeeze(Data2(:, Indx_S, Indx_T));
            BL = squeeze(Data1(:, Indx_T));
            [~, p(Indx_S, Indx_T), CI(Indx_S, Indx_T, :), stats] = ttest(D(:)-BL(:));
            df(Indx_S, Indx_T) = stats.df;
            N(Indx_S, Indx_T) = totN(D(:), BL(:));
            t_values(Indx_S, Indx_T) = stats.tstat;
        end
    end

    % apply fdr correction
    [Sig, crit_p, ~,  pValues_fdr] = fdr_bh(p, StatsP.Alpha, StatsP.ttest.dep);

    % save to stats struct
    Stats.p = p;
    Stats.p_fdr =  pValues_fdr;
    Stats.crit_p = crit_p;
    Stats.sig = Sig;
    Stats.t = t_values;
    Stats.df = df;
    Stats.N = N;

    stats =  paired_hedges_g(Data1, Data2, StatsP);
    Stats.(StatsP.Paired.ES) = stats.(StatsP.Paired.ES);
    Stats.([StatsP.Paired.ES, 'CI']) = stats.([StatsP.Paired.ES, 'CI']);


end
end

function N = totN(Data1, Data2)
Dims = size(Data1);

if any(Dims==1)
    N = nnz(~(isnan(Data1) | isnan(Data2)));
else
    D1 = mean(Data1, 2);
    D2 = mean(Data2, 2);
    N = nnz(~(isnan(D1) | isnan(D2)));

end

end
