# Supplementary material for: The Interaction between Sleep and Development on Wake EEG Oscillations
Source: eNeuro. 2026 Apr 21;13(4):ENEURO.0384-25.2026. doi: 10.1523/ENEURO.0384-25.2026 (PMC13132015; doi:10.1523/ENEURO.0384-25.2026)
Supplement: Data 1 — MATLAB code used to preprocess, analyze and plot the wake EEG data used throughout the manuscript. Includes the primary repository children-wake/ as well as the required toolboxes: chART, fooof_mat, & Matcycle. Download Data 1, ZIP file. [file eneuro-13-ENEURO.0384-25.2026-s006.zip › Code/children-wake/functions/stats/save_model.m]

function save_model(Model, Filename)
% Writes a mixed-model summary to disk.

Text = formattedDisplayText(Model);

Text = replace(Text, '<strong>', '');
Text = replace(Text, '</strong>', '');

fid = fopen(Filename, 'wt'); % a full path would be better
fprintf(fid,'%s\n', Text); 
fclose(fid); 
