# Supplementary material for: The Interaction between Sleep and Development on Wake EEG Oscillations
Source: eNeuro. 2026 Apr 21;13(4):ENEURO.0384-25.2026. doi: 10.1523/ENEURO.0384-25.2026 (PMC13132015; doi:10.1523/ENEURO.0384-25.2026)
Supplement: Data 1 — MATLAB code used to preprocess, analyze and plot the wake EEG data used throughout the manuscript. Includes the primary repository children-wake/ as well as the required toolboxes: chART, fooof_mat, & Matcycle. Download Data 1, ZIP file. [file eneuro-13-ENEURO.0384-25.2026-s006.zip › Code/children-wake/functions/stats/table_demographics.m]

function table_demographics(Metadata, CategoryColumn, Destination, Filename)
% Exports demographic tables used in the paper and supplements.
% creates table of how many of each binary category there is, and average
% of the main outcome variables

try
Metadata(isnan(Metadata.(CategoryColumn)), :) = [];
end

Categories = unique(Metadata.(CategoryColumn));
Table = table();

for Category = Categories'
    try
    TempMetadata = Metadata(ismember(Metadata.(CategoryColumn), Category{1}), :);
        Table = cat(1, Table, new_row(TempMetadata, Category{1}));

    catch
   TempMetadata = Metadata(ismember(Metadata.(CategoryColumn), Category(1)), :);
       Table = cat(1, Table, new_row(TempMetadata, Category(1)));

    end
end
Table = cat(1, Table, new_row(Metadata, 'All'));
disp(Table)

writetable(Table, fullfile(Destination, ['Demographics_', Filename, '.csv']))
end


function TableRow = new_row(Metadata, Label)
TableRow = table();
TableRow.Label = {Label};
N =  numel(Metadata.Participant);
TableRow.N = N;
TableRow.Female = round(100*nnz(strcmp(Metadata.Sex, 'f'))/N);
TableRow.Lefties = round(100*nnz(strcmp(Metadata.Handedness, 'l'))/N);
TableRow.ADHD = round(100*nnz(strcmp(Metadata.Group, 'ADHD'))/N);
TableRow.AgeRange = {[num2str(min(Metadata.Age), '%.1f'),'-', num2str(max(Metadata.Age), '%.1f')]};
TableRow.MeanAge = {[num2str(mean(Metadata.Age), '%.1f'), ' (', num2str(std(Metadata.Age), '%.1f'), ')']};
try
    TableRow.Oddball = round(100*nnz(contains(Metadata.Task, 'Oddball'))/N);
catch
    TableRow.Oddball = round(100*nnz(contains(cellfun(@strjoin, Metadata.Task, 'UniformOutput', false), 'Oddball'))/N);
end

OutcomeVariables = {'Amplitude', 'Density', 'Exponent', 'Offset', 'Power', 'PeriodicPower', 'Error', 'RSquared'};
for Variable = OutcomeVariables
    TableRow.(Variable{1}) =  {[num2str(mean(Metadata.(Variable{1})), '%.2f'), ' (', num2str(std(Metadata.(Variable{1})), '%.2f'), ')']};

end
end
