# Supplementary material for: The Interaction between Sleep and Development on Wake EEG Oscillations
Source: eNeuro. 2026 Apr 21;13(4):ENEURO.0384-25.2026. doi: 10.1523/ENEURO.0384-25.2026 (PMC13132015; doi:10.1523/ENEURO.0384-25.2026)
Supplement: Data 1 — MATLAB code used to preprocess, analyze and plot the wake EEG data used throughout the manuscript. Includes the primary repository children-wake/ as well as the required toolboxes: chART, fooof_mat, & Matcycle. Download Data 1, ZIP file. [file eneuro-13-ENEURO.0384-25.2026-s006.zip › Code/children-wake/Preprocessing/Assemble_Metadata.m]

% Builds the combined manuscript metadata table from per-dataset CSV files.

clear
clc
close all

MetadataPath = 'D:\Data\AllWake\Metadata';
Datasets = {'ADHD', 'BMS', 'BMSSL', 'SleepLearning', 'Providence', 'BMSAdults'};


Metadata = assemble_metadata(MetadataPath, Datasets);

writetable(Metadata, fullfile(MetadataPath, 'Metadata_Children_Wake.csv'));
