# Supplementary material for: The Interaction between Sleep and Development on Wake EEG Oscillations
Source: eNeuro. 2026 Apr 21;13(4):ENEURO.0384-25.2026. doi: 10.1523/ENEURO.0384-25.2026 (PMC13132015; doi:10.1523/ENEURO.0384-25.2026)
Supplement: Data 1 — MATLAB code used to preprocess, analyze and plot the wake EEG data used throughout the manuscript. Includes the primary repository children-wake/ as well as the required toolboxes: chART, fooof_mat, & Matcycle. Download Data 1, ZIP file. [file eneuro-13-ENEURO.0384-25.2026-s006.zip › Code/children-wake/Preprocessing/Prep3_GetICA.m]

% Prepares ICA decompositions for later artifact rejection.
% The script trims obviously bad channels/windows first so ICA is fit on
% cleaner data and ICLabel can classify the components more reliably.

close all
clc
clear

%%%%%%%%%%%%%%%%%%%%%%%%%%%%%%%%%%%%%%%%%%%%%%%%%%%%%%%%%%%%%%%%%%%%%%%%%%%
%%% Parameters

P = prepParameters();
Paths = P.Paths;
Datasets = P.Datasets;
% Datasets = {'Providence', 'BMSAdults'};
Parameters = P.Parameters;
EEG_Channels = P.EEG_Channels;

MinNeighborCorrelation = .3;
WindowLength = 3;
MinDataKeep = .15; % proportion of noise in data as either channel or segment, above which the channel/segment is tossed
MinChannels = 25; % maximum number of channels that can be removed
MinTime = 60; % ninimum file duration in seconds
CorrelationFrequencyRange = [4 40];

Refresh = false;

%%%%%%%%%%%%%%%%%%%%%%%%%%%%%%%%%%%%%%%%%%%%%%%%%%%%%%%%%%%%%%%%%%%%%%%%%%%

Source_All = fullfile(Paths.Preprocessed, 'ICA', 'MAT');
Destination_All = fullfile(Paths.Preprocessed, 'ICA', 'Components');


for Indx_D = 1:numel(Datasets)
    Dataset = Datasets{Indx_D};
    Tasks = list_filenames(fullfile(Source_All, Dataset));

    for Indx_T = 1:numel(Tasks)
        Task = Tasks{Indx_T};

        Source = fullfile(Source_All, Dataset, Task);
        Destination = fullfile(Destination_All, Dataset, Task);

        if ~exist(Destination, 'dir')
            mkdir(Destination)
        end

        Files = list_filenames(Source);
        Files(~contains(Files, '.mat'))=  [];

        % ICA is the slowest preprocessing step, so files are processed in
        % parallel when the toolbox is available.
          % for Indx_F = 1:numel(Files)
        parfor Indx_F = 1:numel(Files)
            File = Files{Indx_F};

            % skip if file already exists
            if ~Refresh && exist(fullfile(Destination, File), 'file')
                disp(['***********', 'Already did ', File, '***********'])
                continue
            end

            % load data
            Data = load(fullfile(Source, File), 'EEG');
            EEG = Data.EEG;
            if ~isfield(EEG, 'data')
                parsave(fullfile(Paths.Errors, File), 'EEG')
                continue
            end
            Channels =  EEG_Channels;

            % convert to double
            EEG.data = double(EEG.data);

            % First pass: remove the worst channels and windows so ICA is
            % not dominated by large artifacts.
            [~, BadChannels, BadWindows_t] = find_bad_segments(EEG, WindowLength, MinNeighborCorrelation, ...
                Channels.notEEG, true, MinDataKeep, CorrelationFrequencyRange);
            EEG.data(:, BadWindows_t) = [];
            EEG = eeg_checkset(EEG);

            if numel(BadChannels)> MinChannels
                warning(['Removed too many channels in ', File])
                continue
            end

            if size(EEG.data, 2) < EEG.srate*MinTime
                warning(['Removed too many timepoints removed in ', File])
                continue
            end

            FlatChannels = find_flat_channels(EEG);

            % save info of which are bad channels
            EEG.badchans = unique([BadChannels, FlatChannels]);
            if numel([EEG.badchans])> MinChannels
                warning(['Removed too many channels in ', File])
                continue
            end

            % remove also external electrodes
            EEG.badchans = unique([Channels.notEEG, EEG.badchans]);
            EEG = pop_select(EEG, 'nochannel', EEG.badchans);

            % remove bad timepoints
            EEG = clean_artifacts(EEG, ...
                'FlatlineCriterion', 'off', ...
                'Highpass', 'off', ...
                'ChannelCriterion', 'off', ...
                'LineNoiseCriterion', 'off', ...
                'BurstRejection', 'off',...
                'BurstCriterion', 'off', ...
                'BurstCriterionRefMaxBadChns', 'off', ...
                'WindowCriterion', .1); % quite strict

            if size(EEG.data, 2) < EEG.srate*MinTime
                warning(['Removed too many timepoints removed in ', File])
                continue
            end

            % add Cz
            EEG = add_cz(EEG);

            % rereference to average
            EEG = pop_reref(EEG, []);

            % ICA rank is estimated after channel removal so PCA only kicks
            % in when the data are no longer full rank.
            Rank = sum(eig(cov(double(EEG.data'))) > 1E-7);
            if Rank ~= size(EEG.data, 1)
                warning(['Applying PCA reduction for ', File])
            end

            % calculate components
            EEG = pop_runica(EEG, 'runica', 'pca', Rank);

            % ICLabel probabilities are used later to decide which
            % components to reject automatically.
            EEG = iclabel(EEG);

            parsave(fullfile(Destination, File), EEG)
            disp(['***********', 'Finished ', File, '***********'])
        end
    end
end


%%%%%%%%%%%%%%%%%%%%%%%%%%%%%%%%%%%%%%%%%%%%%%%%%%%%%%%%%%%%%%%%%%%%%%%%%%%
%%% functions

function parsave(Path, EEG)
save(Path, 'EEG')
end
