# Supplementary material for: The Interaction between Sleep and Development on Wake EEG Oscillations
Source: eNeuro. 2026 Apr 21;13(4):ENEURO.0384-25.2026. doi: 10.1523/ENEURO.0384-25.2026 (PMC13132015; doi:10.1523/ENEURO.0384-25.2026)
Supplement: Data 1 — MATLAB code used to preprocess, analyze and plot the wake EEG data used throughout the manuscript. Includes the primary repository children-wake/ as well as the required toolboxes: chART, fooof_mat, & Matcycle. Download Data 1, ZIP file. [file eneuro-13-ENEURO.0384-25.2026-s006.zip › Code/children-wake/Preprocessing/Prep4_RemoveICA.m]

% Applies the automatic ICA-cleaning stage used for the final wake EEG.
% Component labels, spectral slopes, and a last round of window/channel
% cleaning are combined to produce the clean datasets used in analysis.

close all
clc
clear

%%%%%%%%%%%%%%%%%%%%%%%%%%%%%%%%%%%%%%%%%%%%%%%%%%%%%%%%%%%%%%%%%%%%%%%%%%%
%%% Parameters

P = prepParameters();
Paths = P.Paths;
Datasets = P.Datasets;
Datasets = {'BMS', 'BMSAdults', 'BMSSL', 'SleepLearning', 'ADHD'};
Parameters = P.Parameters;
EEG_Channels = P.EEG_Channels;

Refresh = false;

Spread = 0; % minimum gap between the top ICLabel class and the runner-up class
SlopeRange = [8 30];
MuscleSlopeMin = -.5;
WindowLength = 3; % s, bad time windows
RemoveComps = [2, 3, 4, 6]; % 1:Brain, 2:Muscle, 3:Eye, 4:Heart, 5:Line Noise, 6:Channel Noise, 7:Other
MinTime = 60; % minimum time to keep data in seconds
MinNeighborCorrelation = .3;
MinChannels = 25; % maximum number of channels that can be removed
CorrelationFrequencyRange = [1 40];

% EEGLAB preprocessing
MinCorrelation =    0.500; % their defaults. Somehow, the function for finding bad channels without using channel locations worked a lot better
NoLocsChannelCritExcluded =    0.1000; % their defaults
MinDataKeep =  0.3000; %  this should be between .1 or .3, with smaller being stricter cleaning
WindowCriteriaTolerances = [-Inf, 12]; % their defaults
% WindowCriteriaTolerances = [-3.5 5];
ChannelCriteriaMaxBadTime =    0.5000;


%%%%%%%%%%%%%%%%%%%%%%%%%%%%%%%%%%%%%%%%%%%%%%%%%%%%%%%%%%%%%%%%%%%%%%%%%%%

% get paths
Source_Power = fullfile(Paths.Preprocessed, 'Power', 'MAT');
Source_Components = fullfile(Paths.Preprocessed, 'ICA', 'Components');

Destination_All = fullfile(Paths.Preprocessed, 'Power', 'Clean');
Destination_All_Rejects = fullfile(Paths.Preprocessed, 'ICA', 'Cleanable');

% prepare final chanlocs, without the external channels
load('StandardChanlocs128.mat', 'StandardChanlocs')
load('Cz.mat', 'CZ')
FinalChanlocs = StandardChanlocs;
FinalChanlocs(ismember({StandardChanlocs.labels}, string(EEG_Channels.notEEG))) = [];
FinalChanlocs(end+1) = CZ;

% loop through folders and files
for Indx_D = 1:numel(Datasets)

    Dataset = Datasets{Indx_D};
    Tasks = list_filenames(fullfile(Source_Power, Dataset));

    for Indx_T = 1:numel(Tasks)

        Task = Tasks{Indx_T};
        Source = fullfile(Source_Components, Dataset, Task);
        Destination = fullfile(Destination_All, Dataset, Task);
        Destination_Rejects = fullfile(Destination_All_Rejects, Dataset, Task);

        if ~exist(Destination, 'dir')
            mkdir(Destination)
        end


        if ~exist(Destination_Rejects, 'dir')
            mkdir(Destination_Rejects)
        end

        Files = list_filenames(Source);
        Files(~contains(Files, '.mat'))=  [];

        for Indx_F = 1:numel(Files)

            %%% load data

            File = Files{Indx_F};

            % skip if file already exists
            if ~Refresh && exist(fullfile(Destination, File), 'file')
                disp(['***********', 'Already did ', File, '***********'])
                continue
            end

            % load data from which you want to remove components
            Filepath_Power = fullfile(Source_Power, Dataset, Task, File);
            if ~exist(Filepath_Power, 'file')
                warning(['Cant find ' Filepath_Power])
                continue
            end
            load(Filepath_Power, 'EEG')
            Data = EEG;

            % load ICA components
            Filepath_ICA = fullfile(Source, File);
            load(Filepath_ICA, 'EEG')


            %%% preprocess data
            % Apply the ICA solution to the power-preprocessed data rather
            % than to the ICA copy itself.

            % remove bad channels
            Data = pop_select(Data, 'nochannel', labels2indexes(EEG.badchans, Data.chanlocs));

            % add CZ
            Data = add_cz(Data);

            % rereference to average
            Data = pop_reref(Data, []);

            %%% remove major artifact components
            % Start from ICLabel's most likely class for each component.
            Components = EEG.etc.ic_classification.ICLabel.classifications;

            % assign one category to each component
            Top = top_components_by_category(Components, Spread);

            % identify slope in beta-gamma range
            Slopes = channel_slopes(EEG, SlopeRange, 'ICA', 'fooof');

            % Reassign unusually flat/high slopes to muscle so they are
            % rejected even when ICLabel calls them generic noise/other.
            Top(ismember(Top, [5 6 7]) & Slopes>=MuscleSlopeMin) = 2;

            % remove Muscle, Eye, and Heart components
            Rejects = ismember(Top, RemoveComps);
            EEG.reject.gcompreject = Rejects';

            % save separate location of removed comps
            save(fullfile(Destination_Rejects, File), 'EEG')

            NewEEG = EEG; % gets everything from IC structure
            NewEEG.data = Data.data; % replace data
            NewEEG.pnts = Data.pnts; % replaces data related fields
            NewEEG.srate = Data.srate;
            NewEEG.xmax = Data.xmax;
            NewEEG.times = Data.times;
            NewEEG.event = Data.event;
            NewEEG.icaact = [];

            % remove components
            badcomps = find(EEG.reject.gcompreject); % get indexes of selected components
            NewEEG = pop_subcomp(NewEEG, badcomps);


            % Last cleaning pass after component removal: first windows,
            % then channels, then interpolation back to the standard net.
            NewEEG = clean_windows(NewEEG,MinDataKeep,WindowCriteriaTolerances); % EEGLABs (veeery lax)

            [~, BadCh, BadWindows_t] = ...
                find_bad_segments(NewEEG, WindowLength, -inf, EEG_Channels.notEEG, false, MinDataKeep, CorrelationFrequencyRange, 150); % mine; just a quick check
            NewEEG.data(:, BadWindows_t) = [];
            disp(['Removing ', num2str(nnz(BadWindows_t)/numel(BadWindows_t)*100), '% data in time'])
            
            NewEEG = pop_select(NewEEG, 'nochannel', BadCh);
            disp(['Removing ', num2str(numel(BadCh)), ' channels'])
            NewEEG = eeg_checkset(NewEEG);


            [NewEEG,removed_channels] = clean_channels_nolocs(NewEEG,...
                MinCorrelation,NoLocsChannelCritExcluded,[],ChannelCriteriaMaxBadTime);


            if size(NewEEG.data, 2) < NewEEG.srate*MinTime
                warning(['Removed too many timepoints removed in ', File])
                continue
            end

            if size(NewEEG.data, 1) < 128-numel(EEG_Channels.notEEG)-MinChannels
                warning(['Removed too many channels removed in ', File])
                continue
            end

            % interpolate bad channels
            NewEEG = pop_interp(NewEEG, FinalChanlocs);


            % save
            EEG = NewEEG;
            save(fullfile(Destination, File), 'EEG')

            disp(['Finished ', File])
        end
    end
end
