# Supplementary material for: The Interaction between Sleep and Development on Wake EEG Oscillations
Source: eNeuro. 2026 Apr 21;13(4):ENEURO.0384-25.2026. doi: 10.1523/ENEURO.0384-25.2026 (PMC13132015; doi:10.1523/ENEURO.0384-25.2026)
Supplement: Data 1 — MATLAB code used to preprocess, analyze and plot the wake EEG data used throughout the manuscript. Includes the primary repository children-wake/ as well as the required toolboxes: chART, fooof_mat, & Matcycle. Download Data 1, ZIP file. [file eneuro-13-ENEURO.0384-25.2026-s006.zip › Code/children-wake/ProvidenceChannelShift.xlsx]

## Sheet: Sheet1
						Real	Providence
						65			97
						66			98
						67			99
						68			100
						69			101
						70			102
						71			103
						72			104
						73			105
						74			106
						75			107
						76			108
						77			109
						78	110		110
						79	111		111
						80	112		112
						81			113
						82			114
						83			115
						84			116
						85			117
						86			118
						87			119
						88			120
						89			121
						90			122
						91			123
						92			124
						93			125
						94			126
						95			127
						96			128
						97		65
						98		66
						99	127	67
						100	67	68
						101		69
						102		70
						103		71
						104		72
						105		73
						106	74	74
						107	75	75
						108	76	76
						109	77	77
						110	78	78
						111	79	79
						112	80	80
						113	81	81
						114	82	82
						115	83	83
						116	84	84
						117	85	85
						118	86	86
						119	87	87
						120	88	88
						121	89	89
						122	90	90
						123	91	91
						124	92	92
						125	93	93
						126	94	94
						127	95	95
						128	96	96
