# Supplementary material for: The Interaction between Sleep and Development on Wake EEG Oscillations
Source: eNeuro. 2026 Apr 21;13(4):ENEURO.0384-25.2026. doi: 10.1523/ENEURO.0384-25.2026 (PMC13132015; doi:10.1523/ENEURO.0384-25.2026)
Supplement: Data 1 — MATLAB code used to preprocess, analyze and plot the wake EEG data used throughout the manuscript. Includes the primary repository children-wake/ as well as the required toolboxes: chART, fooof_mat, & Matcycle. Download Data 1, ZIP file. [file eneuro-13-ENEURO.0384-25.2026-s006.zip › Code/toolboxes/chART/+chART/+external/hsl2rgb.m]

function rgb = hsl2rgb(hsl_in)
%Converts Hue-Saturation-Luminance Color value to Red-Green-Blue Color value
%
%Usage
%       RGB = external.hsl2rgb(HSL)
%
%   converts HSL, a M [x N] x 3 color matrix with values between 0 and 1
%   into RGB, a M [x N] X 3 color matrix with values between 0 and 1
%
%See also external.rgb2hsl, rgb2hsv, hsv2rgb

% (C) Vladimir Bychkovsky, June 2008
% written using: 
% - an implementation by Suresh E Joel, April 26,2003
% - Wikipedia: http://en.wikipedia.org/wiki/HSL_and_HSV

hsl=reshape(hsl_in, [], 3);

H=hsl(:,1);
S=hsl(:,2);
L=hsl(:,3);

lowLidx=L < (1/2);
q=(L .* (1+S) ).*lowLidx + (L+S-(L.*S)).*(~lowLidx);
p=2*L - q;
hk=H; % this is already divided by 360

t=zeros([length(H), 3]); % 1=R, 2=B, 3=G
t(:,1)=hk+1/3;
t(:,2)=hk;
t(:,3)=hk-1/3;

underidx=t < 0;
overidx=t > 1;
t=t+underidx - overidx;
    
range1=t < (1/6);
range2=(t >= (1/6) & t < (1/2));
range3=(t >= (1/2) & t < (2/3));
range4= t >= (2/3);

% replicate matricies (one per color) to make the final expression simpler
P=repmat(p, [1,3]);
Q=repmat(q, [1,3]);
rgb_c= (P + ((Q-P).*6.*t)).*range1 + ...
        Q.*range2 + ...
        (P + ((Q-P).*6.*(2/3 - t))).*range3 + ...
        P.*range4;
       
rgb_c=round(rgb_c.*10000)./10000; 
rgb=reshape(rgb_c, size(hsl_in));
