# Supplementary material for: The Interaction between Sleep and Development on Wake EEG Oscillations
Source: eNeuro. 2026 Apr 21;13(4):ENEURO.0384-25.2026. doi: 10.1523/ENEURO.0384-25.2026 (PMC13132015; doi:10.1523/ENEURO.0384-25.2026)
Supplement: Data 1 — MATLAB code used to preprocess, analyze and plot the wake EEG data used throughout the manuscript. Includes the primary repository children-wake/ as well as the required toolboxes: chART, fooof_mat, & Matcycle. Download Data 1, ZIP file. [file eneuro-13-ENEURO.0384-25.2026-s006.zip › Code/toolboxes/chART/+chART/+external/rgb2hsl.m]

function hsl= rgb2hsl(rgb_in)
%Converts Red-Green-Blue Color value to Hue-Saturation-Luminance Color value
%
%Usage
%       HSL = external.rgb2hsl(RGB)
%
%   converts RGB, a M [x N] x 3 color matrix with values between 0 and 1
%   into HSL, a M [x N] X 3 color matrix with values between 0 and 1
%
%See also external.hsl2rgb, rgb2hsv, hsv2rgb

% (C) Vladimir Bychkovsky, June 2008
% written using: 
% - an implementation by Suresh E Joel, April 26,2003
% - Wikipedia: http://en.wikipedia.org/wiki/HSL_and_HSV

rgb=reshape(rgb_in, [], 3);

mx=max(rgb,[],2);%max of the 3 colors
mn=min(rgb,[],2);%min of the 3 colors

L=(mx+mn)/2;%luminance is half of max value + min value
S=zeros(size(L));

% this set of matrix operations can probably be done as an addition...
zeroidx= (mx==mn);
S(zeroidx)=0;

lowlidx=L <= 0.5;
calc=(mx-mn)./(mx+mn);
idx=lowlidx & (~ zeroidx);
S(idx)=calc(idx);

hilidx=L > 0.5;
calc=(mx-mn)./(2-(mx+mn));
idx=hilidx & (~ zeroidx);
S(idx)=calc(idx);

hsv=rgb2hsv(rgb);
H=hsv(:,1);

hsl=[H, S, L];

hsl=round(hsl.*100000)./100000; 
hsl=reshape(hsl, size(rgb_in));
