# Supplementary material for: The Interaction between Sleep and Development on Wake EEG Oscillations
Source: eNeuro. 2026 Apr 21;13(4):ENEURO.0384-25.2026. doi: 10.1523/ENEURO.0384-25.2026 (PMC13132015; doi:10.1523/ENEURO.0384-25.2026)
Supplement: Data 1 — MATLAB code used to preprocess, analyze and plot the wake EEG data used throughout the manuscript. Includes the primary repository children-wake/ as well as the required toolboxes: chART, fooof_mat, & Matcycle. Download Data 1, ZIP file. [file eneuro-13-ENEURO.0384-25.2026-s006.zip › Code/toolboxes/chART/+chART/+plot/bubble_coordinates.m]

function bubble_coordinates(Coordinates, Color, Size, Type, PlotProps, Labels)
arguments
    Coordinates
    Color
    Size
    Type
    PlotProps = chART.load_plot_properties();
    Labels = {}
end

TextColor = [.75 .75 .75];

switch Type
    case 'rad'

        % calculate coordinates
        Theta =[Coordinates.theta];
        Radius = [Coordinates.radius];

        Theta = -pi/180*(Theta-90);
        [x, y] = pol2cart(Theta, Radius);

        % plot
        hold on
        scatter(x, y, Size, Color, 'filled')

        % add text labels
        if ~isempty(Labels)
            if numel(Labels) == numel(Coordinates) % if asking for all of them, plot all of them
                textscatter(x, y, Labels, 'ColorData', TextColor, 'FontName', ...
                    PlotProps.Text.FontName, 'TextDensityPercentage', 100)

            else % otherwise let the computer chose which to plot
                textscatter(x, y, {Coordinates.labels}, 'ColorData', TextColor, ...
                    'FontName', PlotProps.Text.FontName)
            end
        end

        % cleanup axes
        axis square
        xlim([min(x) max(x)])
        ylim([min(y) max(y)])
        chART.utils.pad_axis('x')
        chART.utils.pad_axis('y')

    case 'cart'

        % get coordinates
        X = [Coordinates.X];
        Y = [Coordinates.Y];
        Z = [Coordinates.Z];

        % plot
        scatter3(X, Y, Z, Size, Color, 'filled')

        % add text labels
        if  ~isempty(Labels)
            hold on
            textscatter3(X, Y, Z, {Coordinates.labels}, 'ColorData', TextColor, ...
                'FontName', PlotProps.Text.FontName)
        end

        % cleanup axes
        view(0, 90)
        axis vis3d
        set(gca,'DataAspectRatio',[1 1 1.2])
end

set(gca, 'visible', 'off', 'FontName', PlotProps.Text.FontName, ...
    'FontSize', PlotProps.Text.AxisSize)
title('')

set(findall(gca, 'type', 'text'), 'visible', 'on')

Dims = size(Color);

if Dims(2) ~=3 % if not a color triplet
    Colormap = PlotProps.Color.Maps.Linear;
    Colormap = chART.utils.resize_colormap(Colormap, PlotProps.Color.Steps.Linear);
    colormap(Colormap)
    colorbar
end
