# Supplementary material for: The Interaction between Sleep and Development on Wake EEG Oscillations
Source: eNeuro. 2026 Apr 21;13(4):ENEURO.0384-25.2026. doi: 10.1523/ENEURO.0384-25.2026 (PMC13132015; doi:10.1523/ENEURO.0384-25.2026)
Supplement: Data 1 — MATLAB code used to preprocess, analyze and plot the wake EEG data used throughout the manuscript. Includes the primary repository children-wake/ as well as the required toolboxes: chART, fooof_mat, & Matcycle. Download Data 1, ZIP file. [file eneuro-13-ENEURO.0384-25.2026-s006.zip › Code/toolboxes/chART/+chART/+plot/grid_with_values.m]

function grid_with_values(Data, Labels, CLims, Colormap, PlotProps)
%PLOT_GRID Displays a labeled grid with numeric values in each cell.
arguments
    Data
    Labels = 1:size(Data,1)
    CLims = [];
    Colormap = 'Linear';
    PlotProps = chART.load_plot_properties();
end

imagesc(Data)
chART.set_axis_properties(PlotProps)
colormap(PlotProps.Color.Maps.(Colormap))

% Set tick labels
xticks(1:numel(Labels))
xticklabels(Labels)
yticks(1:numel(Labels))
yticklabels(Labels)

axis square

% Apply color limits if provided
if ~isempty(CLims)
    clim(CLims)
end

% Add text labels inside each cell
for i = 1:size(Data, 1)
    for j = 1:size(Data, 2)
        val = Data(i, j);
        if ~isnan(val)
            % Determine text color based on contrast
            if ~isempty(CLims)

                if strcmp(Colormap, 'Divergent')
                    normVal = (abs(val) - 0) / (CLims(2));
                else
                    normVal = (val - CLims(1)) / (CLims(2) - CLims(1));
                end
            else
                dmin = min(Data(:), [], 'omitnan');
                dmax = max(Data(:), [], 'omitnan');
                normVal = (val - dmin) / (dmax - dmin);
            end
            if (normVal < 0.5 && strcmp(Colormap, 'Divergent')) || (normVal > 0.5 && strcmp(Colormap, 'Linear'))
                txtColor = [0 0 0];  % dark text
            else
                txtColor = [1 1 1];  % light text
            end
            text(j, i, num2str(val), ...
                'HorizontalAlignment', 'center', ...
                'VerticalAlignment', 'middle', ...
                'Color', txtColor, ...
                'FontSize', PlotProps.Text.AxisSize);
        end
    end
end

ax = gca;
ax.TickLength = [0 0];
ax.XAxisLocation = 'top';
