# Supplementary material for: The Interaction between Sleep and Development on Wake EEG Oscillations
Source: eNeuro. 2026 Apr 21;13(4):ENEURO.0384-25.2026. doi: 10.1523/ENEURO.0384-25.2026 (PMC13132015; doi:10.1523/ENEURO.0384-25.2026)
Supplement: Data 1 — MATLAB code used to preprocess, analyze and plot the wake EEG data used throughout the manuscript. Includes the primary repository children-wake/ as well as the required toolboxes: chART, fooof_mat, & Matcycle. Download Data 1, ZIP file. [file eneuro-13-ENEURO.0384-25.2026-s006.zip › Code/toolboxes/chART/+chART/+plot/individual_rows.m]

function individual_rows(Data, Stats, XLabels, YLims, PlotProps, Colors)
arguments
    Data
    Stats = [];
    XLabels = 1:size(Data, 2);
    YLims = [];
    PlotProps = chART.load_plot_properties();
    Colors = chART.utils.resize_colormap(PlotProps.Color.Maps.Rainbow, size(Data, 1));
end
% plotConfettiSpaghetti(Data, Stats, XLabels, Colors, PlotProps)
%
% Plots Data (a P x N matrix) such that each P gets its own Color line, and
% then the average is plotted on top. If Stats struct is provided, which needs to
% include p-values, it will also plot the little stars on top.
% Colors is a P x 3 matrix. If unique colors = P: plots one color per
% person, and then the group average. If unique colors = 1: plots
% everything in one color, but participants with transparency, and mean
% solid. If Colors = [], then the function assigns rainbow colors to
% everyone. If unique colors < P, these are used to group the participants,
% and plots averages acordingly.


Dims = size(Data);

if ~isempty(XLabels) && isnumeric(XLabels)
    XPoints = XLabels;
else
    XPoints = 1:Dims(2);
end

% assign rainbow colors if none are provided
if isempty(Colors)
    Colors = chART.utils.resize_colormap(PlotProps.Color.Maps.Rainbow, Dims(1));
end


%%% plot each participant
hold on
for Indx_P = 1:Dims(1)
    Color = Colors(Indx_P, :);
    plot(XPoints, Data(Indx_P, :), 'LineWidth', PlotProps.Line.Width/2, ...
        'Color', [Color, PlotProps.Line.Alpha], 'HandleVisibility', 'off')

    scatter(XPoints, Data(Indx_P, :), PlotProps.Scatter.Size/2, ...
        'MarkerFaceColor', Color, 'MarkerFaceAlpha',  PlotProps.Line.Alpha, ...
        'MarkerEdgeColor', 'none', 'HandleVisibility', 'off')
end


%%% plot group means
[ColorGroups, ~, Groups] = unique(Colors, 'rows');
TotGroups = size(ColorGroups, 1);

% get means
if TotGroups == Dims(1) % if there's one color per participant, so no special groups

    MEANS = mean(Data, 1, 'omitnan');
    ColorGroups = [0 0 0];

elseif  TotGroups == 1 % if there's one color for all values

    MEANS = mean(Data, 1, 'omitnan');

else
    % plot a separate mean for each color group
    MEANS = nan(TotGroups, Dims(2));

    for Indx_G = 1:TotGroups
        MEANS(Indx_G, :) = mean(Data(Groups==Indx_G, :), 'omitnan');
    end
end

% plot means
for Indx_G = 1:size(MEANS, 1)
    plot(XPoints, MEANS(Indx_G, :), 'LineWidth', PlotProps.Line.Width, ...
        'Color', ColorGroups(Indx_G, :), 'HandleVisibility', 'on')
    scatter(XPoints, MEANS(Indx_G, :), PlotProps.Scatter.Size, ColorGroups(Indx_G, :), ...
        'filled', 'MarkerEdgeColor',  ColorGroups(Indx_G, :), 'HandleVisibility', 'off')
end

% plot significance stars on top
if ~isempty(Stats) && numel(Stats)==1
    chART.plot.paired_significance_stars(Stats, XPoints, YLims, ColorGroups, PlotProps)
elseif ~isempty(Stats) && numel(Stats)>1
end


% set x axis
xlim([XPoints(1)-.5 XPoints(end)+.5])
xticks(XPoints)

if ~isempty(XLabels)
    xticklabels(XLabels)
end

chART.set_axis_properties(PlotProps)
