# Supplementary material for: The Interaction between Sleep and Development on Wake EEG Oscillations
Source: eNeuro. 2026 Apr 21;13(4):ENEURO.0384-25.2026. doi: 10.1523/ENEURO.0384-25.2026 (PMC13132015; doi:10.1523/ENEURO.0384-25.2026)
Supplement: Data 1 — MATLAB code used to preprocess, analyze and plot the wake EEG data used throughout the manuscript. Includes the primary repository children-wake/ as well as the required toolboxes: chART, fooof_mat, & Matcycle. Download Data 1, ZIP file. [file eneuro-13-ENEURO.0384-25.2026-s006.zip › Code/toolboxes/chART/+chART/+plot/overlapping_distributions.m]

function overlapping_distributions(DataStruct, PlotProps, Colors, Transparency)
arguments
    DataStruct
    PlotProps = chART.load_plot_properties();
    Colors = [];
    Transparency = PlotProps.Patch.Alpha;
end
% plots overlapping translucent external.violin plots.
% DataStruct is a recursive structure, where the first set of fields holds
% data for each x mark, and the second subset holds all the values that
% need to be distributed.

xLabels = fieldnames(DataStruct);

if isempty(Colors)
    if numel(fieldnames(DataStruct)) > 8
        Colors = chART.utils.resize_colormap(PlotProps.Color.Maps.Rainbow, numel(fieldnames(DataStruct)));
    else
         Colors = chART.color_picker(numel(fieldnames(DataStruct)));
         Transparency = .3;
    end
end


Legend = {};
hold on
for Indx_X = 1:numel(xLabels)
    Patches = fieldnames(DataStruct.(xLabels{Indx_X}));
    Legend = cat(1, Legend, Patches);

    for Indx_P = 1:numel(Patches)
        D = DataStruct.(xLabels{Indx_X}).(Patches{Indx_P});
        D(isnan(D)) = [];

        if isempty(D)
            continue
        end

        if numel(size(Colors)) ==3
            Color = squeeze(Colors(Indx_P,  :, Indx_X));
        else
            Color = Colors(Indx_P,  :);
        end

        chART.external.violin(D(:), 'x', [Indx_X, 0], 'facecolor', Color, 'edgecolor', 'none', ...
            'facealpha', Transparency, 'mc', [], 'medc', []);
        %NB: error might be because array is not in correct orientation
    end
end

Legend = unique(Patches); % TODO: fix when it stops working
legend(Legend)

xlim([.5, Indx_X+.5])
xticks(1:Indx_X)
xticklabels(xLabels)


box off
chART.set_axis_properties(PlotProps)
