# Supplementary material for: The Interaction between Sleep and Development on Wake EEG Oscillations
Source: eNeuro. 2026 Apr 21;13(4):ENEURO.0384-25.2026. doi: 10.1523/ENEURO.0384-25.2026 (PMC13132015; doi:10.1523/ENEURO.0384-25.2026)
Supplement: Data 1 — MATLAB code used to preprocess, analyze and plot the wake EEG data used throughout the manuscript. Includes the primary repository children-wake/ as well as the required toolboxes: chART, fooof_mat, & Matcycle. Download Data 1, ZIP file. [file eneuro-13-ENEURO.0384-25.2026-s006.zip › Code/toolboxes/chART/+chART/+plot/plotConnectome.m]

function plotConnectome(Data, Coordinates, Thresholds, PlotProps)
% TODO: plot lines linking electrodes in 3D space.


% function PlotTopoNodes(Connections, MinMax, Chanlocs, Format)
% % connections is a matrix of all connections
% 
% %%% set parameters
% 
% Neg_Color = Format.Colors.Divergent(1, :);
% Pos_Color =  Format.Colors.Divergent(2, :);
% 
% Line_Width = 1;
% Circle_Size = 20;
% 
% nNodes = numel(Chanlocs);
% 
% X = [Chanlocs.X];
% Y = [Chanlocs.Y];
% Z = [Chanlocs.Z];
% 
% Connections(abs(Connections)<MinMax(1) | abs(Connections)>MinMax(2)) = MinMax(1);
% 
% Saturations = mat2gray([abs(Connections(:)); MinMax(:)]);
% Saturations(end-1:end) = [];
% Saturations = reshape(Saturations, nNodes, []);
% 
% hold on
% 
% 
% for Indx_C1 = 1:nNodes-1
%     for Indx_C2 = Indx_C1+1:nNodes
%         I = [Indx_C1, Indx_C2];
%         if Connections(Indx_C1, Indx_C2)<0
%             Color = Neg_Color;
%         else
%             Color = Pos_Color;
%         end
%         Sat = Saturations(Indx_C1, Indx_C2);
%         if Sat == 0
%             continue
%         end
%         plot3(X(I), Y(I), Z(I), 'Color', [Color, Sat], ...
%             'LineWidth', Line_Width)
%     end
% end
% 
% scatter3(X, Y, Z, Circle_Size, 'k', 'filled')
% set(gca,'visible','off')
% set(gcf,'color','white')
