# Supplementary material for: The Interaction between Sleep and Development on Wake EEG Oscillations
Source: eNeuro. 2026 Apr 21;13(4):ENEURO.0384-25.2026. doi: 10.1523/ENEURO.0384-25.2026 (PMC13132015; doi:10.1523/ENEURO.0384-25.2026)
Supplement: Data 2 — MAT file containing channel-averaged spectra for each recording (‘SpectraAverage’), the vector of frequencies (‘Frequencies’) and recording information table (‘Metadata’). Download Data 2, ZIP file. [file eneuro-13-ENEURO.0384-25.2026-s007.zip]

Archive with 1 entries (1 files):
- ExtendedData_2/ExtendedData_2.mat
