# Supplementary material for: The Interaction between Sleep and Development on Wake EEG Oscillations
Source: eNeuro. 2026 Apr 21;13(4):ENEURO.0384-25.2026. doi: 10.1523/ENEURO.0384-25.2026 (PMC13132015; doi:10.1523/ENEURO.0384-25.2026)
Supplement: Data 3 — CSV table providing participant information and EEG summary values for each recording, used for the statistics and Figure 2. Download Data 3, CSV file. [file eneuro-13-ENEURO.0384-25.2026-s008.csv]

Dataset	Participant	Session	Sex	Handedness	Age	Group	Subgroup	Condition	Hour	Task	Globality	Amplitude	Duration	Power	PeriodicPower	AperiodicPower	Exponent	Offset	Density	Error	RSquared	RecordingDuration	Theta	Alpha	Beta	Index	SessionUnique
Dataset2010	P001	Session_1	f	r	11.2117291936179	ADHD	2	base	eve	1Oddball	3.61156278229449	16.5878624372126	0.635524444444444	0.153811320662498	0.144172321644144	0.0410850378936183	1.77392891224422	1.75897926564355	222.238972988095	0.0249518914402089	0.997427543236854	4.28946666666667	0.520546555519104	0.200769498944283	-0.16439525783062	1	1
Dataset2010	P001	Session_1	f	r	11.2117291936179	ADHD	2	base	eve	3Oddball	4.11370943935151	16.4647489254628	0.680773307163886	0.124009326100349	0.178680094504523	-0.0190051422220615	1.7627073971531	1.68802203450424	270.160762688102	0.0278035419401041	0.9971894257929	4.2796	0.454016983509064	0.226449400186539	-0.198469802737236	3	1
Dataset2010	P001	Session_1	f	r	11.2117291936179	ADHD	2	base	mor	1Oddball	3.30823123899442	14.3995302577354	0.681520737327189	0.0034959027543664	0.136379034821567	-0.0999470739422761	1.83260075043496	1.67476567199271	229.325931554219	0.0216841347911028	0.99845870062857	4.29926666666667	0.428182512521744	0.066295713186264	-0.368085622787476	4	1
Dataset2010	P001	Session_1	f	r	11.2117291936179	ADHD	2	base	mor	3Oddball	2.9113633038644	13.2883830712871	0.603557840616967	0.00831644609570503	0.0999359416235471	-0.0637869732261811	1.78775935214345	1.66750081990629	180.209388720027	0.0123798041496627	0.999417329145553	4.3428	0.447040170431137	0.0110464850440621	-0.338128060102463	6	1
Dataset2010	P002	Session_1	m	r	13.344558752062	ADHD	1	base	eve	1Oddball	9.50113821138208	24.4719848273807	0.7918784	0.608211942005866	0.436752952118042	0.201852209940854	1.86273458008688	2.00574692120812	525.196315633091	0.041617201820776	0.996015238247957	4.7118	0.686324807156318	0.785628302143903	0.42379257316395	7	2
Dataset2010	P002	Session_1	m	r	13.344558752062	ADHD	1	base	eve	3Oddball	9.71090315132755	22.9800603698505	0.782257401812689	0.536414803084988	0.440158760187702	0.127826463596448	1.8011023345294	1.87203576235611	502.466855031515	0.0405342458615874	0.996395762797085	4.29426666666667	0.581574961287671	0.750543037965887	0.344142306232588	9	2
Dataset2010	P002	Session_1	m	r	13.344558752062	ADHD	1	base	mor	1Oddball	7.94947309046137	19.2477678540317	0.76165176784523	0.350368022918701	0.362481111746363	0.0216746572906331	1.97614642423836	1.93539877101113	449.74237768849	0.0314050093064687	0.99821970014249	4.231	0.521099925041199	0.562539041042328	0.0692771375179291	10	2
Dataset2010	P002	Session_1	m	r	13.344558752062	ADHD	1	base	mor	3Oddball	8.17568022716554	20.532484774058	0.789205863607393	0.420123755931854	0.329861689675867	0.125897833153842	1.91752450437681	1.98285177020341	490.992719947977	0.0453706048154511	0.99634783972988	4.20326666666667	0.59651380777359	0.636141121387482	0.138778775930405	12	2
Dataset2010	P003	Session_1	m	r	11.3185075668905	ADHD	2	base	eve	1Oddball	9.74116856700317	29.5406269694961	0.82769701606733	0.734829962253571	0.451493961879213	0.335281256036849	1.74445995119182	2.02463738525291	516.737360999656	0.0462029039769354	0.995104518263842	3.4892	0.829366266727448	0.951890528202057	0.502748191356659	13	3
Dataset2010	P003	Session_1	m	r	11.3185075668905	ADHD	2	base	eve	3Oddball	9.4013303769401	28.9688530670826	0.842166233766234	0.709702694952834	0.516285323692861	0.248035910538266	1.76834511150192	1.96052271807091	541.120512692134	0.0491988123218611	0.994337141947932	3.9946	0.823809618722751	0.986114028673581	0.417018465249381	15	3
Dataset2010	P003	Session_1	m	r	11.3185075668905	ADHD	2	base	mor	1Oddball	10.3818291101199	25.8874631270222	0.921951750972763	0.580854773521423	0.530929171316119	0.128983799805157	1.91674469282542	1.98518255791063	457.882938593779	0.0450987867022762	0.995615301214607	4.31226666666667	0.75155782699585	0.978357374668121	0.169202253222466	16	3
Dataset2010	P003	Session_1	m	r	11.3185075668905	ADHD	2	base	mor	3Oddball	9.59496590793443	25.4619886156693	0.871482614742698	0.575159549713135	0.503160783219095	0.142170202332825	1.74141242472237	1.82857507003291	481.53020918187	0.0481037184975771	0.994727249865822	4.33753333333333	0.729189991950989	0.92351359128952	0.208924233913422	18	3
Dataset2010	P004	Session_1	m	r	13.1200503774889	ADHD	2	base	eve	1Oddball	9.49295876887339	27.7642108408706	0.968151785714286	0.465766400098801	0.399576684428718	0.137497246175209	1.79109952457766	1.87201970271771	344.905132242314	0.0535676996066382	0.994051052644689	4.1918	0.702221155166626	0.878049254417419	-0.02557622641325	19	4
Dataset2010	P004	Session_1	m	r	13.1200503774889	ADHD	2	base	eve	3Oddball	11.2528939858935	29.8721469004893	1.09737748344371	0.489647835493088	0.39836897649889	0.167210304714427	1.60730011502799	1.7237391886003	320.649565769308	0.0437548825364495	0.996022100967171	4.30646666666667	0.709323644638062	0.949631452560425	-0.0249818935990334	21	4
Dataset2010	P004	Session_1	m	r	13.1200503774889	ADHD	2	base	mor	1Oddball	10.0665883274579	23.9099536968757	1.00881316098707	0.344550043344498	0.402221143277857	0.0117053055593076	1.79210967935335	1.74720600821207	332.113456301065	0.0386275802808015	0.997231216156208	4.30826666666667	0.608015656471252	0.785347580909729	-0.197534501552582	22	4
Dataset2010	P004	Session_1	m	r	13.1200503774889	ADHD	2	base	mor	3Oddball	8.84008387595186	24.6416870371749	0.970714932126697	0.386082977056503	0.398966112021929	0.0535316305161743	1.77826361096002	1.77562363296356	341.127083068312	0.0451037708197983	0.996193988038906	4.19253333333333	0.633795499801636	0.83375209569931	-0.141287669539452	24	4
Dataset2010	P005	Session_1	m	r	11.4718303592818	ADHD	2	base	eve	1Oddball	3.01258492036975	14.5143081661615	0.64507397260274	0.0573617145419121	0.115322601211121	-0.0416146934594654	1.67840446084362	1.58377249946095	183.551092955814	0.0237845005573477	0.998339943507709	4.27586666666667	0.507849335670471	0.0592831671237946	-0.300051510334015	25	5
Dataset2010	P005	Session_1	m	r	11.4718303592818	ADHD	2	base	eve	3Oddball	3.27591642543923	13.9852235140181	0.673184488836663	0.0087121848678299	0.131334806147263	-0.10368200092895	1.70062034689957	1.54321932491778	221.349860130133	0.0244413238147053	0.998237288502054	4.31353333333333	0.477182221660305	0.00831040430943967	-0.364987785810988	27	5
Dataset2010	P005	Session_1	m	r	11.4718303592818	ADHD	2	base	mor	1Oddball	2.93516133919103	12.9788927952981	0.697478260869565	-0.08213921636343	0.106519810980169	-0.173439197919019	1.80334031144941	1.5729373847753	172.523775138656	0.0142120388583582	0.999492760613585	4.33926666666667	0.438493609428406	-0.0708361640572548	-0.496459364891052	28	5
Dataset2010	P005	Session_1	m	r	11.4718303592818	ADHD	2	base	mor	3Oddball	2.99788431599537	12.1684329972185	0.689630114566285	-0.124079585075378	0.095462649404319	-0.203305271357993	1.80661778601859	1.54624525737504	162.90265213021	0.0146408269671912	0.999316789299494	4.311	0.387441754341125	-0.119850307703018	-0.530790030956268	30	5
Dataset2010	P006	Session_1	m	r	12.8079289786922	ADHD	3	base	eve	1Oddball	4.23537644209964	14.2184895091136	0.653902604756512	7.11296306690201e-05	0.130331249489204	-0.100383022065865	1.67680670211995	1.52345688196952	222.578755030608	0.0184064504076117	0.998959944088164	4.32353333333333	0.308654010295868	0.0117957200855017	-0.284442991018295	31	6
Dataset2010	P006	Session_1	m	r	12.8079289786922	ADHD	3	base	eve	3Oddball	4.55474730185898	13.0550416861578	0.641426900584795	-0.0538308247923851	0.180756030945691	-0.209304378949266	1.68873970094354	1.42609158556707	223.673262965561	0.0192125366306836	0.998774481557409	4.08646666666667	0.240583062171936	-0.0276574268937111	-0.346386611461639	33	6
Dataset2010	P006	Session_1	m	r	12.8079289786922	ADHD	3	base	mor	1Oddball	5.07756537024829	11.2353454968877	0.692285405405405	-0.193895770825319	0.161091841027	-0.329115518593552	1.72619747108742	1.34255500386612	253.569335550804	0.0201593619684197	0.99885081216362	4.209	0.093727803396754	-0.0827155306161089	-0.520392259735276	34	6
Dataset2010	P006	Session_1	m	r	12.8079289786922	ADHD	3	base	mor	3Oddball	4.26429690247099	10.8011406648483	0.642862385321101	-0.234038693757774	0.103394534511423	-0.313221077264889	1.63872354701373	1.27373863846087	191.36690647482	0.0201071900598712	0.998794536078285	4.27193333333333	0.0690154568959076	-0.16855112969064	-0.529654828219326	36	6
Dataset2010	P007	Session_1	m	r	11.7264557109318	ADHD	2	base	eve	1Oddball	10.085154634591	21.9172619951956	0.970071103008204	0.354081124067307	0.46587858494415	-0.0458430196443466	1.85565975913696	1.75120034939137	413.912096460521	0.027227938782741	0.998496124475358	4.285	0.511205732822418	0.727563142776489	-0.0752797052264214	37	7
Dataset2010	P007	Session_1	m	r	11.7264557109318	ADHD	2	base	eve	3Oddball	9.64953462550205	21.7888372977303	0.97884509624198	0.355466485023499	0.467228287472568	-0.0473866612160108	1.8203402648015	1.71545288204792	413.268939042135	0.0269339877458047	0.998593296910919	4.3068	0.504894435405731	0.731783032417297	-0.0765105411410332	39	7
Dataset2010	P007	Session_1	m	r	11.7264557109318	ADHD	2	base	mor	1Oddball	9.13497072033655	20.4817966928149	0.911286713286713	0.297566205263138	0.37949850664375	-0.0210240457665401	1.83575186211621	1.75674027485718	403.043377406634	0.0350285888126665	0.997730069806452	4.311	0.542056202888489	0.578879177570343	-0.141406372189522	40	7
Dataset2010	P007	Session_1	m	r	11.7264557109318	ADHD	2	base	mor	3Oddball	9.05350727925881	20.7106169491439	0.921879069767442	0.287794500589371	0.352491677537625	-0.00863065803442489	1.81345751981744	1.7475435516879	382.846061130513	0.038763108741934	0.996985884884361	4.31426666666667	0.509858787059784	0.573824822902679	-0.142266660928726	42	7
Dataset2010	P008	Session_1	m	r	11.7428831529737	ADHD	4	base	eve	1Oddball	5.94691763536543	19.7416296473748	0.852313276026743	0.295210361480713	0.332484532799212	0.0100858032002651	1.80721565507734	1.76021531556556	410.591797108651	0.0288196292465329	0.998301089229111	7.2446	0.669781744480133	0.455976366996765	-0.15327051281929	43	8
Dataset2010	P008	Session_1	m	r	11.7428831529737	ADHD	4	base	eve	3Oddball	6.80804806446782	19.8556048073554	0.934680544435548	0.270668059587479	0.364555525977607	-0.0516407949722113	1.75379602102108	1.64675649725712	448.868040602891	0.0294352374316758	0.998350662418583	4.33466666666667	0.659675598144531	0.460182905197144	-0.199336931109428	45	8
Dataset2010	P008	Session_1	m	r	11.7428831529737	ADHD	4	base	mor	1Oddball	5.47061002063382	17.8752649146694	0.916754880694143	0.12767867743969	0.207178485359026	-0.034611788898142	1.66813987500338	1.58083505486651	326.683569352545	0.0278749754315612	0.997951680277569	4.31226666666667	0.608427107334137	0.295969605445862	-0.37013640999794	46	8
Dataset2010	P008	Session_1	m	r	11.7428831529737	ADHD	4	base	mor	3Oddball	6.6116192411924	18.8066129237655	0.9923	0.164197012782097	0.258105204473512	-0.0502548353063888	1.69526802332273	1.59146323561155	374.435168152446	0.0221645047899137	0.998757714376947	4.2402	0.631067991256714	0.37206369638443	-0.360878884792328	48	8
Dataset2010	P009	Session_1	m	l	9.73052150283716	ADHD	2	base	eve	1Oddball	5.95138257972836	18.4295603464293	0.593114613180516	0.351308971643448	0.236960867786269	0.152585291274114	1.82625768202586	1.92115533299418	318.883736693729	0.0342651533827112	0.996256111878434	4.32753333333333	0.601922154426575	0.277911156415939	0.237438440322876	49	9
Dataset2010	P009	Session_1	m	l	9.73052150283716	ADHD	2	base	eve	3Oddball	6.3223122853884	18.5535247275262	0.591831957989497	0.34039980173111	0.247662037309917	0.128445694050981	1.76666705552127	1.83930745186314	311.532325577722	0.0405284092466828	0.995468389011737	4.2206	0.56662517786026	0.275835275650024	0.240431264042854	51	9
Dataset2010	P009	Session_1	m	l	9.73052150283716	ADHD	2	base	mor	1Oddball	4.43079156992074	15.6052275379222	0.634244313395114	0.16803465783596	0.161721748154178	0.0466682957295494	1.95606691252359	1.94094716729139	292.086844514797	0.0306317128932784	0.997501453948596	4.2958	0.546688318252563	0.163313284516335	-0.105400532484055	52	9
Dataset2010	P009	Session_1	m	l	9.73052150283716	ADHD	2	base	mor	3Oddball	4.58067569381167	15.7329275048114	0.625692441355343	0.160366132855415	0.177183432628425	0.0232384519299714	1.86677649034373	1.83104739800755	283.563542437749	0.0296352378026116	0.997594900413592	4.23286666666667	0.488663494586945	0.152801543474197	-0.0783621892333031	54	9
Dataset2010	P010	Session_1	m	r	12.854473397811	ADHD	4	base	eve	1Oddball	8.49043057293481	18.3561657439735	0.776245584524811	0.16194024682045	0.425609047959799	-0.166901332433408	1.73881552194613	1.51698866318892	365.359280488963	0.0442704042390786	0.995780899345938	4.21026666666667	0.310186505317688	0.448472112417221	-0.152075439691544	55	10
Dataset2010	P010	Session_1	m	r	12.854473397811	ADHD	4	base	eve	3Oddball	9.27477083535773	20.4783382590065	0.821268525896414	0.290275990962982	0.451725490365366	-0.0941672663721223	1.76576746006259	1.61582331231041	400.0077619262	0.0449888478706658	0.99597417990876	4.29446666666667	0.43011462688446	0.628543078899384	-0.062808983027935	57	10
Dataset2010	P011	Session_1	m	r	12.8216185137272	ADHD	4	base	eve	1Oddball	7.65493677450844	20.1208372380282	0.851365853658537	0.280997693538666	0.238786291457812	0.0785145789656876	1.70859632010412	1.73313993379363	350.987732623795	0.0298435258014512	0.997681512286569	4.30953333333333	0.554469645023346	0.490421891212463	-0.122975185513496	58	11
Dataset2010	P011	Session_1	m	r	12.8216185137272	ADHD	4	base	eve	3Oddball	6.80238657225281	19.759199686395	0.778423387096774	0.248624175786972	0.17291059947349	0.118039875221402	1.49946893240419	1.5701437368179	300.750907476359	0.0253609796483801	0.99776904823232	4.27926666666667	0.500470995903015	0.444250196218491	-0.128606498241425	60	11
Dataset2010	P011	Session_1	m	r	12.8216185137272	ADHD	4	base	mor	1Oddball	9.88309464684604	19.9760643888129	1.0272580195258	0.216987609863281	0.22086810548374	0.0395486370462556	1.54730275758361	1.53797535385963	292.823179555683	0.0231800164824566	0.998587718006037	4.1922	0.482145428657532	0.600885450839996	-0.282716155052185	61	11
Dataset2010	P011	Session_1	m	r	12.8216185137272	ADHD	4	base	mor	3Oddball	9.36008121691122	18.7894226403023	0.935888544891641	0.202661976218224	0.249889235703912	-0.0128825815855913	1.75225604895498	1.68402338305728	351.273589290694	0.0317093737717324	0.997205208092035	4.3028	0.455591171979904	0.547952473163605	-0.264354705810547	63	11
Dataset2010	P012	Session_1	m	r	14.8038631867869	ADHD	4	base	eve	1Oddball	8.35914069133176	14.6953566287849	0.662638617580766	0.140022829174995	0.281207129363579	-0.109996707661263	1.77282016867508	1.60682379939764	342.385751331542	0.0301389041545074	0.997777557154808	4.29326666666667	0.351498365402222	0.00991610158234835	0.0867150351405144	64	12
Dataset2010	P012	Session_1	m	r	14.8038631867869	ADHD	4	base	eve	3Oddball	7.59365666144304	13.3977244272376	0.664948929159802	0.0779816486691498	0.306034457358138	-0.200414511661655	1.86891539500059	1.60946577557191	349.61541126741	0.044928198748861	0.996003480372091	3.84826666666667	0.318411508585916	-0.0149059418636993	-0.0262088692880082	66	12
Dataset2010	P013	Session_1	m	l	10.253461741172	ADHD	2	base	eve	1Oddball	4.64404876787324	18.3011642715032	0.649641582622188	0.32328924536705	0.179446485699238	0.179846206922595	2.00560361616538	2.12209702181351	322.002953210078	0.0341373800528337	0.997063340451199	4.33426666666667	0.713549733161926	0.265210300683975	0.0731509849429131	67	13
Dataset2010	P013	Session_1	m	l	10.253461741172	ADHD	2	base	eve	3Oddball	4.44570897840917	17.7763317036736	0.648318584070796	0.2818683385849	0.172423050017866	0.138088310775776	2.05275302909065	2.12599918777349	311.277463613609	0.0270846316207755	0.998022992424435	4.3148	0.678453803062439	0.246946275234222	0.00739654060453176	69	13
Dataset2010	P013	Session_1	m	l	10.253461741172	ADHD	2	base	mor	1Oddball	4.78353157915815	15.4434051605924	0.697182266009852	0.146300181746483	0.166363894031666	0.0116002024670352	2.16650182245535	2.10966678761403	337.595175848711	0.0221765934692192	0.998316270964731	3.49353333333333	0.562069118022919	0.191600918769836	-0.202142477035522	70	13
Dataset2010	P013	Session_1	m	l	10.253461741172	ADHD	2	base	mor	3Oddball	4.5205734500093	15.1004962189218	0.683526717557252	0.151090398430824	0.184167234286615	-0.00129453365761734	2.183082573383	2.11282905135772	355.0886710447	0.0315322197998871	0.997743285356512	4.2028	0.580493569374084	0.144955724477768	-0.167219594120979	72	13
Dataset2010	P014	Session_1	m	r	13.4403854973066	ADHD	4	base	eve	1Oddball	8.91794484955157	20.6006785735187	0.707871134020619	0.388312131711254	0.391812939611405	0.0270485058363588	1.6740768149425	1.6482447540904	425.496909324699	0.0319757712950742	0.997542528337674	4.30326666666667	0.442565220542216	0.414247190859248	0.319976306034417	73	14
Dataset2010	P014	Session_1	m	r	13.4403854973066	ADHD	4	base	mor	1Oddball	7.84226455403238	17.1486120971517	0.68749197080292	0.216912907549108	0.30812452621009	-0.0567893756879042	1.80356218621872	1.68980207321827	369.398992830585	0.0175341054495046	0.999153159110422	4.24953333333333	0.373670383697667	0.329008025931646	0.00550755900919565	75	14
Dataset2010	P014	Session_1	m	r	13.4403854973066	ADHD	4	base	mor	3Oddball	8.93108697986744	17.9384616932507	0.729880341880342	0.237744891918881	0.309678101806663	-0.0317715435857462	1.64335502959423	1.55967335592389	366.666666666667	0.0127088940403836	0.999519344103397	4.2698	0.346172216461752	0.393891002070981	0.0227122672592322	77	14
Dataset2010	P015	Session_1	m	r	14.7052985345353	ADHD	4	base	eve	1Oddball	6.59396497811131	16.8417366123914	0.707211538461539	0.0337015427649021	0.250233548509022	-0.174747691166403	1.34998456145701	1.13259369645694	227.227088064013	0.049494845707195	0.989746979475284	4.3158	0.184477910399437	0.186104834079742	-0.206913769245148	78	15
Dataset2010	P015	Session_1	m	r	14.7052985345353	ADHD	4	base	eve	3Oddball	6.94752402069474	17.3284818693804	0.732081818181818	0.0468274094164371	0.272243894550049	-0.186934667062355	1.30230530880277	1.07423355524821	249.470260223048	0.0590610817562038	0.985754927319936	4.304	0.167914286255836	0.240342944860458	-0.207184851169586	80	15
Dataset2010	P015	Session_1	m	r	14.7052985345353	ADHD	4	base	mor	1Oddball	10.2884123785751	16.1006481875106	0.872956843403206	-0.00376297380306303	0.285255734487731	-0.244098593799932	1.42187460387038	1.13286198095215	272.408538931556	0.0309049375890639	0.996186589218901	4.33153333333333	0.11370562551753	0.340716429375737	-0.373576319025746	81	15
Dataset2010	P015	Session_1	m	r	14.7052985345353	ADHD	4	base	mor	3Oddball	9.47529195245276	15.9532398469553	0.815981330221704	0.00572457350790501	0.262529725797179	-0.217856390508656	1.427793243045	1.16483586605099	271.571262135922	0.040080858898722	0.994225538705541	4.29166666666667	0.126280710101128	0.249246597290039	-0.318935424089432	83	15
Dataset2010	P016	Session_1	m	r	15.3213276111077	ADHD	2	base	eve	1Oddball	3.14275723402395	9.57321656769021	0.573003584229391	-0.306650191545486	0.04117009627776	-0.327188341003486	1.59507409555412	1.21750071765741	147.273196256172	0.00763515853940901	0.999762086534142	3.6184	0.020386379212141	-0.293788552284241	-0.568735957145691	84	16
Dataset2010	P016	Session_1	m	r	15.3213276111077	ADHD	2	base	mor	1Oddball	3.46883468834689	8.23571882642927	0.639487719298246	-0.510401487350464	0.048149427646664	-0.534149712759694	1.72571922785908	1.13705767316966	142.192644374054	0.00841919425602956	0.999781962360897	4.27246666666667	-0.127069592475891	-0.421625763177872	-0.867469549179077	85	16
Dataset2010	P017	Session_1	m	a	14.7983873727729	ADHD	1	base	eve	1Oddball	8.42284669676787	17.7062064625607	0.891448858833474	0.180628761649132	0.328352504684585	-0.103157026023253	1.71781162799139	1.56039254449181	413.231767527155	0.0725359136835362	0.990484123900043	4.2534	0.437186300754547	0.479496002197266	-0.261885106563568	86	17
Dataset2010	P018	Session_1	m	l	11.2418461706948	ADHD	3	base	eve	1Oddball	3.057389689919	16.5112466849064	0.578033149171271	0.0909620225429535	0.0573037522005426	0.0769804860205666	1.78585239038796	1.80642155430985	120.484591644019	0.00620437124029475	0.999898101178639	4.3418	0.506187975406647	0.107195004820824	-0.254366040229797	87	18
Dataset2010	P018	Session_1	m	l	11.2418461706948	ADHD	3	base	mor	1Oddball	2.97003578555055	13.1007055936657	0.591245436105477	-0.085662342607975	0.00951595013657444	-0.0593556466993636	1.89632027849399	1.77706386137925	119.952263374486	0.03375086228024	0.996973709740798	4.05	0.368851184844971	-0.0499128624796867	-0.476450622081757	88	18
Dataset2010	P019	Session_1	m	l	10.5245145348638	ADHD	3	base	eve	1Oddball	6.8057645918809	24.3378599406199	0.818698224852071	0.435186907914092	0.266297115291902	0.194662645993355	1.75957524552318	1.8986566091741	354.613356766257	0.0388666318674357	0.996177563581135	4.552	0.68516964912076	0.703556982080889	0.00626953900008438	89	19
Dataset2010	P019	Session_1	m	l	10.5245145348638	ADHD	3	base	mor	1Oddball	7.42171096562784	19.2638624270984	0.874824724809484	0.226964044148674	0.257072053252483	-0.00519288909251175	1.95841564327228	1.89136052175208	373.989343217885	0.0284506530160117	0.997897850944548	4.60426666666667	0.557880830776558	0.545886758799874	-0.29775929619596	90	19
Dataset2010	P020	Session_1	m	r	15.7101104061001	ADHD	3	base	eve	1Oddball	3.2367749950958	10.0080255462913	0.589619302949062	-0.33984348857168	0.0438280457255584	-0.35067512785577	1.46801883714553	1.07097208086467	84.1836109750122	0.0109874372236654	0.999436604286163	4.35413333333333	0.0645535158180239	-0.326841130673088	-0.670402429622343	91	20
Dataset2010	P020	Session_1	m	r	15.7101104061001	ADHD	3	base	mor	1Oddball	3.92825492235965	10.0483422659033	0.705687203791469	-0.461863279342651	0.0614175644576749	-0.493639759160932	1.7610977510376	1.21182861678624	114.85298201228	0.0344535965271989	0.997240346947233	4.32146666666667	-0.0218535289168358	-0.3694007396698	-0.881278455257416	92	20
Dataset2010	P021	Session_1	f	r	12.3753396715881	ADHD	3	base	eve	1Oddball	5.29121684659468	18.498385877985	0.803305514157973	0.241411790251732	0.298492755118515	-0.0285815234750389	1.90947405103172	1.82057625712382	415.018709866182	0.0183585160176635	0.998833882831343	4.32926666666667	0.662563860416412	0.272541701793671	-0.150261864066124	93	21
Dataset2010	P021	Session_1	f	r	12.3753396715881	ADHD	3	base	mor	1Oddball	4.77046599950901	14.5824340958719	0.722284191829485	0.078220546245575	0.188325760228429	-0.0824264148690224	1.97377806688033	1.82900415292271	332.096890108454	0.020451277152274	0.999161021700607	4.0816	0.489682853221893	0.1613679677248	-0.318715870380402	94	21
Dataset2010	P022	Session_1	m	r	10.4533289526821	ADHD	3	base	eve	1Oddball	2.5647472969575	15.5842901658284	0.647828178694158	0.105185508728027	0.0716803990061347	0.0493920600981902	1.79719870883155	1.78982104048808	147.247477114381	0.0199287784749383	0.998918241199586	4.2676	0.63108617067337	0.0994279906153679	-0.299974679946899	95	22
Dataset2010	P023	Session_1	f	r	11.2144671006249	ADHD	2	base	eve	1Oddball	6.33630145825266	22.9275258223316	0.807167548500882	0.403736978769302	0.331798873507761	0.107078556286633	1.53386431511421	1.5924913227727	347.53660166454	0.0349044114392789	0.995950756359269	4.3896	0.720897734165192	0.510005950927734	0.0733623579144478	96	23
Dataset2010	P023	Session_1	f	r	11.2144671006249	ADHD	2	base	mor	1Oddball	5.54142993167383	18.0881043440639	0.796617760617761	0.113659061491489	0.191161318065548	-0.0515712421273631	1.61415224468273	1.51159332704467	234.054814411471	0.0222096267899497	0.998357410716964	4.4076	0.473470479249954	0.26781764626503	-0.288675099611282	97	23
Dataset2010	P024	Session_1	f	r	13.5499017775861	ADHD	3	base	eve	1Oddball	5.24013229113007	15.526336772169	0.647096418732782	0.0190095138641507	0.231619262632338	-0.179401812439587	1.52915268953983	1.30144815881738	272.598140096245	0.0394759020055295	0.995503638782088	4.30846666666667	0.288367492597932	0.0531995017734341	-0.21713796566708	98	24
Dataset2010	P024	Session_1	f	r	13.5499017775861	ADHD	3	base	mor	1Oddball	6.15723597637481	14.1439281934552	0.721701380175659	-0.119586363434792	0.206282323128656	-0.271996979888162	1.50098308785583	1.18157320817291	229.868759691162	0.0151613416329831	0.999276620928329	4.17046666666667	0.103135712444782	0.0872420072555542	-0.446910351514816	99	24
Dataset2010	P025	Session_1	m	r	16.2522159934838	ADHD	3	base	eve	1Oddball	9.14907802688797	11.5557831881092	0.787510403916769	-0.279769688844681	0.209378122173466	-0.426068645675817	1.3397075196974	0.871320330328705	242.981661077374	0.0229146990541342	0.998210454996082	4.4132	-0.148451924324036	-0.179563403129578	-0.505337715148926	100	25
Dataset2010	P025	Session_1	m	r	16.2522159934838	ADHD	3	base	mor	1Oddball	11.8533478328414	13.056423482346	1.14785562632696	-0.231309965252876	0.159188684955949	-0.327379649518427	0.748523271965679	0.397499346122691	229.688163820206	0.0576321380060377	0.976780089851367	3.923	-0.164923414587975	0.200305446982384	-0.598440170288086	101	25
Dataset2010	P026	Session_1	f	x	16.0879415730645	ADHD	4	base	eve	1Oddball	8.30663554160291	26.2569392326132	0.814421122112211	0.570116221904755	0.484250885463615	0.128168831580224	1.87909718283393	1.94790928537759	470.955921645266	0.0555532746799445	0.994673203119022	4.36646666666667	0.803324043750763	0.77616149187088	0.229510173201561	102	26
Dataset2010	P026	Session_1	f	x	16.0879415730645	ADHD	4	base	mor	1Oddball	8.67340868530634	20.6530985149112	0.853552613240418	0.344147861003876	0.43974899990563	-0.0437207004915631	1.92730732324909	1.82270703675137	466.864870633795	0.0431679894725054	0.996717437673315	4.3726	0.576834917068481	0.633057177066803	-0.0574541985988617	103	26
Dataset2010	P028	Session_1	m	r	12.6874610703847	ADHD	3	base	eve	1Oddball	11.6162095473095	26.3238070701639	1.07958365758755	0.43840765953064	0.479542226875783	0.0194308371852532	1.8078517873227	1.7701763877158	417.781692791857	0.0341866393277338	0.998163408898659	4.4274	0.531262636184692	0.98003101348877	-0.0900328755378723	104	27
Dataset2010	P028	Session_1	m	r	12.6874610703847	ADHD	3	base	mor	1Oddball	10.5699570084706	21.3053290379601	1.04873717277487	0.281033605337143	0.334727572867494	-0.00718296946977182	1.65422490345059	1.59478844743598	394.476391536559	0.03165862765398	0.998019103923476	4.23153333333333	0.514645576477051	0.708179235458374	-0.262222439050674	105	27
Dataset2010	P029	Session_1	f	a	9.89479592325647	ADHD	3	base	eve	1Oddball	11.5535957619463	41.2088519061678	1.06595856873823	0.865903675556183	0.464094450909572	0.447477249754234	2.05415690590647	2.43674765805093	432.587927792978	0.0555591287950816	0.99476413076047	4.36153333333333	1.25169146060944	1.01370322704315	0.408740609884262	106	28
Dataset2010	P029	Session_1	f	a	9.89479592325647	ADHD	3	base	mor	1Oddball	9.12018031071398	28.7967691546404	1.03002376237624	0.515941083431244	0.290808801641251	0.260991047248033	1.89868326062937	2.09969889582475	407.497179744297	0.0254294339454417	0.998111038821521	4.25493333333333	0.920877397060394	0.73757940530777	0.00108015572186559	107	28
Dataset2017	P039	Session_1	m	l	15.1187224925905	HC	5	stim	eve	1GoNoGo	4.16581266653003	14.4510952216689	0.656050420168067	0.0749530717730522	0.0828019312115836	0.0274152678856421	1.85793247287918	1.82665956041504	261.234733143718	0.00898494066223059	0.999823741175329	1.99233333333333	0.431484520435333	0.122044563293457	-0.235928609967232	108	47
Dataset2017	P039	Session_1	m	l	15.1187224925905	HC	5	stim	eve	2Alertness	4.01403325433406	13.564247287442	0.636293802601377	-0.000737615104299039	0.126235648359966	-0.0999891010388592	1.68448546144837	1.53128700646304	252.010909090909	0.0153901441335509	0.998977132946636	5.5	0.322681754827499	0.0588757954537868	-0.305288404226303	109	47
Dataset2017	P039	Session_1	m	l	15.1187224925905	HC	5	stim	eve	3Fixation	4.04558034942052	12.8514784570236	0.63631914893617	-0.0377556048333645	0.133612396759928	-0.1430661835575	1.64148105508745	1.44656393635982	265.84	0.0195314940803497	0.998659162204799	1.5	0.262066543102264	0.0327623784542084	-0.321440786123276	110	47
Dataset2017	P039	Session_1	m	l	15.1187224925905	HC	5	stim	mor	1GoNoGo	3.99604684120236	13.0225325178556	0.67397247706422	-0.0981790497899055	0.0912677033523058	-0.157703001046811	1.68716626709577	1.47616923108872	230.797989318253	0.0173647408156383	0.999113140426171	2.122	0.244200021028519	0.035094853490591	-0.474091053009033	111	47
Dataset2017	P039	Session_1	m	l	15.1187224925905	HC	5	stim	mor	2Alertness	3.80233940679328	12.6917147633029	0.660158102766798	-0.12895479798317	0.0993380755318994	-0.198134715442573	1.74889321472087	1.49551463982898	204.957663516996	0.015128127238635	0.999308529720129	5.43266666666667	0.236633688211441	-0.0195776019245386	-0.502253711223602	112	47
Dataset2017	P039	Session_2	m	l	15.1351499346325	HC	5	base	eve	1GoNoGo	3.82561664599697	13.943103040239	0.637618644067797	-0.0273968484252691	0.110283194988057	-0.103950016840736	1.66609562447096	1.5095171499676	235.78502036979	0.0106416059809105	0.999627585202578	2.12733333333333	0.282612442970276	0.0540360957384109	-0.33928707242012	113	48
Dataset2017	P039	Session_2	m	l	15.1351499346325	HC	5	base	eve	2Alertness	3.91983495431771	13.4703305241772	0.644866489832007	-0.0490138232707977	0.095381400536334	-0.116787581411984	1.61411361523582	1.44633957853615	222.836541399328	0.0118547428402792	0.999515240808146	5.455	0.277025818824768	0.0345348864793777	-0.365779638290405	114	48
Dataset2017	P039	Session_2	m	l	15.1351499346325	HC	5	base	eve	3Fixation	4.04419428809673	12.322997033411	0.645423076923077	-0.082315519452095	0.113877242705246	-0.171315262945187	1.65398446435383	1.43042330982933	226.260674157303	0.0206970628063159	0.99866093497249	1.48333333333333	0.264869660139084	-0.0320130437612534	-0.392850607633591	115	48
Dataset2017	P039	Session_2	m	l	15.1351499346325	HC	5	base	eve	4Fixation	3.95190359670587	12.3344580946824	0.63031715210356	-0.0770823732018471	0.0828181803730634	-0.136359736121982	1.52721879505651	1.34261742831221	224.801477377655	0.012115448910646	0.999440151351003	1.444	0.237735092639923	0.000133871581056155	-0.382860690355301	116	48
Dataset2017	P039	Session_2	m	l	15.1351499346325	HC	5	base	mor	1GoNoGo	4.809269350828	13.0757762244203	0.729865509761388	-0.117144174873829	0.156577369296098	-0.237241519093473	1.76978985406837	1.47664439462564	267.12289615751	0.0157368366260159	0.999249733665116	2.09933333333333	0.209810823202133	0.0626155138015747	-0.516752660274506	117	48
Dataset2017	P039	Session_2	m	l	15.1351499346325	HC	5	base	mor	2Alertness	4.29248935346495	12.0175291281984	0.667670068027211	-0.154371023178101	0.12042023158682	-0.245228810489772	1.78374715417749	1.48217352157448	241.10421912424	0.0115290839298613	0.999413899907691	5.42766666666667	0.203279808163643	-0.0210327003151178	-0.539992213249207	118	48
Dataset2017	P039	Session_2	m	l	15.1351499346325	HC	5	base	mor	3Fixation	3.61405123485197	11.3944796357557	0.619079245283019	-0.200670117125735	0.0839521586118429	-0.255078144107026	1.60285443869217	1.29714549301105	182.284444444444	0.0116659274222171	0.999560236116669	1.5	0.135067314494537	-0.0998989026083122	-0.539812839816069	119	48
Dataset2017	P040	Session_1	m	l	11.6552701287501	HC	5	base	eve	1GoNoGo	6.34485094850948	17.5442017025153	0.684983333333333	0.294103711843491	0.299302412957215	0.0285302073065267	1.9748814659597	1.94102932012071	385.363338021566	0.0339624464695395	0.997058718398306	2.133	0.555388987064362	0.306919634342194	0.0687297135591507	120	49
Dataset2017	P040	Session_1	m	l	11.6552701287501	HC	5	base	eve	2Alertness	5.32347344750042	16.3000677293503	0.627558510638298	0.271846950054169	0.205238757567031	0.0917632914341838	1.92167127087891	1.952733007351	307.622710383938	0.0354377332236224	0.996593961961144	5.11366666666667	0.609871089458466	0.179702177643776	0.06735510379076	121	49
Dataset2017	P040	Session_1	m	l	11.6552701287501	HC	5	base	eve	3Fixation	6.63308589607635	16.8719001501941	0.708104347826087	0.259881198406219	0.306148921663053	-0.0076230759985472	1.90022147078778	1.8325743939119	386.666666666667	0.0414807012146177	0.995564501541037	1.404	0.50747537612915	0.309427201747894	0.0426751263439655	122	49
Dataset2017	P040	Session_1	m	l	11.6552701287501	HC	5	base	eve	4Fixation	6.67851617787433	16.4250649871655	0.700898785425101	0.225362882018089	0.305562494959159	-0.0451148921989121	1.9431674547871	1.83667198837408	384.715555555556	0.0431884335184731	0.995454812748921	1.5	0.463103979825974	0.225197896361351	0.0346835739910603	123	49
Dataset2017	P040	Session_1	m	l	11.6552701287501	HC	5	base	mor	1GoNoGo	5.79545602839656	15.5399928708198	0.696423756019262	0.174291431903839	0.236633551610282	-0.0249603410007987	1.99726588203595	1.90921611125101	354.065611228986	0.0387527855196315	0.996917301966468	2.04233333333333	0.497154951095581	0.246148377656937	-0.129944756627083	124	49
Dataset2017	P040	Session_1	m	l	11.6552701287501	HC	5	base	mor	2Alertness	5.6018045210392	15.5558413828535	0.715427811044578	0.140475019812584	0.229953586081393	-0.0550111540507382	1.95922329478	1.8423243962886	332.988975597671	0.0287380064236234	0.998095195942783	5.382	0.509175717830658	0.207392901182175	-0.193489849567413	125	49
Dataset2017	P040	Session_1	m	l	11.6552701287501	HC	5	base	mor	3Fixation	8.00653594771242	16.9872006778269	0.812009803921569	0.154713839292526	0.294042096857905	-0.0854050210173274	1.97451166936701	1.82673597630099	372.247191011236	0.072515683301564	0.990207423040125	1.48333333333333	0.415339767932892	0.396279126405716	-0.208528563380241	126	49
Dataset2017	P040	Session_1	m	l	11.6552701287501	HC	5	base	mor	4Fixation	11.4990347227887	20.3558966550926	0.978020066889632	0.279287099838257	0.399879318503528	-0.0545822107823559	1.86388626125202	1.75042780246355	341.621495327103	0.0496561191568403	0.995660309405447	1.42666666666667	0.429835110902786	0.688889026641846	-0.131153345108032	127	49
Dataset2017	P040	Session_2	m	l	11.674435477799	HC	5	stim	eve	1GoNoGo	5.02536307414356	15.0723310358532	0.617825641025641	0.207100853323936	0.216154535698058	0.0157883067500795	1.96409364165095	1.91784035994306	304.951063111711	0.0279688041449756	0.998041065179359	1.97533333333333	0.535600185394287	0.18986114859581	-0.0284029506146908	128	50
Dataset2017	P040	Session_2	m	l	11.674435477799	HC	5	stim	eve	2Alertness	5.32971996386628	15.4178564721757	0.653055555555556	0.236945196986198	0.236966818271444	0.0258329350637822	2.05118950901799	2.0122296803005	365.653554533083	0.0371037098739757	0.996643150520954	5.14366666666667	0.588321387767792	0.199044585227966	-0.0023047246504575	129	50
Dataset2017	P040	Session_2	m	l	11.674435477799	HC	5	stim	eve	3Fixation	7.62379896526238	18.9716787917625	0.760309090909091	0.345194965600967	0.407900096639393	-0.0049245290304826	2.02186637012796	1.95307533361923	403.638996138996	0.0464085260472444	0.99564418285655	1.38133333333333	0.530250310897827	0.560491681098938	0.0447356961667538	130	50
Dataset2017	P040	Session_2	m	l	11.674435477799	HC	5	stim	eve	4Fixation	6.15328400475016	16.3012342638767	0.699766292134831	0.225984811782837	0.193189012582409	0.0663475056426618	1.67540496947748	1.68882995482249	345.995555555556	0.0347383454918034	0.995335977527886	1.5	0.501229524612427	0.269990175962448	-0.00689002545550466	131	50
Dataset2017	P040	Session_2	m	l	11.674435477799	HC	5	stim	mor	1GoNoGo	5.05417433284585	15.8737517387645	0.722738878143133	0.131309628486633	0.166155126145349	-0.00485572062558285	2.00119491544374	1.9331256551298	303.095392602206	0.0287093512199264	0.998136010693362	2.05466666666667	0.508162975311279	0.255637407302856	-0.248360440135002	132	50
Dataset2017	P040	Session_2	m	l	11.674435477799	HC	5	stim	mor	2Alertness	5.00416476026231	14.2865065647479	0.690066378066378	0.0899084806442261	0.186026270471699	-0.0671579302748969	1.99495720092301	1.86478276724612	313.112027761409	0.0214495928944257	0.99874086171164	5.091	0.485598415136337	0.169180855154991	-0.274637073278427	133	50
Dataset2017	P040	Session_2	m	l	11.674435477799	HC	5	stim	mor	3Fixation	6.52929632744603	16.4387846829131	0.760303448275862	0.102417632937431	0.186430363232042	-0.0397228588969316	1.92051901693918	1.82013100035939	259.642016015073	0.0405475494657533	0.996519220232695	1.41533333333333	0.455123633146286	0.277755826711655	-0.281046450138092	134	50
Dataset2017	P040	Session_2	m	l	11.674435477799	HC	5	stim	mor	4Fixation	7.64463296806881	16.8809799712553	0.807513043478261	0.12150252610445	0.25474080440959	-0.0850612718002271	1.95789487769524	1.81098782335695	325.457943925234	0.0413271605160117	0.99626399984222	1.42666666666667	0.400237560272217	0.389190822839737	-0.267663419246674	135	50
Dataset2017	P041	Session_1	m	r	13.9140434095156	HC	5	base	eve	1GoNoGo	4.83248195313812	17.7896911275605	0.710737463126844	0.0759259611368179	0.168935890097357	-0.0516778476049702	1.75138772920899	1.64438722568697	205.125148986889	0.0251969068809698	0.998160379871066	1.95766666666667	0.395659655332565	0.21152001619339	-0.289218574762344	136	51
Dataset2017	P041	Session_1	m	r	13.9140434095156	HC	5	base	eve	2Alertness	5.49403713621705	17.8596791880658	0.716573689416419	0.0764822438359261	0.195915500422788	-0.0784486186560317	1.80096011173375	1.66562294982705	220.884200256113	0.0288567367612324	0.997731639165796	5.46633333333333	0.363810360431671	0.240090519189835	-0.280147612094879	137	51
Dataset2017	P041	Session_1	m	r	13.9140434095156	HC	5	base	eve	3Fixation	10.5848616625701	19.2488044824755	0.928139534883721	0.136362478137016	0.22880792504218	-0.039452650392351	1.55901059420088	1.47031207709633	266.066666666667	0.0248409541907451	0.998113305842173	1.5	0.307502150535583	0.429238379001617	-0.252621233463287	138	51
Dataset2017	P041	Session_1	m	r	13.9140434095156	HC	5	base	mor	1GoNoGo	6.38119886022012	16.1545904423561	0.794688102893891	-0.0239150481939587	0.128774481902408	-0.113396647865142	1.73164625165399	1.56355053963954	198.321296742096	0.0174397792694439	0.998936374049031	2.077	0.334059785217655	0.150028655710772	-0.457278853125772	139	51
Dataset2017	P041	Session_1	m	r	13.9140434095156	HC	5	base	mor	2Alertness	5.64836686873286	15.5597736225977	0.738809801633606	-0.0483289635830616	0.125209671541193	-0.136773586271286	1.80490480735431	1.61111807319178	196.706847272275	0.0177394198407118	0.998907513408191	5.36466666666667	0.297518041922233	0.136672976952489	-0.459389247409629	140	51
Dataset2017	P041	Session_1	m	r	13.9140434095156	HC	5	base	mor	3Fixation	11.5773951857166	16.842065374189	1.03770588235294	-0.028853902593255	0.204801659157558	-0.179424898324337	1.71242010991923	1.47890346083832	235.213333333333	0.0372171125063406	0.996476766306804	1.5	0.227949798107147	0.356692671775818	-0.511171996593475	141	51
Dataset2017	P041	Session_2	m	r	14.1248622490537	HC	5	stim	eve	1GoNoGo	5.4670177383592	18.3417696060504	0.730636363636364	0.0741744562983513	0.174311750083363	-0.059213936288234	1.74582835482746	1.63146737156981	209.262815296989	0.0191154465871036	0.998952233913784	2.04833333333333	0.370363980531693	0.233536019921303	-0.284739673137665	142	52
Dataset2017	P041	Session_2	m	r	14.1248622490537	HC	5	stim	eve	2Alertness	4.94291172419921	17.380588063988	0.71583825136612	0.0263820383697748	0.150498043960417	-0.0885361710927978	1.75795075065898	1.61388461160087	201.796783535646	0.0207955293403558	0.998828890204047	5.40966666666667	0.339080572128296	0.186385795474052	-0.338155269622803	143	52
Dataset2017	P041	Session_2	m	r	14.1248622490537	HC	5	stim	eve	4Fixation	5.81195031281168	15.4057704949826	0.730483271375465	-0.00860686972737312	0.164892747311347	-0.138355609893162	1.67762229283752	1.48627412206389	218.333333333333	0.0179120838286632	0.998945268431247	1.5	0.284435510635376	0.0825783386826515	-0.352430194616318	144	52
Dataset2017	P041	Session_2	m	r	14.1248622490537	HC	5	stim	mor	1GoNoGo	7.93833410032214	16.4953035825399	0.910805031446541	-0.0345458053052425	0.156316928954392	-0.143399265654243	1.73971928380317	1.5413659438883	231.820073635345	0.0237118281788918	0.99797570280093	2.08233333333333	0.290838330984116	0.270170003175735	-0.522473096847534	145	52
Dataset2017	P041	Session_2	m	r	14.1248622490537	HC	5	stim	mor	2Alertness	7.48349429803022	15.2667884659285	0.834187919463087	-0.0568015947937965	0.160750428725745	-0.176709311536488	1.83021999902816	1.5956978859229	231.201636904762	0.0176331477480682	0.999093910077495	5.376	0.271203756332397	0.186381861567497	-0.514558494091034	146	52
Dataset2017	P041	Session_2	m	r	14.1248622490537	HC	5	stim	mor	3Fixation	11.1942015646572	15.2315990151104	0.990509433962264	-0.0820476934313774	0.197465484998993	-0.23047550026547	1.71067140035888	1.42615938739503	233.32	0.0342334024407297	0.997422060651332	1.5	0.174163669347763	0.280294954776764	-0.571813404560089	147	52
Dataset2017	P041	Session_2	m	r	14.1248622490537	HC	5	stim	mor	4Fixation	11.7867271695973	15.4821369327392	0.978158139534884	-0.0176403615623713	0.143619978233905	-0.0972662384058677	1.97411605522633	1.81449164139066	233.671111111111	0.0423771751762793	0.996333571536203	1.5	0.355019390583038	0.290735483169556	-0.551057159900665	148	52
Dataset2017	P042	Session_1	m	r	13.7032245699775	HC	5	stim	eve	1GoNoGo	3.20433051269288	14.456769859634	0.60684693877551	0.0381768271327019	0.131309937799196	-0.0727650393174164	1.49982428802353	1.37968295296157	191.409719987126	0.0158247863433749	0.998998333737853	2.07133333333333	0.423043608665466	0.014058412052691	-0.251156687736511	149	53
Dataset2017	P042	Session_1	m	r	13.7032245699775	HC	5	stim	eve	2Alertness	3.55266253627166	13.5846639872233	0.64111575562701	0.0442676842212677	0.19521179875809	-0.130164775310264	1.67297452202337	1.4899639991403	244.676647441404	0.0187546624133837	0.998581994814215	5.43266666666667	0.435821145772934	0.0261875689029694	-0.262065291404724	150	53
Dataset2017	P042	Session_1	m	r	13.7032245699775	HC	5	stim	mor	2Alertness	3.36386712283413	12.6552844594456	0.627417194570136	-0.0635008215904236	0.131412439722769	-0.174452500975699	1.7446767612238	1.51511358969929	211.164717348928	0.0139389615223073	0.999356178970602	5.472	0.332798540592194	-0.0579235032200813	-0.389857858419418	151	53
Dataset2017	P042	Session_1	m	r	13.7032245699775	HC	5	stim	mor	4Fixation	3.00140595390916	13.3402936125085	0.583548872180451	-0.0103274509310722	0.0785347726806214	-0.0455841919114389	1.6565404014449	1.55862958127552	172.471111111111	0.0107319564166245	0.999079826906067	1.5	0.389615803956985	-0.00417397264391184	-0.324891418218613	152	53
Dataset2017	P042	Session_2	m	r	13.9140434095156	HC	5	base	eve	1GoNoGo	3.06952049112328	13.1124814809439	0.636069970845481	-0.0425439551472664	0.130134016326959	-0.149106699758786	1.68539165611688	1.4830469776274	178.53682487725	0.0148881357217056	0.999214770311741	2.03666666666667	0.381174802780151	-0.0477348975837231	-0.378476709127426	153	54
Dataset2017	P042	Session_2	m	r	13.9140434095156	HC	5	base	eve	2Alertness	3.04703998514771	13.4272154230451	0.639345385347288	-0.0159183815121651	0.136727426610629	-0.134767658883234	1.71721083443862	1.52820009588417	210.287287976466	0.0114263122410603	0.999396284369971	5.32566666666667	0.42223858833313	-0.0334008745849133	-0.355803310871124	154	54
Dataset2017	P042	Session_2	m	r	13.9140434095156	HC	5	base	eve	3Fixation	3.28641957114435	13.5564342461044	0.71587915407855	-0.0215359460562468	0.144057611524601	-0.14687790862419	1.75786694561399	1.55546171624965	267.263704037898	0.0306585329735005	0.996932516966903	1.47766666666667	0.455842822790146	-0.0600569285452366	-0.3759406208992	155	54
Dataset2017	P042	Session_2	m	r	13.9140434095156	HC	5	base	mor	2Alertness	2.9544734644513	11.7701193561182	0.606351829988194	-0.112621560692787	0.0579273494176727	-0.146966715778393	1.80967445777437	1.60554393087658	157.077318326401	0.00873894378438165	0.999698253773732	5.44933333333333	0.351035356521606	-0.11614353954792	-0.472705602645874	156	54
Dataset2017	P042	Session_2	m	r	13.9140434095156	HC	5	base	mor	4Fixation	2.95670905427003	9.93936126365968	0.585418803418803	-0.176358804106712	0.0949723319271834	-0.253624190988333	1.79386772728067	1.48357902655418	186.276856132717	0.0256639712103712	0.998277202435886	1.22566666666667	0.272019147872925	-0.186968594789505	-0.510937809944153	157	54
Dataset2017	P043	Session_1	f	r	12.6929368843987	HC	5	base	eve	1GoNoGo	7.52908209354203	23.7601413174987	0.83762358276644	0.305958539247513	0.2243048553989	0.117651197939526	1.82274026437658	1.88281492983817	290.174391201885	0.0236292555975581	0.998673637288219	2.12166666666667	0.614284992218018	0.568302690982819	-0.153012782335281	158	55
Dataset2017	P043	Session_1	f	r	12.6929368843987	HC	5	base	eve	2Alertness	9.69488909291709	25.0666153539091	0.915031096563012	0.371796160936356	0.318142674655127	0.090610999542544	1.90561599641826	1.93603259336128	338.838787878788	0.0388500482049417	0.996784764387685	5.5	0.675146162509918	0.667170524597168	-0.121668301522732	159	55
Dataset2017	P043	Session_1	f	r	12.6929368843987	HC	5	base	eve	3Fixation	12.2321891911928	24.7944465327791	1.0226990881459	0.371052318709327	0.323588941114409	0.090240011386443	1.83561531808835	1.86787210112105	373.853333333333	0.0370909979881413	0.997221436721115	1.5	0.622190983630089	0.765403280308862	-0.132327837366067	160	55
Dataset2017	P043	Session_1	f	r	12.6929368843987	HC	5	base	eve	4Fixation	8.38414634146342	22.627480886726	0.861478260869565	0.312679667689733	0.272227621890555	0.0721614471909927	1.84815446523587	1.86193659877941	352.248888888889	0.03250992343009	0.997541298384608	1.5	0.610600796466732	0.591114202698125	-0.160678791382137	161	55
Dataset2017	P043	Session_1	f	r	12.6929368843987	HC	5	base	mor	1GoNoGo	9.26907819802835	23.1392261715205	0.98519806763285	0.273829430341721	0.248599251646076	0.0619635622530156	1.91905929205297	1.92040380626308	321.260239445495	0.0218533333632345	0.999001008825637	2.116	0.711568713188171	0.4477618932724	-0.222283542156219	162	55
Dataset2017	P043	Session_1	f	r	12.6929368843987	HC	5	base	mor	2Alertness	7.99512588195984	21.018493953442	0.952776792908944	0.207821726799011	0.266409024250334	-0.0201956354567344	1.99555563994211	1.91232459765304	363.83654378731	0.0257418485809042	0.998604776760861	5.41633333333333	0.656514406204224	0.412117302417755	-0.317484050989151	163	55
Dataset2017	P043	Session_1	f	r	12.6929368843987	HC	5	base	mor	3Fixation	8.92307692307693	20.5045532564343	0.962707692307692	0.211604642258307	0.236379942975647	0.0145676427986439	1.94006359322394	1.89334870626911	347.644444444444	0.0359263372098994	0.997438759614364	1.5	0.597469981840969	0.488372667469045	-0.299764097595582	164	55
Dataset2017	P043	Session_1	f	r	12.6929368843987	HC	5	base	mor	4Fixation	10.7311579872555	20.6755917584966	1.06475675675676	0.224584594368935	0.231534587963271	0.0330678846860618	1.80725078957406	1.7832314217232	350.186666666667	0.0259082141152194	0.998599372444818	1.5	0.580085813999176	0.530732750892639	-0.290093749761581	165	55
Dataset2017	P043	Session_2	f	r	12.7121022334476	HC	5	stim	eve	1GoNoGo	7.64188271422666	26.492998633808	0.840861985472155	0.389131337404251	0.242010454133175	0.192252480358057	2.02501049783256	2.15329715432899	273.445669291339	0.0288798862754205	0.998588541107937	2.11666666666667	0.77189439535141	0.585254907608032	-0.0819485262036324	166	56
Dataset2017	P043	Session_2	f	r	12.7121022334476	HC	5	stim	eve	2Alertness	7.89699836161858	23.9064266801389	0.877688212927757	0.3450907766819	0.287026280331301	0.100481253981222	2.01302626930668	2.0499202560075	351.535087719298	0.0314590474943182	0.998342591698028	5.472	0.702591180801392	0.574953496456146	-0.138836994767189	167	56
Dataset2017	P043	Session_2	f	r	12.7121022334476	HC	5	stim	eve	3Fixation	10.8077869769523	27.32005617695	1.07118042813456	0.469204095752088	0.353987953325041	0.16189378361713	2.08507962334213	2.18111012572346	389.195555555556	0.0365419514985017	0.997832342758356	1.5	0.892422996525923	0.723924050777649	-0.070417718515976	168	56
Dataset2017	P043	Session_2	f	r	12.7121022334476	HC	5	stim	eve	4Fixation	10.0933111603843	25.9326506578975	1.03184090909091	0.410482263069682	0.346892162089415	0.111724281882252	1.94722724781708	1.99744271515947	403.564444444444	0.0385790479669593	0.997185784981682	1.5	0.773032445472065	0.663014118636717	-0.0944096638443685	169	56
Dataset2017	P043	Session_2	f	r	12.7121022334476	HC	5	stim	mor	1GoNoGo	5.65869837802856	20.8195884211784	0.819910447761194	0.176864519715309	0.144325724632685	0.076299065274939	2.00789914035495	2.02077289357282	253.541538461538	0.0182977244831092	0.999355954146635	2.16666666666667	0.640304267406464	0.301943719387054	-0.305365353822708	170	56
Dataset2017	P043	Session_2	f	r	12.7121022334476	HC	5	stim	mor	2Alertness	6.36476875477155	20.852821092457	0.839710049423394	0.207141548395157	0.191099054696236	0.0572837880724564	2.01991348381079	2.01339245197764	310.814074028904	0.0169536858140182	0.999494159803007	5.46633333333333	0.659562170505524	0.367056369781494	-0.283121436834335	171	56
Dataset2017	P043	Session_2	f	r	12.7121022334476	HC	5	stim	mor	3Fixation	8.33401310601735	20.7567190880899	0.927879598662207	0.215153644038853	0.200233186259079	0.0567331215494622	2.1559185248183	2.14455071317944	308.262222222222	0.0183325566396482	0.999462066280699	1.5	0.649111360415048	0.445453941910815	-0.303210906409257	172	56
Dataset2017	P043	Session_2	f	r	12.7121022334476	HC	5	stim	mor	4Fixation	8.91442568271837	20.789830163763	0.979653846153846	0.237786144018173	0.22039053287428	0.0595577809138578	2.04618822734088	2.041111224446	343.429213483146	0.0151001272112605	0.999576834188	1.48333333333333	0.67392498254776	0.488271683454514	-0.289240926504135	173	56
Dataset2017	P044	Session_1	f	r	9.93038871434732	HC	5	stim	eve	1GoNoGo	4.94837820350522	19.1112614883086	0.652795847750865	0.313736587762833	0.24237170697554	0.125094593762113	1.58578780478443	1.66079069605347	314.849799732977	0.0231121978107091	0.998022747767932	1.99733333333333	0.613514959812164	0.364469140768051	0.0313520729541779	174	57
Dataset2017	P044	Session_1	f	r	9.93038871434732	HC	5	stim	eve	2Alertness	5.43366995413294	18.5535282501453	0.690464891041162	0.280070960754967	0.306116866217554	0.0341926184612119	1.79567604159522	1.77314702947122	358.108752982544	0.0297350853614854	0.997431694815879	5.30866666666667	0.545092289826718	0.389889851027516	-0.00866561129230147	175	57
Dataset2017	P044	Session_1	f	r	9.93038871434732	HC	5	stim	eve	3Fixation	4.49615149904526	16.5140057487031	0.647845036319613	0.203713847441751	0.21690516938536	0.0349595439125676	1.61712665096488	1.60100456412625	297.288888888889	0.0193020076823813	0.998691959825203	1.5	0.474260704869834	0.270893201092845	-0.0476451925232198	176	57
Dataset2017	P044	Session_1	f	r	9.93038871434732	HC	5	stim	eve	4Fixation	4.69949092014285	16.2598170529164	0.643635514018692	0.190720676066517	0.214306008951805	0.02346442422229	1.63201127895968	1.60392389832867	306.084444444444	0.0154115990026116	0.999074897291888	1.5	0.440665877429726	0.226735296746986	-0.0395844050395275	177	57
Dataset2017	P044	Session_1	f	r	9.93038871434732	HC	5	stim	mor	1GoNoGo	4.31103667259849	16.5623276805438	0.699450643776824	0.114307425916195	0.182919161708669	-0.0216857570528523	1.73119277954624	1.6548222825745	274.27128912824	0.023256502533227	0.998593436902823	1.98066666666667	0.468896389007568	0.241006597876549	-0.257745832204819	178	57
Dataset2017	P044	Session_1	f	r	9.93038871434732	HC	5	stim	mor	2Alertness	4.67148645427821	15.417015659034	0.684057328990228	0.115787193179131	0.23026534982043	-0.0631815712333116	1.83633145639577	1.71514403550533	335.386482688131	0.0174510694303467	0.999206200513535	5.218	0.462193816900253	0.226303353905678	-0.235441163182259	179	57
Dataset2017	P044	Session_1	f	r	9.93038871434732	HC	5	stim	mor	3Fixation	4.11771441658078	13.9021039623549	0.672991549295775	0.030647799372673	0.168802060711944	-0.102339469392649	1.77618029376671	1.61773502347121	270.507246376812	0.0178304880269088	0.999024074608143	1.472	0.370184361934662	0.109663262963295	-0.308176338672638	180	57
Dataset2017	P044	Session_1	f	r	9.93038871434732	HC	5	stim	mor	4Fixation	3.93576373926283	13.9149797471609	0.629328621908127	0.0697049647569656	0.0757281500759547	0.0368324153222928	1.59044176203424	1.57703546613931	209.677419354839	0.00977483929347426	0.999598516203156	1.41566666666667	0.41748583316803	0.126454904675484	-0.237053379416466	181	57
Dataset2017	P044	Session_2	f	r	9.94955406339624	HC	5	base	eve	1GoNoGo	5.83128216603267	18.300928836726	0.665277064220183	0.308687746524811	0.274564255613519	0.0772793920628796	1.63626378123068	1.66185704083479	308.680401838924	0.0263514040264747	0.997979590062789	1.95766666666667	0.565790116786957	0.38918125629425	0.0374478548765182	182	58
Dataset2017	P044	Session_2	f	r	9.94955406339624	HC	5	base	eve	2Alertness	6.19415600096594	17.0633325190833	0.664008486562942	0.215608909726143	0.274051388129396	-0.00565419147984823	1.71902230179342	1.65906781019738	293.133936934124	0.0214432611800302	0.998827057391114	5.33833333333333	0.474240452051163	0.326117694377899	-0.0636211410164833	183	58
Dataset2017	P044	Session_2	f	r	9.94955406339624	HC	5	base	eve	3Fixation	5.59698985419606	14.9407071952426	0.65104132231405	0.129239827394485	0.208998567641585	-0.0413398527962236	1.6309005845971	1.53804401144716	272.833063957516	0.026924482979988	0.997586221672959	1.44366666666667	0.417980492115021	0.171835705637932	-0.134391203522682	184	58
Dataset2017	P044	Session_2	f	r	9.94955406339624	HC	5	base	eve	4Fixation	5.08187335394481	15.0617202307134	0.623098591549296	0.120521143078804	0.196570326689203	-0.0262734086605865	1.65837414183624	1.57971618091436	245.777777777778	0.0187763969957197	0.998826750783472	1.5	0.39544215798378	0.15436378121376	-0.117317378520966	185	58
Dataset2017	P044	Session_2	f	r	9.94955406339624	HC	5	base	mor	1GoNoGo	6.54441654710665	15.6353435939025	0.716507352941177	0.164164617657661	0.221375262128653	-0.00874130360584079	1.67907055157703	1.61729093964223	343.721340388007	0.0257638516741868	0.998166831373365	1.89	0.454246044158936	0.312415540218353	-0.188430741429329	186	58
Dataset2017	P044	Session_2	f	r	9.94955406339624	HC	5	base	mor	2Alertness	5.06341190821798	14.9614904097803	0.680533109807209	0.12053170800209	0.172387785405639	-0.0138292951626388	1.72306618294562	1.65480884996381	270.228997470377	0.0175944887709861	0.999227728732971	5.00733333333333	0.454298764467239	0.247025430202484	-0.236371636390686	187	58
Dataset2017	P044	Session_2	f	r	9.94955406339624	HC	5	base	mor	3Fixation	4.66718838311378	14.0593039067416	0.681080213903743	0.0741146877408028	0.164185221049516	-0.0573268227495633	1.61077989609369	1.5025719232347	298.761435608726	0.0162606977864698	0.999263213276849	1.421	0.362741351127625	0.168381482362747	-0.213206976652145	188	58
Dataset2017	P044	Session_2	f	r	9.94955406339624	HC	5	base	mor	4Fixation	4.36727415601294	12.7736663421782	0.602483271375465	0.0142128821462393	0.121554024934857	-0.0640614442753634	1.56061868880941	1.44726058149432	204.631313131313	0.00965571670358372	0.999568841270472	1.32	0.323496609926224	0.0766808465123177	-0.274197161197662	189	58
Dataset2017	P045	Session_1	m	l	12.9503001430556	HC	5	stim	eve	1GoNoGo	6.60969675390184	16.6252603173435	0.662890510948905	0.219290226697922	0.289579038836013	-0.0404739451939667	1.74504901481069	1.6494526403598	353.865336658354	0.0275851514054761	0.998171034677941	2.13866666666667	0.431848168373108	0.173867270350456	0.0831148773431778	190	59
Dataset2017	P045	Session_1	m	l	12.9503001430556	HC	5	stim	eve	2Alertness	7.58547596762647	16.1158485905603	0.697336343115124	0.211215913295746	0.323605226017199	-0.078793676359847	1.81567217682031	1.67952523400714	374.448484848485	0.0290836665307323	0.998129445558118	5.5	0.41226401925087	0.1548210978508	0.079704724252224	191	59
Dataset2017	P045	Session_1	m	l	12.9503001430556	HC	5	stim	eve	3Fixation	7.52946501627757	15.3097299731665	0.661601713062098	0.163528694973991	0.304799564876301	-0.115524695445342	1.73927793370859	1.56881310532413	349.827898550725	0.0341114803214314	0.997260317609588	1.472	0.37089810363905	-0.0189421603855798	0.135611680106339	192	59
Dataset2017	P045	Session_1	m	l	12.9503001430556	HC	5	stim	eve	4Fixation	7.10505667685014	15.4856873005465	0.639392197125257	0.158182457089424	0.299893370157378	-0.112325928915811	1.75150334491888	1.58385110802883	345.982222222222	0.0320393184484362	0.997442891763856	1.5	0.352977365255356	-0.00389581313356757	0.122475564479828	193	59
Dataset2017	P045	Session_1	m	l	12.9503001430556	HC	5	stim	mor	1GoNoGo	4.63351117886179	12.8403098498709	0.6371171875	-0.0244042724370956	0.176932675013062	-0.172679318781262	1.86781238743639	1.63613280257789	268.39229883166	0.0272436687884686	0.998206816651219	2.02566666666667	0.328564167022705	0.0118307191878557	-0.328297704458237	194	59
Dataset2017	P045	Session_1	m	l	12.9503001430556	HC	5	stim	mor	2Alertness	5.42925068239851	13.3230605567684	0.658076534296029	-0.00598923768848181	0.195540160913172	-0.168220441619558	1.88658724646628	1.65877348044854	278.165171214063	0.024365271267445	0.998542540073011	5.461	0.322289496660233	0.0376071482896805	-0.300184667110443	195	59
Dataset2017	P045	Session_1	m	l	12.9503001430556	HC	5	stim	mor	3Fixation	4.23006916636331	10.8157854086697	0.593707462686567	-0.121483221650124	0.148348023143515	-0.249888861179498	1.97049522581294	1.65836256359169	260.057531380753	0.0318251861378089	0.997658195995575	1.27466666666667	0.27764356136322	-0.188239619135857	-0.37125825881958	196	59
Dataset2017	P045	Session_1	m	l	12.9503001430556	HC	5	stim	mor	4Fixation	4.30734110296768	11.1121056001926	0.578679802955665	-0.0978129747253117	0.154434635103024	-0.232420710052331	1.8070272945693	1.51752639171733	261.048888888889	0.0159212000712917	0.999187680620869	1.5	0.254981355057253	-0.188242293558048	-0.299565225373524	197	59
Dataset2017	P045	Session_2	m	l	12.9694654921046	HC	5	base	eve	1GoNoGo	6.49462517847239	15.9428342342458	0.642920174165457	0.201250717043877	0.271352995012749	-0.0421304682499277	1.72842198617159	1.63169430153964	345.20885286783	0.02640459148368	0.998075799766958	2.13866666666667	0.422793984413147	0.0973554402589798	0.0951080024242401	198	60
Dataset2017	P045	Session_2	m	l	12.9694654921046	HC	5	base	eve	2Alertness	6.70841178788805	16.1525432037927	0.656375822860563	0.189111858606339	0.277948046180329	-0.0526781566448127	1.72034915639103	1.61332878708312	332.364848484848	0.0250189742409626	0.998340585976945	5.5	0.410304635763168	0.085848942399025	0.0734112858772278	199	60
Dataset2017	P045	Session_2	m	l	12.9694654921046	HC	5	base	eve	3Fixation	6.27389835542191	14.7654199253092	0.627689497716895	0.122088618576527	0.246767049483979	-0.0985591811110208	1.69185953553603	1.53985806898276	318.572421784473	0.0493475854377379	0.993927162756057	1.43833333333333	0.356025606393814	-0.0295968782156706	0.0412840507924557	200	60
Dataset2017	P045	Session_2	m	l	12.9694654921046	HC	5	base	eve	4Fixation	6.72882754745475	15.3236745587018	0.639015118790497	0.140805603074656	0.245784403547976	-0.0752145267802172	1.6653678342174	1.53754783913843	328.737777777778	0.0361607300552428	0.996601059832275	1.5	0.34207054763105	-0.00933584140390572	0.0935477487168708	201	60
Dataset2017	P045	Session_2	m	l	12.9694654921046	HC	5	base	mor	1GoNoGo	3.97355565912347	13.0185064277704	0.593851380042463	-0.0616606436669827	0.130657982097663	-0.161145955998842	1.88039512347012	1.65985143921905	215.156923076923	0.0179796321263843	0.999222289052752	2.16666666666667	0.292326182126999	-0.0188549347221851	-0.366128534078598	202	60
Dataset2017	P045	Session_2	m	l	12.9694654921046	HC	5	base	mor	2Alertness	4.69022288221213	13.3645706317697	0.6150658882402	-0.0262354630976915	0.127107873319949	-0.114906573645236	1.84775172512737	1.67447855954791	227.640449438202	0.0214437907195727	0.998704202998163	5.39933333333333	0.332592248916626	-0.00485972221940756	-0.320672184228897	203	60
Dataset2017	P046	Session_1	m	l	9.80170708501886	HC	5	stim	mor	1GoNoGo	5.49093183239525	14.942008393893	0.778962637362637	0.0134564712643623	0.198284030116003	-0.121318127690725	1.63154572498056	1.45869049830787	274.750387596899	0.019906701977605	0.999022070986066	2.15	0.407786130905151	0.143833205103874	-0.409331083297729	204	61
Dataset2017	P046	Session_1	m	l	9.80170708501886	HC	5	stim	mor	2Alertness	5.33659026349298	14.8508671457343	0.761093373493976	0.0225787796080112	0.199698617350294	-0.119647731223335	1.73578975285698	1.56131207299342	311.954320987654	0.0135423389484484	0.999459753170366	5.4	0.396162062883377	0.160213068127632	-0.403023779392242	205	61
Dataset2017	P046	Session_2	m	l	9.82087243406778	HC	5	base	eve	1GoNoGo	6.60679169968595	17.5870341209024	0.839191335740072	0.137020796537399	0.331504443637524	-0.107157545060189	1.74282678743344	1.58061700860674	363.269260822003	0.0267792092623961	0.998200432154237	2.133	0.478781789541245	0.323735445737839	-0.304262191057205	206	62
Dataset2017	P046	Session_2	m	l	9.82087243406778	HC	5	base	eve	2Alertness	6.59465737514516	16.7791661749114	0.786977142857143	0.116807244718075	0.295352884362217	-0.10531570370853	1.68938036569274	1.53070068830463	344.345543192899	0.0187875167137737	0.998934571248108	5.33266666666667	0.438038349151611	0.277669250965118	-0.290835291147232	207	62
Dataset2017	P046	Session_2	m	l	9.82087243406778	HC	5	base	eve	3Fixation	4.52997967479675	15.045881303075	0.6859625	0.0318782180547714	0.194699004428161	-0.113897252897699	1.53921064155656	1.37669296081953	243.897777777778	0.0150108225476222	0.999272807752694	1.5	0.363110601902008	0.109516263008118	-0.319352775812149	208	62
Dataset2017	P046	Session_2	m	l	9.82087243406778	HC	5	base	mor	1GoNoGo	5.41076931111924	15.3347496054232	0.772145610278373	0.00846717040985823	0.246873341303739	-0.167394192598949	1.6956639336181	1.47470728264057	282.462791790694	0.017414697721871	0.999227548263002	2.12766666666667	0.40524160861969	0.136369824409485	-0.425917714834213	209	62
Dataset2017	P046	Session_2	m	l	9.82087243406778	HC	5	base	mor	2Alertness	4.60132066109392	14.2926106425328	0.708967136150235	-0.00434852298349142	0.214374343048339	-0.168380019910771	1.65625692178245	1.43555922814024	275.683076735836	0.0176399372970699	0.999094524687735	5.47766666666667	0.398210942745209	0.0812471285462379	-0.413833737373352	210	62
Dataset2017	P047	Session_1	m	r	12.0686940868053	HC	5	stim	eve	1GoNoGo	6.98154600593624	29.7783596544945	0.914736507936508	0.579030394554138	0.362275877057611	0.260653703035653	2.01383563544426	2.21087650502498	443.295384615385	0.0369092786372792	0.996894219641029	2.16666666666667	1.02891182899475	0.691561460494995	0.119956292212009	211	63
Dataset2017	P047	Session_1	m	r	12.0686940868053	HC	5	stim	eve	2Alertness	6.44851497733272	26.5055443963871	0.903935147654893	0.516960561275482	0.36247895628856	0.196345272586688	2.10609354608344	2.23591175179858	477.925544942444	0.0438677693748643	0.996176415777148	5.444	0.976572930812836	0.639593482017517	0.047394510358572	212	63
Dataset2017	P047	Session_1	m	r	12.0686940868053	HC	5	stim	eve	3Fixation	6.6353129899012	24.9090786673004	0.895650224215247	0.442333221435547	0.266810092543028	0.215126840870548	2.03774495202893	2.1885037144051	443.844444444444	0.0828694895491868	0.989800282216637	1.5	0.881474792957306	0.647025763988495	-0.0678621679544449	213	63
Dataset2017	P047	Session_1	m	r	12.0686940868053	HC	5	stim	eve	4Fixation	7.37742016595424	25.9670646511289	0.967571134020618	0.488736718893051	0.375735021335376	0.157109008041142	2.13561727137735	2.22526662014117	521.413333333333	0.0409783986169498	0.996708570903706	1.5	0.906065344810486	0.69739830493927	-0.00516695948317647	214	63
Dataset2017	P047	Session_1	m	r	12.0686940868053	HC	5	stim	mor	1GoNoGo	6.69448446011955	26.6893112728877	0.978272912423625	0.383949041366577	0.254344996078176	0.170073438335895	2.05240059719325	2.15764301601883	376.317768724538	0.0253661498750342	0.998721741395253	2.12733333333333	0.92476212978363	0.556884467601776	-0.180361494421959	215	63
Dataset2017	P047	Session_1	m	r	12.0686940868053	HC	5	stim	mor	2Alertness	6.859095284998	25.014704549559	0.979373032169747	0.395536631345749	0.275617561616724	0.158226474861157	2.16383204989333	2.25370761994793	441.270585332758	0.0509423032372808	0.995972407809059	5.40433333333333	0.91938841342926	0.570229947566986	-0.157681152224541	216	63
Dataset2017	P047	Session_1	m	r	12.0686940868053	HC	5	stim	mor	3Fixation	6.52164359481433	22.3000410890195	0.935178378378378	0.300672024488449	0.227638400975309	0.112645041430948	2.04387931481354	2.0919625061278	384.462222222222	0.0412373599785438	0.996997809641848	1.5	0.774574756622314	0.533105611801147	-0.239002153277397	217	63
Dataset2017	P047	Session_1	m	r	12.0686940868053	HC	5	stim	mor	4Fixation	5.43218865024471	20.3013004617644	0.884985074626866	0.275488495826721	0.228915967309083	0.0754564839043714	2.06711330577528	2.07727402664001	395.293333333333	0.0252230372548155	0.998392024778411	1.5	0.767453968524933	0.465966165065765	-0.2531418800354	218	63
Dataset2017	P047	Session_2	m	r	12.0878594358543	HC	5	base	eve	1GoNoGo	8.10214287709887	30.691615659461	1.03414432989691	0.565452992916107	0.370154180903789	0.252314697563922	2.10404166731136	2.28989411253989	462.978461538462	0.05021132665414	0.99532361085491	2.16666666666667	1.04309117794037	0.724563658237457	0.0440538041293621	219	64
Dataset2017	P047	Session_2	m	r	12.0878594358543	HC	5	base	eve	2Alertness	7.84709489545935	28.6196301515042	0.978782059380922	0.532917857170105	0.347851630310887	0.237090327799488	2.06463964271581	2.23651234529061	472.900744719814	0.0916460023869344	0.988289216461946	5.46066666666667	1.00579714775085	0.69180428981781	0.0157148502767086	220	64
Dataset2017	P047	Session_2	m	r	12.0878594358543	HC	5	base	eve	3Fixation	7.1413980471463	25.58609749998	0.921798994974874	0.433535039424896	0.267042625427358	0.215026858247331	2.0490577482285	2.19935918053568	407.64	0.0923221008814837	0.987509106884721	1.5	0.869807004928589	0.624235808849335	-0.0680371224880219	221	64
Dataset2017	P047	Session_2	m	r	12.0878594358543	HC	5	base	eve	4Fixation	6.52173913043478	26.6970258368321	0.912402173913043	0.433599889278412	0.282464436386046	0.191116024023789	2.01219835199465	2.13975326090514	373.071111111111	0.037293777898386	0.996845446032096	1.5	0.915499031543732	0.536943316459656	-0.0478368140757084	222	64
Dataset2017	P047	Session_2	m	r	12.0878594358543	HC	5	base	mor	1GoNoGo	8.12374205613401	29.8641552725155	1.10205068226121	0.482661636959376	0.312628869950558	0.2196476297839	2.10544767306904	2.25858863775191	434.886153846154	0.0387961247890235	0.997384065764118	2.16666666666667	1.05684815907556	0.609929981253801	-0.0999579184410497	223	64
Dataset2017	P047	Session_2	m	r	12.0878594358543	HC	5	base	mor	2Alertness	8.17801375292662	29.0077159810905	1.09840362811791	0.477021306753159	0.309397625400026	0.212395641212284	2.13905068233203	2.28387821003398	444.4	0.0489891235560443	0.99619312284862	5.45	1.03544497489929	0.633194327354431	-0.104889094829559	224	64
Dataset2017	P047	Session_2	m	r	12.0878594358543	HC	5	base	mor	3Fixation	6.9499959213639	24.6490504885435	0.927357859531773	0.315123796463013	0.202025552158087	0.157612206634274	1.85431433609706	1.95335265171504	308.088888888889	0.0251692104831111	0.998668743370222	1.5	0.761245250701904	0.572342097759247	-0.224278450012207	225	64
Dataset2017	P047	Session_2	m	r	12.0878594358543	HC	5	base	mor	4Fixation	5.32396459698669	20.3263333903296	0.85608864265928	0.27280732680952	0.203425232996591	0.0982512553996319	1.99762544498062	2.0327759127587	352.633500684619	0.0344841612042784	0.997686426674229	1.46066666666667	0.794686909105842	0.416457800093875	-0.246139856285665	226	64
Dataset2017	P048	Session_1	f	r	14.9188552810804	HC	5	base	eve	1GoNoGo	7.77372085098095	19.7294658099034	0.724790419161677	0.433942943811417	0.503416078976604	-0.0186163383362079	1.72811629163791	1.65491239316725	472.886388498203	0.0448644163673882	0.99656319781557	2.133	0.591654598712921	0.477165073156357	0.255470186471939	227	65
Dataset2017	P048	Session_1	f	r	14.9188552810804	HC	5	base	eve	2Alertness	8.36431226765795	19.4685184061042	0.768646840148699	0.413722276687622	0.529482132941872	-0.0675193683688488	1.76726393929894	1.64392041891744	519.839094908862	0.0434448420091423	0.996604155934626	5.30333333333333	0.549231946468353	0.535133302211761	0.203089222311974	228	65
Dataset2017	P048	Session_1	f	r	14.9188552810804	HC	5	base	eve	4Fixation	8.59670216420474	19.4036626633419	0.787225352112676	0.345982223749161	0.516862842648336	-0.118634321691247	1.73256939030668	1.55920684445707	496.826666666667	0.046697828784072	0.995961675071972	1.5	0.434199661016464	0.597397148609161	0.0861228555440903	229	65
Dataset2017	P048	Session_1	f	r	14.9188552810804	HC	5	base	mor	1GoNoGo	7.36193633807131	17.7016367949691	0.768796769851952	0.263039439916611	0.480044379581654	-0.163718366707788	1.92147527013611	1.69706153971758	468.440216499918	0.0411690549191902	0.997015612547448	2.03233333333333	0.513414084911346	0.404387801885605	-0.0579555183649063	230	65
Dataset2017	P048	Session_1	f	r	14.9188552810804	HC	5	base	mor	2Alertness	8.48096671077124	17.8764320834982	0.828658665386462	0.289381831884384	0.543066858002381	-0.199625795347817	1.86101794134295	1.60260650218405	531.139147024432	0.0448492905477064	0.996480588726593	5.41633333333333	0.512162804603577	0.502529203891754	-0.0564421303570271	231	65
Dataset2017	P048	Session_1	f	r	14.9188552810804	HC	5	base	mor	3Fixation	9.25206704296342	16.8415243559989	0.869927813163482	0.175903895198544	0.450924077324452	-0.218884033339505	1.82154373016873	1.5451209603511	455.262222222222	0.0521530984332844	0.994871984951742	1.5	0.344075969775088	0.478445364039445	-0.177791945379466	232	65
Dataset2017	P048	Session_1	f	r	14.9188552810804	HC	5	base	mor	4Fixation	8.71968017200833	16.5713137146671	0.816652892561983	0.162840116424401	0.4719853519463	-0.256766335274715	1.75530376811423	1.44309107748726	439.177777777778	0.0411500043019395	0.99644005016074	1.5	0.334608428509455	0.468743299309171	-0.190392847964787	233	65
Dataset2017	P048	Session_2	f	r	14.9380206301293	HC	5	stim	eve	1GoNoGo	8.86798475375053	22.1204691017685	0.795921478060046	0.529872357845306	0.577622895678687	0.00747878461247189	1.73423852584142	1.6869363618135	541.451688923802	0.0512614523172161	0.995720101241558	2.12166666666667	0.697052180767059	0.598414182662964	0.326084107160568	234	66
Dataset2017	P048	Session_2	f	r	14.9380206301293	HC	5	stim	eve	2Alertness	9.00142022810598	23.0370141461832	0.829263814616756	0.557812213897705	0.671490420998192	-0.0559153015687369	1.73459584918274	1.62388831188056	576.262851480243	0.0606843680460014	0.994731419578842	5.382	0.710629284381866	0.688858330249786	0.316263556480408	235	66
Dataset2017	P048	Session_2	f	r	14.9380206301293	HC	5	stim	eve	3Fixation	9.05177280939476	20.8407631746199	0.811180555555556	0.408098936080933	0.570286928835738	-0.108909323133497	1.75871559227466	1.59425214143735	519.155555555556	0.0550333688219591	0.994788370563742	1.5	0.492258578538895	0.652464389801025	0.156330227851868	236	66
Dataset2017	P048	Session_2	f	r	14.9380206301293	HC	5	stim	eve	4Fixation	9.20363398264854	21.2178196152866	0.830597315436242	0.438688069581985	0.604594162295309	-0.115419942659859	1.68632802932977	1.51764052987823	550.04	0.0542161332477315	0.994911120369916	1.5	0.52761173248291	0.66833108663559	0.19124598801136	237	66
Dataset2017	P048	Session_2	f	r	14.9380206301293	HC	5	stim	mor	1GoNoGo	8.15653713483317	18.72676584569	0.82316395494368	0.331351518630981	0.506492395364877	-0.114435252777417	1.89742599210986	1.72305504174881	505.929230769231	0.047314037761787	0.996458347959361	2.16666666666667	0.562951445579529	0.514067649841309	-0.00268202228471637	238	66
Dataset2017	P048	Session_2	f	r	14.9380206301293	HC	5	stim	mor	2Alertness	8.94660218805736	18.5848691330084	0.85588478156505	0.33471617102623	0.56159223232909	-0.169938158018568	1.81116429975575	1.58401526964212	543.572169034697	0.0409306113795834	0.997033356069094	5.46633333333333	0.541798889636993	0.548000454902649	-0.00900035630911589	239	66
Dataset2017	P048	Session_2	f	r	14.9380206301293	HC	5	stim	mor	3Fixation	8.53400711596968	16.9701484589093	0.837953488372093	0.178045461980927	0.4813039540384	-0.242185997168154	1.80934245918535	1.51000313803517	440.391111111111	0.0417796779185943	0.996961456251902	1.5	0.375245361253939	0.441875606002702	-0.17926952296274	240	66
Dataset2017	P048	Session_2	f	r	14.9380206301293	HC	5	stim	mor	4Fixation	8.74183398022585	16.9320638531824	0.832785854616896	0.178218082744298	0.467857904404243	-0.23519877917922	1.81069018992102	1.51829551477956	470.986666666667	0.045309650426551	0.996283720385245	1.5	0.34621392038334	0.460164568178268	-0.145813623681498	241	66
Dataset2017	P055	Session_1	m	r	13.5252606145232	HC	5	stim	eve	2Alertness	4.37064772369387	17.0202272344747	0.661262553802009	0.194898411631584	0.205445574620945	0.0205993990150493	1.76062814281848	1.72561300067935	294.11013974858	0.0134779618479077	0.999460002666401	5.22366666666667	0.514355778694153	0.30332937836647	-0.149282827973366	242	79
Dataset2017	P055	Session_1	m	r	13.5252606145232	HC	5	stim	eve	3Fixation	7.05103160871426	18.3796885101598	0.790947368421053	0.205866992473602	0.371709897402264	-0.116501687492321	1.77717535319264	1.6045364329624	384.048888888889	0.029641783210445	0.998148499427003	1.5	0.410509705543518	0.50875598192215	-0.196281477808952	243	79
Dataset2017	P055	Session_1	m	r	13.5252606145232	HC	5	stim	eve	4Fixation	8.51722802942315	19.4828251711759	0.846352380952381	0.264858901500702	0.439551104138086	-0.116486938195694	1.81034929288948	1.63667722695201	394.964444444444	0.0304939643299833	0.998176729886388	1.5	0.432089060544968	0.616516768932343	-0.154204949736595	244	79
Dataset2017	P055	Session_1	m	r	13.5252606145232	HC	5	stim	mor	1GoNoGo	4.42926829268293	16.6033090700775	0.751808	0.02858816832304	0.148878683888029	-0.0834004095475907	1.70755659398008	1.57021806191845	216.867692307692	0.0108578476824821	0.999652842291204	2.16666666666667	0.411327868700027	0.202032387256622	-0.410254508256912	245	79
Dataset2017	P055	Session_1	m	r	13.5252606145232	HC	5	stim	mor	2Alertness	4.78997289972899	15.8071150695666	0.738503703703704	0.0469769760966301	0.187770295171565	-0.105292480307919	1.84314069993557	1.67962728028413	253.619944034597	0.0269036317703975	0.99847689476574	5.24133333333333	0.411907076835632	0.215480849146843	-0.370219886302948	246	79
Dataset2017	P055	Session_1	m	r	13.5252606145232	HC	5	stim	mor	3Fixation	3.93595579409833	15.4311738558717	0.687494893221913	0.0721479058265686	0.12392208567681	-0.0174411351177995	1.8888432754835	1.81173755275436	228.8108776267	0.0147404141653087	0.999493198737827	5.39333333333333	0.503070116043091	0.173859000205994	-0.344109743833542	247	79
Dataset2017	P055	Session_1	m	r	13.5252606145232	HC	5	stim	mor	4Fixation	8.78527020564324	17.3429859338291	0.946858823529412	0.0776189010433077	0.309907112596901	-0.183081167292332	1.82029583326493	1.57971534793384	357.702222222222	0.0403625045467599	0.996724706559543	1.5	0.329826664044281	0.455271291674717	-0.392257121272183	248	79
Dataset2017	P055	Session_2	m	r	13.5444259635721	HC	5	base	eve	1GoNoGo	5.45248567239771	18.5855101746149	0.750832786885246	0.232230395078659	0.303788209419694	-0.0313057997300976	1.78917571908665	1.70135362029188	360.636220472441	0.0210773115103935	0.998934553927519	2.11666666666667	0.532552540302277	0.400141030550003	-0.150852710008621	249	80
Dataset2017	P055	Session_2	m	r	13.5444259635721	HC	5	base	eve	2Alertness	5.08935693645433	17.7054283258758	0.725780376868096	0.198751449584961	0.322406722900806	-0.0807533122410449	1.79885025119522	1.66127504176175	345.920099101889	0.0216838978116151	0.998728820931741	5.38166666666667	0.506558060646057	0.34122097492218	-0.171858340501785	250	80
Dataset2017	P055	Session_2	m	r	13.5444259635721	HC	5	base	eve	3Fixation	8.20666902321197	18.9300682847189	0.882473429951691	0.232933372546186	0.410479369275404	-0.12752395119909	1.82736795116523	1.64212128859267	405.937777777778	0.0335562250683424	0.997714454722046	1.5	0.474319054817292	0.530146163171291	-0.203974270700742	251	80
Dataset2017	P055	Session_2	m	r	13.5444259635721	HC	5	base	eve	4Fixation	8.46309310550733	21.2471765021502	0.939491525423729	0.267739787542928	0.349099877368217	-0.015363616183418	1.75876749619011	1.68784811276732	369.533333333333	0.0487518108867567	0.99561873913654	1.5	0.525573216901475	0.598488457888895	-0.195217729720275	252	80
Dataset2017	P055	Session_2	m	r	13.5444259635721	HC	5	base	mor	1GoNoGo	5.75579292092687	16.4657614587142	0.798529274004684	0.0174765922129154	0.194295073655141	-0.132302340117132	1.80076986546372	1.61158499157558	262.286153846154	0.0240858053173563	0.998594896533459	2.16666666666667	0.371896982192993	0.212922304868698	-0.422158151865005	253	80
Dataset2017	P055	Session_2	m	r	13.5444259635721	HC	5	base	mor	2Alertness	4.90934698531219	16.141559959014	0.776062328139322	0.0254521625861544	0.206426355198206	-0.143760409246496	1.79744906740852	1.59691102141932	273.123870967742	0.0305336683377283	0.997855110764903	5.16666666666667	0.391878066794251	0.193234282031307	-0.392795113859179	254	80
Dataset2017	P055	Session_2	m	r	13.5444259635721	HC	5	base	mor	3Fixation	8.18413170281288	16.7259068340063	0.926714681440443	0.0730175450444221	0.260563311679396	-0.13777643400538	1.813712496416	1.61864469814088	378.786231884058	0.0914053661162047	0.986506077383218	1.472	0.365298748016357	0.41242590546608	-0.39882293343544	255	80
Dataset2017	P055	Session_2	m	r	13.5444259635721	HC	5	base	mor	4Fixation	8.15764089844288	16.7992823443525	0.90490395480226	0.0574377596069434	0.243528589951637	-0.139221571247854	1.7740053477516	1.57874667757249	355.928888888889	0.0709404657027451	0.991673870791133	1.5	0.336496681188702	0.392402966896029	-0.407389974099908	256	80
Dataset2017	P056	Session_1	f	r	11.9317987364559	HC	5	base	eve	1GoNoGo	5.78506925134398	16.29395118402	0.675817589576547	0.187591925263405	0.225995295973076	-0.00645640151634719	1.68207340667147	1.6224838429475	324.231911236131	0.0372471134955429	0.996924535359129	2.133	0.415908724069595	0.31325289607048	-0.0835504159331322	257	81
Dataset2017	P056	Session_1	f	r	11.9317987364559	HC	5	base	eve	2Alertness	6.18475115141641	16.4283691228052	0.70906168647425	0.206775595069985	0.294295321938565	-0.0558336712783222	1.75307602651369	1.64186636955626	389.223982603293	0.0381509316122146	0.997114342755206	5.365	0.43942986258434	0.347066104734761	-0.0849857164638683	258	81
Dataset2017	P056	Session_1	f	r	11.9317987364559	HC	5	base	eve	3Fixation	6.30039905287037	16.2081225383643	0.741344195519348	0.157700820160397	0.286493108788006	-0.0969140168871421	1.69401652411889	1.54359208705543	404.444444444444	0.0447099257031604	0.995767197872515	1.5	0.386725742214468	0.357732870923153	-0.17206450868773	259	81
Dataset2017	P056	Session_1	f	r	11.9317987364559	HC	5	base	mor	1GoNoGo	5.29673274260833	13.9980660166808	0.727460674157303	0.0164972211816558	0.2155704672036	-0.164585685672249	1.87455569549157	1.65075673681902	316.1328125	0.0173935223686094	0.999305818017667	2.048	0.358185389219297	0.174375545583153	-0.363896577596263	260	81
Dataset2017	P056	Session_1	f	r	11.9317987364559	HC	5	base	mor	2Alertness	5.54611488737836	14.2477017295292	0.72442349726776	0.022225096821785	0.216187366420159	-0.162855217266709	1.77033762915843	1.55156116847912	329.815897499689	0.0205085483952677	0.999070519476009	5.35933333333333	0.31410551071167	0.197361126542091	-0.326034516096115	261	81
Dataset2017	P056	Session_1	f	r	11.9317987364559	HC	5	base	mor	3Fixation	5.6009451720133	13.7086513246802	0.722532019704434	-0.021016203573935	0.23469884384322	-0.228321501946955	1.81046681080999	1.52495646897723	325.942222222222	0.0186632006773205	0.999224268485071	1.5	0.259121531288388	0.179582614905317	-0.380719334407992	262	81
Dataset2017	P056	Session_1	f	r	11.9317987364559	HC	5	base	mor	4Fixation	5.83798609070428	14.2709428645693	0.73858313253012	0.0128429450344167	0.231833142288314	-0.187525267578623	1.74857778411319	1.50581862087493	340.568888888889	0.0150620994913403	0.999444542462089	1.5	0.300193221490915	0.226471928464017	-0.361144478897098	263	81
Dataset2017	P056	Session_2	f	r	11.9509640855048	HC	5	stim	eve	1GoNoGo	5.61526801708695	16.5214535235626	0.692790960451977	0.210063233971596	0.24975700535972	-0.00737576137501167	1.77827129741396	1.7147236847274	384.280789721091	0.0295238884416952	0.998118566163457	2.12733333333333	0.481476366519928	0.357376605272293	-0.114490330219269	264	82
Dataset2017	P056	Session_2	f	r	11.9509640855048	HC	5	stim	eve	2Alertness	5.57229735413603	16.2798576796296	0.716869141813755	0.189555657699279	0.271105364162425	-0.0507579472732451	1.81730637269798	1.70914353815968	370.149591451917	0.0370435268864629	0.997279544990501	5.30333333333333	0.484113883741546	0.322070216149106	-0.142781329194403	265	82
Dataset2017	P056	Session_2	f	r	11.9509640855048	HC	5	stim	eve	3Fixation	6.42831894157451	15.6603793078511	0.740331262939959	0.156961470842361	0.281193711728572	-0.0906042178818893	1.77353105708686	1.62690472211858	397.311111111111	0.0329532156348671	0.99779871007352	1.5	0.402413040399551	0.332121551036835	-0.165245249867439	266	82
Dataset2017	P056	Session_2	f	r	11.9509640855048	HC	5	stim	eve	4Fixation	6.06629143214509	14.9638113640239	0.709034188034188	0.119476161897182	0.233570430927722	-0.0823132776083035	1.61672734050741	1.48334504552568	372.840449438202	0.0414130710593035	0.99547917656895	1.48333333333333	0.348106771707535	0.286190658807755	-0.188343897461891	267	82
Dataset2017	P056	Session_2	f	r	11.9509640855048	HC	5	stim	mor	1GoNoGo	5.14600651624494	14.6973423718783	0.750209737827715	0.0371076874565679	0.208363604368647	-0.143492897226553	1.89768772182088	1.69425085951942	312.197630922693	0.0171468627903299	0.999309386081481	2.13866666666667	0.379161576784937	0.20448447542316	-0.351587415849514	268	82
Dataset2017	P056	Session_2	f	r	11.9509640855048	HC	5	stim	mor	2Alertness	4.47210852136259	14.4467259817319	0.709780859916782	0.0403564326933486	0.219490756573202	-0.14954217786066	1.84815787414327	1.64023627495493	311.417270127183	0.0136847793563413	0.999576606503356	5.47766666666667	0.395290895240076	0.160928616957663	-0.329517380744349	269	82
Dataset2017	P056	Session_2	f	r	11.9509640855048	HC	5	stim	mor	3Fixation	5.51374191236112	14.4799881615303	0.73185150812065	0.0263604242354631	0.210700574878744	-0.156757004755532	1.96119931918438	1.74249215153203	350.475555555556	0.0211470200971186	0.998972967566487	1.5	0.338738620281219	0.256964087486267	-0.377470672130585	270	82
Dataset2017	P056	Session_2	f	r	11.9509640855048	HC	5	stim	mor	4Fixation	4.95875903068958	14.1314087728346	0.70025181598063	0.000891437188493504	0.209735199257858	-0.17886481290865	1.83414996234723	1.59734820859166	321.337777777778	0.0256235836073107	0.998675500803097	1.5	0.283414303138969	0.201128138250656	-0.366351385448244	271	82
Dataset2017	P057	Session_1	m	r	11.1076887273524	HC	5	base	eve	1GoNoGo	5.0138261056745	15.6446741675675	0.692529531568228	0.14704430103302	0.272275295812114	-0.086887879037244	1.62146597438946	1.48335939449785	305.6522364447	0.0169879165625813	0.999052641695079	1.85413333333333	0.465499103069305	0.169645935297012	-0.160332873463631	272	83
Dataset2017	P057	Session_1	m	r	11.1076887273524	HC	5	base	eve	2Alertness	5.66696428149637	14.9987889298194	0.72828588030215	0.1332741660527	0.368645361957904	-0.204193960421322	1.82413175962091	1.56231731231263	379.812121212121	0.0246250595179197	0.998410789747108	5.5	0.461555092861156	0.17467959229638	-0.186834841958175	273	83
Dataset2017	P057	Session_1	m	r	11.1076887273524	HC	5	base	eve	3Fixation	5.06924348904506	13.6390836874233	0.711889830508475	0.0636368915438652	0.317895949803393	-0.234586592923861	1.84938685298311	1.55638201787406	373.346666666667	0.0315601978149977	0.997605654338789	1.5	0.399015337228775	0.103563249111176	-0.23960942029953	274	83
Dataset2017	P057	Session_1	m	r	11.1076887273524	HC	5	base	eve	4Fixation	5.17094472254766	13.7161279175044	0.685301310043668	0.052232001511789	0.324569586737964	-0.250296793414428	1.85557496024898	1.54666445535188	348.742222222222	0.0291743686493142	0.99805152642614	1.5	0.366141744825309	0.0694012052733382	-0.227830288749731	275	83
Dataset2017	P057	Session_1	m	r	11.1076887273524	HC	5	base	mor	1GoNoGo	4.83980623778364	13.969785116267	0.746376306620209	0.00959887244180121	0.225203240165183	-0.189004790735123	1.78947836885364	1.54394771898406	329.553846153846	0.0175784620231922	0.999155764283683	2.16666666666667	0.361386760684604	0.120233763794705	-0.369522631171051	276	83
Dataset2017	P057	Session_1	m	r	11.1076887273524	HC	5	base	mor	2Alertness	5.11837809528003	13.5792850509911	0.737148705599037	0.0163156257151868	0.295772604246389	-0.255177419925375	1.86967840650131	1.5554417768799	371.031515151515	0.0202187601731087	0.999062862903393	5.5	0.377969791869538	0.127748451470995	-0.364582446034199	277	83
Dataset2017	P057	Session_1	m	r	11.1076887273524	HC	5	base	mor	3Fixation	4.29292929292929	12.2115131607326	0.673555555555556	-0.075532363807503	0.249406296228438	-0.304868516233709	1.87569338770222	1.51157566116338	296.364444444444	0.0281935778762571	0.998277157113754	1.5	0.282744205312354	0.0125919597295272	-0.422313579982481	278	83
Dataset2017	P057	Session_1	m	r	11.1076887273524	HC	5	base	mor	4Fixation	4.12281787792497	11.8336737131617	0.682467005076142	-0.115046210599469	0.211015884258197	-0.305526283880743	1.81727852139206	1.45434823001046	298.768888888889	0.0191437396460593	0.99887198722301	1.5	0.236125174865678	-0.0199610511526606	-0.453013614668897	279	83
Dataset2017	P057	Session_2	m	r	11.1268540764013	HC	5	stim	eve	1GoNoGo	4.80769230769231	15.3450112776212	0.662416666666667	0.157290786504745	0.287030951651551	-0.101485706144328	1.72614326075948	1.57013231837768	317.96	0.0464802778258634	0.99455415482799	2.16666666666667	0.495777636766434	0.160273566842079	-0.130861565470695	280	84
Dataset2017	P057	Session_2	m	r	11.1268540764013	HC	5	stim	eve	2Alertness	5.51233110897415	14.8260404534207	0.711173237753883	0.140299364924431	0.334738806512753	-0.171547814665443	1.83840506927719	1.60878590388364	364.492070295757	0.044707058877504	0.995352186951987	5.44366666666667	0.49183252453804	0.151848584413528	-0.170411229133606	281	84
Dataset2017	P057	Session_2	m	r	11.1268540764013	HC	5	stim	eve	4Fixation	4.55879436843149	13.9841093901263	0.707541463414634	0.0468958877027035	0.269801889999789	-0.201548758372994	1.84065519902502	1.58096401305629	322.324444444444	0.0255251767417488	0.998013142129821	1.5	0.390553921461105	0.105765953660011	-0.284211367368698	282	84
Dataset2017	P057	Session_2	m	r	11.1268540764013	HC	5	stim	mor	1GoNoGo	5.93656926668277	15.4309833033672	0.760079207920792	0.105552487075329	0.258653825718691	-0.114176359122441	1.83932959496638	1.66705268129321	354.313846153846	0.0287185761987899	0.998397568520033	2.16666666666667	0.442267566919327	0.233921959996223	-0.259894132614136	283	84
Dataset2017	P057	Session_2	m	r	11.1268540764013	HC	5	stim	mor	2Alertness	5.23541499151253	13.8223657500848	0.746820512820513	0.0312698915910172	0.284522463670272	-0.227696053010183	1.86593856740042	1.57930143834806	370.694545454545	0.0682931207422162	0.991588655061184	5.5	0.394227432949819	0.14420184838345	-0.350712116659226	284	84
Dataset2017	P057	Session_2	m	r	11.1268540764013	HC	5	stim	mor	3Fixation	4.9351365184354	12.6148677416225	0.694915254237288	-0.0422965088347771	0.253694050765608	-0.271133278360452	1.87638157970478	1.54597735250082	318.888888888889	0.0271181009256033	0.998141704196893	1.5	0.273986313820831	0.0975949986539594	-0.389164327706641	285	84
Dataset2017	P057	Session_2	m	r	11.1268540764013	HC	5	stim	mor	4Fixation	4.83806477409037	12.2844531335172	0.689470725995316	-0.0591972083036306	0.240864117040884	-0.278033290449333	1.85857059015167	1.52182896256961	327.115555555556	0.0248346726172885	0.998450296587074	1.5	0.242697234576237	0.0595987132365183	-0.372240579221538	286	84
Dataset2017	P058	Session_1	m	r	11.0392410521777	HC	5	base	eve	1GoNoGo	11.3529289139045	31.655304793683	1.01031794871795	0.663842678070068	0.510227523217673	0.220109858453015	1.72792551843966	1.89345384288244	454.643076923077	0.0443401075762769	0.996491238234947	2.16666666666667	0.846361577510834	1.06383681297302	0.200786232948303	287	85
Dataset2017	P058	Session_1	m	r	11.0392410521777	HC	5	base	eve	2Alertness	10.1377623646976	29.3740126820756	0.972096357226792	0.646768855438113	0.525257593874208	0.183328230045199	1.84115110753393	1.96632124527629	508.578630271732	0.0439739575203502	0.996269849987879	5.422	0.86716373146257	0.988058162670356	0.196102857724523	288	85
Dataset2017	P058	Session_1	m	r	11.0392410521777	HC	5	base	eve	3Fixation	9.89159891598916	29.4400398073599	0.958111111111111	0.661942922360265	0.539743937192403	0.185304783130259	1.86753646455705	1.99384969743367	547.091264031235	0.0436233316142566	0.996760881179991	1.366	0.877894046060022	1.01336950603577	0.216324711905242	289	85
Dataset2017	P058	Session_1	m	r	11.0392410521777	HC	5	base	mor	1GoNoGo	10.1783881916489	26.1036453693755	0.977210355987055	0.515544354915619	0.420070584549785	0.166452430193706	1.89977912395765	2.00622152608032	479.450619244205	0.0386236683301196	0.997227051791993	2.09933333333333	0.780965149402618	0.892310798168182	0.0141354389488697	290	85
Dataset2017	P058	Session_1	m	r	11.0392410521777	HC	5	base	mor	2Alertness	8.54945682444731	25.6378386903958	0.901188255613126	0.534941971302032	0.457256729671502	0.136936230771267	1.93237669165692	2.00827320573281	500.500063946796	0.0341956244342924	0.997851314928678	5.21266666666667	0.801476001739502	0.811055064201355	0.109229631721973	291	85
Dataset2017	P058	Session_2	m	r	11.0556684942196	HC	5	base	eve	1GoNoGo	11.0354504560274	27.8952165037104	1.02970558375635	0.535392582416534	0.495093741239548	0.121419234849155	1.88671023014281	1.94853225579803	471.748837209302	0.0458018201112345	0.996517879141446	2.15	0.821659862995148	0.869818568229675	0.0442981570959091	292	86
Dataset2017	P058	Session_2	m	r	11.0556684942196	HC	5	base	eve	2Alertness	9.26202346478786	28.2782314991025	0.985716034271726	0.556655824184418	0.497973086620076	0.126546992606684	1.88763554217565	1.95455609692682	488.078787878788	0.0417675467910722	0.996995956836443	5.5	0.894644260406494	0.795249879360199	0.101923488080502	293	86
Dataset2017	P058	Session_2	m	r	11.0556684942196	HC	5	base	eve	3Fixation	9.63146188065654	29.073357855531	1.01889622641509	0.620108902454376	0.479819180414962	0.209726411509606	2.06172738664452	2.20632816497545	489.14402173913	0.0394232567208236	0.99767086718092	1.472	0.958759307861328	0.882433116436005	0.154685586690903	294	86
Dataset2017	P058	Session_2	m	r	11.0556684942196	HC	5	base	mor	1GoNoGo	10.3693968793888	27.9618287890006	0.962009508716323	0.598289549350739	0.432462045508115	0.242527227269387	1.94789688969176	2.12889414984245	474.314736677606	0.0400128909834686	0.997101706682395	2.133	0.877003133296967	0.937965393066406	0.131874591112137	295	86
Dataset2017	P058	Session_2	m	r	11.0556684942196	HC	5	base	mor	2Alertness	9.13893450237773	25.1311008112593	0.937573810994441	0.47589868620173	0.426048872252251	0.105347793616647	1.91710310979037	1.96189364704875	470.44319097502	0.0459956396118187	0.995867778227773	5.37766666666667	0.761780944901861	0.773166007973002	0.0301403468097542	296	86
Dataset2017	P058	Session_2	m	r	11.0556684942196	HC	5	base	mor	3Fixation	11.6550946531363	31.3326354969721	1.07138686131387	0.726008073609865	0.498733585679264	0.31650276100007	2.12699689408377	2.37631229540011	510.243337195829	0.0471743858256443	0.997097569735362	1.43833333333333	1.06259218738933	1.0609120312067	0.227321469565192	297	86
Dataset2017	P059	Session_1	m	r	8.07956357762309	HC	5	stim	eve	1GoNoGo	10.5661600094262	23.3658949219081	0.975492753623188	0.220921620726585	0.251892169297465	0.0899168288694124	1.64928228153208	1.68710175089076	221.922189251566	0.0264648634288506	0.998215858542501	2.022	0.646554112434387	0.417425036430359	-0.251852124929428	298	87
Dataset2017	P059	Session_1	m	r	8.07956357762309	HC	5	stim	eve	2Alertness	8.64831963827658	22.2626985624318	0.832671657754011	0.234045520424843	0.241805940995556	0.0969415019926129	1.67758498691265	1.72153510644052	245.103891197582	0.0231402984816025	0.998506508010029	5.294	0.657345652580261	0.428272038698196	-0.242490023374557	299	87
Dataset2017	P059	Session_1	m	r	8.07956357762309	HC	5	stim	eve	3Fixation	7.55341274342976	19.3298232775413	0.762682170542636	0.148278564214706	0.217510721708815	0.00870322720654797	1.55852668517138	1.5179993313345	218.635555555556	0.0216944271696118	0.99882452603889	1.5	0.557178497314453	0.330296576023102	-0.30450701713562	300	87
Dataset2017	P059	Session_1	m	r	8.07956357762309	HC	5	stim	mor	1GoNoGo	6.87003451231094	22.2991928987774	0.93391452991453	0.25890639424324	0.191441040340675	0.140967140089675	1.83594109916479	1.9189147201615	261.573571656559	0.0226141815649154	0.998880600843566	2.08866666666667	0.746110022068024	0.437968909740448	-0.249456763267517	301	87
Dataset2017	P059	Session_1	m	r	8.07956357762309	HC	5	stim	mor	2Alertness	7.36846142046324	21.4839693394738	0.970430188679245	0.258636057376862	0.240105342002337	0.0915980722109144	1.83868840265367	1.87220617423086	321.796909216042	0.0204756185772602	0.999048257700327	5.32766666666667	0.726283609867096	0.461455494165421	-0.259607553482056	302	87
Dataset2017	P059	Session_1	m	r	8.07956357762309	HC	5	stim	mor	3Fixation	6.11123542428085	18.1533189171062	0.83805504587156	0.178884463280644	0.203636596418758	0.00956373327829365	1.83843133051661	1.78992288352946	310.285326086957	0.017352343927015	0.999215932774195	1.472	0.658683092163117	0.317561873456303	-0.313326743952755	303	87
Dataset2017	P059	Session_2	m	r	8.09599101966502	HC	5	base	eve	1GoNoGo	6.47541277174886	25.4140015250684	0.889198237885462	0.220858007669449	0.189461853623292	0.129558385676308	1.43537584774158	1.51959372839327	164.184154872295	0.028184345191099	0.997746312868676	2.049	0.707568407058716	0.332382917404175	-0.229334652423859	304	88
Dataset2017	P059	Session_2	m	r	8.09599101966502	HC	5	base	eve	2Alertness	9.05408030189515	24.4084567642461	1.01205915813424	0.30826660990715	0.277507754214295	0.138085936568039	1.69416069588059	1.77873165818949	283.999489209552	0.0288303365635696	0.997879629105414	5.22066666666667	0.768284380435944	0.502907633781433	-0.192261189222336	305	88
Dataset2017	P059	Session_2	m	r	8.09599101966502	HC	5	base	mor	1GoNoGo	6.58985007116259	23.9022615132067	1.0103309352518	0.26520186662674	0.238404895033969	0.102300160023633	1.75480331134186	1.80167292439043	324.083076923077	0.0274971849768485	0.998558232922426	2.16666666666667	0.769063651561737	0.4663165807724	-0.270879536867142	306	88
Dataset2017	P059	Session_2	m	r	8.09599101966502	HC	5	base	mor	2Alertness	6.59277086129494	21.9778506141959	0.93815559772296	0.249787732958794	0.243337081792571	0.0853560827549347	1.87534987396988	1.90146759729621	303.634465393355	0.0223481184312388	0.99877540909623	5.42766666666667	0.742145121097565	0.427256435155869	-0.266175359487534	307	88
Dataset2017	P060	Session_1	f	r	8.87081870264277	HC	5	base	eve	1GoNoGo	7.23255841636015	26.2236550138881	0.744005856515373	0.625531494617462	0.406544492097803	0.258736821471108	1.66715057792718	1.87322561797412	413.269355888094	0.0359645761315407	0.99638516332124	2.04933333333333	0.789857685565948	0.79547393321991	0.370834112167358	308	89
Dataset2017	P060	Session_1	f	r	8.87081870264277	HC	5	base	eve	2Alertness	7.20622579991664	25.4283527067855	0.711828866948754	0.657796502113342	0.465142828176637	0.226057726668144	1.85610851425102	2.02353567558741	463.553977098769	0.0404046687853226	0.995950687254307	5.44366666666667	0.839889585971832	0.783928990364075	0.422754555940628	309	89
Dataset2017	P060	Session_1	f	r	8.87081870264277	HC	5	base	eve	3Fixation	8.41639489841226	27.7060799541676	0.772278719397363	0.684119582176208	0.472739620824918	0.257307184868456	1.77886194209361	1.97997861842696	455.644444444444	0.0461545626901374	0.994674753121656	1.5	0.799306750297546	0.885991156101227	0.465915203094482	310	89
Dataset2017	P060	Session_1	f	r	8.87081870264277	HC	5	base	mor	1GoNoGo	6.54849827671098	24.420319218956	0.819610044313146	0.519257783889771	0.370938843584522	0.192391326690643	1.99032859095135	2.11984962229694	444.042893725992	0.0334225647079898	0.997298803414847	2.08266666666667	0.855336666107178	0.699170351028442	0.137849405407906	311	89
Dataset2017	P060	Session_1	f	r	8.87081870264277	HC	5	base	mor	2Alertness	6.44097916388997	24.0050369751572	0.791416393442623	0.524523258209229	0.391271252659443	0.17283677873281	1.94828005059397	2.05957475896081	445.655732660471	0.0304675746620827	0.997986626158575	5.41633333333333	0.823403000831604	0.700350105762482	0.168539986014366	312	89
Dataset2017	P060	Session_1	f	r	8.87081870264277	HC	5	base	mor	3Fixation	6.01800856718245	23.1964570347226	0.74301935483871	0.486394613981247	0.324411452937847	0.202807246020627	1.89884648448655	2.04167316255607	408.30063814701	0.0227037396611983	0.998836877482564	1.41033333333333	0.735955834388733	0.644447207450867	0.181816428899765	313	89
Dataset2017	P060	Session_2	f	r	8.8872461446847	HC	5	base	eve	1GoNoGo	6.2520325203252	25.4304703805887	0.741425	0.642403066158295	0.432300362938528	0.247569157978944	1.84827947162465	2.03746536726715	467.03937007874	0.0394215231515898	0.996257852523197	2.11666666666667	0.879241943359375	0.748661756515503	0.38164210319519	314	90
Dataset2017	P060	Session_2	f	r	8.8872461446847	HC	5	base	eve	2Alertness	6.3384026781444	23.7133884871001	0.720649411764706	0.593148529529572	0.417608262493859	0.211497349875336	1.86757319839505	2.02007783767204	464.054545454545	0.0411679945463847	0.995714233952039	5.5	0.831406235694885	0.681387543678284	0.352780014276505	315	90
Dataset2017	P060	Session_2	f	r	8.8872461446847	HC	5	base	eve	3Fixation	6.68123789180866	25.0882521545248	0.750460285132383	0.594340920448303	0.40850654472136	0.229390135220157	1.8500271457337	2.02097881326695	444.375301495417	0.0471895393413313	0.994225934028401	1.382	0.790495276451111	0.70016884803772	0.3760866522789	316	90
Dataset2017	P060	Session_2	f	r	8.8872461446847	HC	5	base	mor	1GoNoGo	6.90954516598062	25.454596085734	0.800982367758186	0.611681461334229	0.421757454356226	0.238445952631677	1.91891104520698	2.09674263260192	506.272886483044	0.0475491332360565	0.995101963290394	2.09366666666667	0.868310630321503	0.767766356468201	0.318792402744293	317	90
Dataset2017	P060	Session_2	f	r	8.8872461446847	HC	5	base	mor	2Alertness	6.18453490845835	23.1411773281961	0.755404822986147	0.547052204608917	0.387593662718667	0.201552403405516	1.93175473306524	2.07228706613957	483.826487019389	0.039896779823238	0.996269842090276	5.07166666666667	0.814178168773651	0.672186970710754	0.261585593223572	318	90
Dataset2017	P060	Session_2	f	r	8.8872461446847	HC	5	base	mor	3Fixation	5.03163553196107	22.4408398630329	0.689544147843942	0.494026333093643	0.311006629300395	0.224258275587544	1.87728086979323	2.04223978985421	373.12	0.0317938639597313	0.997614710266816	1.5	0.791812181472778	0.499165773391724	0.254318922758102	319	90
Dataset2017	P061	Session_1	f	r	16.7861078598465	HC	5	stim	eve	1GoNoGo	7.5197621782312	17.2732565742517	0.893108033240997	0.0427071154117584	0.244082393390922	-0.154642930288069	1.38304590440632	1.18471546197523	248.009230769231	0.0256482531174004	0.997983330411705	2.16666666666667	0.319371193647385	0.311357349157333	-0.414465457201004	320	91
Dataset2017	P061	Session_1	f	r	16.7861078598465	HC	5	stim	eve	2Alertness	8.89390138499481	16.6950603830552	0.913891097666379	0.0427874967232523	0.343947977112188	-0.253033455518971	1.68425128409583	1.37801587180058	325.405305594879	0.0280621237233766	0.998172529886273	5.41566666666667	0.343076806475463	0.338059729276808	-0.457038386663205	321	91
Dataset2017	P061	Session_1	f	r	16.7861078598465	HC	5	stim	eve	3Fixation	10.5302588862066	17.0442397921998	0.998266211604096	0.0608688294887543	0.378636666000517	-0.2665426084523	1.61805439120957	1.3004008466424	331.173007246377	0.043620649041537	0.994655435382848	1.472	0.365199655294418	0.304210186004639	-0.457122206687927	322	91
Dataset2017	P061	Session_1	f	r	16.7861078598465	HC	5	stim	mor	1GoNoGo	9.0843876353202	16.7896819597862	0.964267379679144	-0.0123231848701835	0.289955311002299	-0.253255034827933	1.53991753092019	1.23801973910422	277.412307692308	0.0233407819817836	0.9986082950664	2.16666666666667	0.315181016921997	0.303301364183426	-0.528427600860596	323	91
Dataset2017	P061	Session_1	f	r	16.7861078598465	HC	5	stim	mor	2Alertness	8.63235156239534	15.4311025809692	0.913199341021417	-0.0167065970829807	0.342950524802574	-0.309592296344409	1.74921869577322	1.38437225871741	344.400124262193	0.0332114646870536	0.997882937577745	5.365	0.309848696779571	0.285779769497091	-0.524990635494022	324	91
Dataset2017	P061	Session_1	f	r	16.7861078598465	HC	5	stim	mor	3Fixation	10.90214516603	15.9693090002555	0.987357429718876	-0.00591304711997509	0.330743521368693	-0.280777025217526	1.50180963007584	1.1735935963327	273.168888888889	0.0304779955469941	0.997908920120801	1.5	0.295012682676315	0.311980754137039	-0.545293867588043	325	91
Dataset2017	P061	Session_2	f	r	16.8025353018885	HC	5	base	eve	1GoNoGo	8.34127651621344	17.7169050488249	0.914675862068966	0.0779256969690323	0.322978473546979	-0.200648850758627	1.60553582088572	1.35417146932735	306.064615384615	0.0273482001950858	0.998087203187268	2.16666666666667	0.34960013628006	0.36912989616394	-0.383868753910065	326	92
Dataset2017	P061	Session_2	f	r	16.8025353018885	HC	5	base	eve	2Alertness	7.15327484461595	15.6403823665315	0.816905243790248	-0.021446704864502	0.301083090672746	-0.273342902980297	1.64765931493765	1.32227031854891	277.822414116764	0.0290132119543617	0.998040135320297	5.327	0.293541193008423	0.219039142131805	-0.472778469324112	327	92
Dataset2017	P061	Session_2	f	r	16.8025353018885	HC	5	base	eve	3Fixation	12.8270820523331	16.6609279950778	1.06376470588235	0.0378216106826145	0.387930650409311	-0.290946333566878	1.51419702282055	1.17542038903684	289.9404489235	0.0638248091359188	0.989415140135292	1.45533333333333	0.302757512786832	0.338896454947135	-0.504972646087858	328	92
Dataset2017	P061	Session_2	f	r	16.8025353018885	HC	5	base	mor	1GoNoGo	9.03019744483159	14.79851487605	0.910979591836735	-0.0621927604079247	0.240242852964505	-0.250335138342647	1.61259245219584	1.31131890890756	291.228184635459	0.0285567856227345	0.998206031912987	2.04366666666667	0.254825562238693	0.244208380579948	-0.550304651260376	329	92
Dataset2017	P061	Session_2	f	r	16.8025353018885	HC	5	base	mor	2Alertness	8.64828761602061	14.4707241931371	0.888143531633617	-0.0793038085103035	0.253360967191996	-0.283784555111905	1.60321842966958	1.26879157527393	293.443154873331	0.0294231160855602	0.998036272029447	5.342	0.220733448863029	0.2230584025383	-0.574286341667175	330	92
Dataset2017	P061	Session_2	f	r	16.8025353018885	HC	5	base	mor	3Fixation	10.3821731647973	13.564750049216	0.934394160583942	-0.136238113045692	0.321279473548	-0.414737463130921	1.74203102991935	1.27226646932864	284.471111111111	0.0325454243243251	0.997798523881343	1.5	0.226408958435059	0.133194252848625	-0.678994297981262	331	92
Dataset2017	P061	Session_2	f	r	16.8025353018885	HC	5	base	mor	4Fixation	10.3187115521345	13.8804370449952	0.973703422053232	-0.0875586887014758	0.345583816404831	-0.385486780103308	1.64343516220212	1.20603572079362	316.700469948058	0.0377692792199305	0.996385956417566	1.34766666666667	0.212784791159424	0.124907546435325	-0.574477354860509	332	92
Dataset2017	P062	Session_1	f	r	17.402136936419	HC	5	base	eve	1GoNoGo	5.64936418594955	15.973529171709	0.855692307692308	-0.0164809823036194	0.207049184516756	-0.17348670370783	1.49652195923508	1.2757632734057	239.092501194077	0.0195469455578381	0.998738249744795	2.09366666666667	0.383936047554016	0.123212963342667	-0.442506372928619	333	93
Dataset2017	P062	Session_1	f	r	17.402136936419	HC	5	base	eve	2Alertness	6.08555452643133	15.1411056624174	0.844469198312236	-0.0222503505647182	0.260181276025894	-0.236810679313425	1.65418886051854	1.36512583318072	305.108848100494	0.0370234350300807	0.996803060376254	5.46633333333333	0.382213830947876	0.108000457286835	-0.455986231565475	334	93
Dataset2017	P062	Session_1	f	r	17.402136936419	HC	5	base	eve	3Fixation	4.45171524885981	14.6481410888263	0.801918699186992	-0.106185406446457	0.185735022040275	-0.244071422525855	1.51424279399571	1.22233962543785	222.503947665238	0.0127933901143679	0.99953377216857	1.47766666666667	0.306089073419571	-0.0187049563974142	-0.499099224805832	335	93
Dataset2017	P062	Session_1	f	r	17.402136936419	HC	5	base	mor	2Alertness	4.3896554767719	13.0297062397511	0.813211097708082	-0.191496446728706	0.143612798310249	-0.298343259062049	1.68438778472268	1.33283825711655	218.370044052863	0.019541170000534	0.998921816669302	5.14533333333333	0.276767253875732	-0.0675395727157593	-0.657918214797974	336	93
Dataset2017	P062	Session_2	f	r	17.4213022854679	HC	5	stim	eve	1GoNoGo	5.14675485737908	15.2754066922164	0.81683615819209	-0.100581109523773	0.208350436050342	-0.251439270706753	1.56657695394502	1.26565281113069	233.268796385931	0.0266818797158767	0.998267189360017	2.066	0.329082190990448	0.00655835401266813	-0.530970394611359	337	94
Dataset2017	P062	Session_2	f	r	17.4213022854679	HC	5	stim	eve	2Alertness	6.23722360064291	14.1367522142455	0.861523992322457	-0.125487014651299	0.265324507116542	-0.332182480659368	1.63385278480913	1.25006032999862	283.582259287339	0.0359971456256632	0.996970765763179	5.276	0.296747446060181	-0.00778734218329191	-0.576987743377686	338	94
Dataset2017	P062	Session_2	f	r	17.4213022854679	HC	5	stim	eve	3Fixation	4.37342304457527	13.2812539196551	0.804413793103448	-0.223009466953821	0.170231718293897	-0.349332903800582	1.3323496139352	0.940930587214109	161.58854767952	0.0194100469892932	0.998523752362037	1.44366666666667	0.210554182963992	-0.117151584051376	-0.633382111050886	339	94
Dataset2017	P062	Session_2	f	r	17.4213022854679	HC	5	stim	mor	2Alertness	5.08514428859527	12.5482354790931	0.841290322580645	-0.223642036318779	0.203778531515036	-0.3876121034584	1.52509586015966	1.08930918512867	243.926981874476	0.0202355472929124	0.998928520954413	5.16766666666667	0.208825498819351	-0.0625154823064804	-0.689764976501465	340	94
Dataset2017	P062	Session_2	f	r	17.4213022854679	HC	5	stim	mor	3Fixation	4.7090363376752	12.064868932366	0.753118279569893	-0.216044172644615	0.178280648331145	-0.36182398311423	1.52592342958152	1.1158987337167	233.466666666667	0.0183127029069951	0.998939948354628	1.5	0.21566042304039	-0.129471629858017	-0.635755836963654	341	94
Dataset2017	P063	Session_1	m	l	15.9154534316242	HC	5	stim	eve	1GoNoGo	6.61286910266872	13.6606431146105	0.702408921933085	0.0191556978970766	0.217327595427386	-0.161137999430509	1.55869079068238	1.3483170264604	299.965073821241	0.0341068050144751	0.996375055812432	2.09966666666667	0.231706365942955	-0.0089968740940094	-0.178658857941628	342	95
Dataset2017	P063	Session_1	m	l	15.9154534316242	HC	5	stim	eve	2Alertness	7.43975937673144	13.552927109193	0.700664812239221	0.00891177263110876	0.199026169563765	-0.155009238844163	1.60373756872688	1.39806963208768	306.248024316109	0.0500499102927061	0.993230250262755	5.48333333333333	0.214848279953003	-0.0398577153682709	-0.146603241562843	343	95
Dataset2017	P063	Session_1	m	l	15.9154534316242	HC	5	stim	eve	3Fixation	7.11433831895571	12.7524083201712	0.683582697201018	-0.0353248864412308	0.204892895853032	-0.209422865651528	1.58526035679545	1.32576244962382	298.497777777778	0.0422981356487195	0.995122193127401	1.5	0.154948383569717	-0.0607357136905193	-0.206418991088867	344	95
Dataset2017	P063	Session_1	m	l	15.9154534316242	HC	5	stim	eve	4Fixation	7.98708992115047	13.6558961390215	0.729738693467337	0.00519786681979895	0.222411514655228	-0.178757360762634	1.51931727780976	1.29256787874099	322.706666666667	0.0244836198168986	0.998229320059675	1.5	0.164848685264587	-0.0215369872748852	-0.150571599602699	345	95
Dataset2017	P063	Session_1	m	l	15.9154534316242	HC	5	stim	mor	2Alertness	6.50131219145148	12.2157326803144	0.684162528216704	-0.052079726010561	0.156266264686543	-0.178672735256004	1.6145719906314	1.38489832097273	286.875532418363	0.0113955999741942	0.999654393633866	3.52166666666667	0.205795988440514	-0.047548808157444	-0.304625749588013	346	95
Dataset2017	P063	Session_1	m	l	15.9154534316242	HC	5	stim	mor	3Fixation	8.31425789986056	12.0535590431817	0.783935275080906	-0.134554968562539	0.204662263593717	-0.303158665573105	1.53905050321268	1.18727646823382	336.065482796892	0.0344119825306182	0.996530370792229	1.20133333333333	0.0226921305317367	0.0165938256759338	-0.434005619897791	347	95
Dataset2017	P063	Session_1	m	l	15.9154534316242	HC	5	stim	mor	4Fixation	7.03526360416979	11.4326361720845	0.716122699386503	-0.151934564113617	0.115797381069	-0.235053538676787	1.38417973691354	1.10540287070882	277.066223593639	0.0227832217510001	0.996466549943026	1.40433333333333	0.075818695127964	-0.0922404080629349	-0.429093033075333	348	95
Dataset2017	P063	Session_2	m	l	15.9346187806731	HC	5	base	eve	2Alertness	6.72476716590549	14.0713249851182	0.68820278004906	0.0304581988602877	0.141706761528557	-0.0747319086481863	1.53331613555966	1.41014999412286	265.612219136582	0.0152587045317805	0.998938717348942	5.28133333333333	0.264255434274673	-0.0179029703140259	-0.155477494001389	349	96
Dataset2017	P063	Session_2	m	l	15.9346187806731	HC	5	base	eve	3Fixation	7.65492321589883	12.6846451820278	0.695777777777778	-0.0211025979369879	0.211460493152943	-0.199916639777033	1.70049735698187	1.4468655811449	347.888888888889	0.0626277155773303	0.991611150619857	1.5	0.185924530029297	-0.0215115491300821	-0.231020078063011	350	96
Dataset2017	P063	Session_2	m	l	15.9346187806731	HC	5	base	eve	4Fixation	6.25340569759585	12.3305079008799	0.653265415549598	-0.0684860348701477	0.113551905714622	-0.151989353523739	1.51008210056084	1.31039242856247	270.742222222222	0.0180178347147903	0.998811778583594	1.5	0.177702441811562	-0.0625704675912857	-0.304459273815155	351	96
Dataset2017	P063	Session_2	m	l	15.9346187806731	HC	5	base	mor	2Alertness	7.12877907999857	12.0281955362299	0.709656565656566	-0.0613830052316189	0.154611354996845	-0.18723428802812	1.52456166859646	1.28916968298405	335.900553240899	0.0226903531447427	0.998551044118721	4.88033333333333	0.160047456622124	-0.0363007560372353	-0.294763445854187	352	96
Dataset2017	P064	Session_1	f	r	16.7094464636509	HC	5	stim	eve	1GoNoGo	4.8158514372029	10.1467839163862	0.591486338797814	-0.23913137614727	0.0477661620291933	-0.248577205242216	1.66099507990382	1.35995053247751	189.466129879223	0.0316110109438973	0.996499059509418	1.90433333333333	0.0713609457015991	-0.262592762708664	-0.454400151968002	353	97
Dataset2017	P064	Session_1	f	r	16.7094464636509	HC	5	stim	eve	2Alertness	6.28031539504838	9.9176130620254	0.639958529688973	-0.246080905199051	0.173392228943344	-0.384476998872594	1.70111687448123	1.26290517029349	284.193872425917	0.00574361241521741	0.999906259786495	3.982	-0.0173129141330719	-0.253031313419342	-0.430020898580551	354	97
Dataset2017	P064	Session_1	f	r	16.7094464636509	HC	5	stim	eve	3Fixation	5.52654793410104	9.5571705633828	0.639589442815249	-0.331166833639145	0.134647160235957	-0.43825813785838	1.3420380835195	0.861387784357319	246.942934782609	0.00962976913341597	0.999461563802157	1.472	-0.164203137159348	-0.3366858959198	-0.461372464895248	355	97
Dataset2017	P064	Session_1	f	r	16.7094464636509	HC	5	stim	eve	4Fixation	4.62161610863421	8.90919397142843	0.612387096774194	-0.450163006782532	0.11668709295695	-0.530799691990427	1.25705979932863	0.686552231357577	196.431363531846	0.0114696131992517	0.999120428690725	1.44966666666667	-0.268500626087189	-0.467976421117783	-0.579801499843597	356	97
Dataset2017	P064	Session_1	f	r	16.7094464636509	HC	5	stim	mor	1GoNoGo	4.56129236617041	8.61294866681099	0.632064935064935	-0.395239770412445	0.151225858239213	-0.513322207401778	1.63779875061667	1.07274192430063	214.731965585705	0.0235924498853279	0.998386886359363	1.511	-0.113992251455784	-0.313139826059341	-0.673276782035828	357	97
Dataset2017	P064	Session_1	f	r	16.7094464636509	HC	5	stim	mor	2Alertness	5.83738525036581	8.47767448832631	0.638631154156578	-0.445140451192856	0.187836809072156	-0.598811061215629	1.67331246686906	1.02164498311351	244.247437955303	0.0103491478031625	0.99974182772901	5.39933333333333	-0.205566614866257	-0.349770367145538	-0.70937317609787	358	97
Dataset2017	P064	Session_1	f	r	16.7094464636509	HC	5	stim	mor	3Fixation	4.53420739740994	8.04779301457757	0.626055335968379	-0.548028826713562	0.1020712344932	-0.620423720752216	1.28832296858616	0.627203834070072	175.991111111111	0.0142722126980286	0.998955842781177	1.5	-0.321190595626831	-0.497261047363281	-0.762094795703888	359	97
Dataset2017	P064	Session_1	f	r	16.7094464636509	HC	5	stim	mor	4Fixation	5.58416739545881	8.24138672789433	0.660462151394422	-0.525755226612091	0.120961867341043	-0.610659657311849	1.29045005834173	0.639027796973027	184.195555555556	0.00972750159436717	0.999543172070552	1.5	-0.33824148774147	-0.444493234157562	-0.738955736160278	360	97
Dataset2017	P064	Session_2	f	r	16.7286118126998	HC	5	base	eve	1GoNoGo	6.08301824074459	12.1513560850733	0.678139693356048	-0.108173839747906	0.244499209404729	-0.311415441117964	1.48840677591988	1.12997569425839	314.380034749645	0.0161741796924968	0.999197445844799	2.11033333333333	0.0406765341758728	-0.0262918155640364	-0.299049586057663	361	98
Dataset2017	P064	Session_2	f	r	16.7286118126998	HC	5	base	eve	2Alertness	6.74953973494817	11.814051388235	0.692451653150343	-0.122123390436172	0.299482106901467	-0.389305884814277	1.53275482424034	1.09503243728182	358.087618556036	0.0216831134995347	0.998640811039136	5.16633333333333	-0.00742141343653202	0.0202434789389372	-0.323208719491959	362	98
Dataset2017	P064	Session_2	f	r	16.7286118126998	HC	5	base	eve	3Fixation	5.42992516017875	10.6688857882653	0.66912582781457	-0.280453443527222	0.164053059298903	-0.412405594555558	1.28655267722784	0.83350758869022	229.684019095249	0.0149639552226937	0.998880346707874	1.46633333333333	-0.143070504069328	-0.123282559216022	-0.500519990921021	363	98
Dataset2017	P064	Session_2	f	r	16.7286118126998	HC	5	base	eve	4Fixation	5.21165394024761	10.2508506894164	0.652462006079027	-0.302641004323959	0.162898475461284	-0.432880399960586	1.2546108127887	0.782099895183072	238.511111111111	0.0123717598164553	0.999136069868569	1.5	-0.148664250969887	-0.197745114564896	-0.495292693376541	364	98
Dataset2017	P064	Session_2	f	r	16.7286118126998	HC	5	base	mor	1GoNoGo	6.12286205849611	10.3129562946281	0.676672199170124	-0.262432724237442	0.21074826622474	-0.437602006954059	1.56129309737337	1.07437312423106	272.159546061415	0.018221516055446	0.999010176475986	1.99733333333333	-0.0708908140659332	-0.0947083383798599	-0.533679127693176	365	98
Dataset2017	P064	Session_2	f	r	16.7286118126998	HC	5	base	mor	2Alertness	6.67578953017251	9.22902839022956	0.690238943894389	-0.328058034181595	0.267893724728662	-0.563287010360673	1.66064732183139	1.04490395423294	324.896538867831	0.0177993873694273	0.99907269597246	5.36433333333333	-0.131343141198158	-0.194635435938835	-0.584807693958282	366	98
Dataset2017	P064	Session_2	f	r	16.7286118126998	HC	5	base	mor	3Fixation	5.84664606753884	9.29852371989928	0.69533153638814	-0.384125053882599	0.239211041367792	-0.586998005997438	1.39610757495472	0.765009466104964	286.631111111111	0.0169840276574301	0.998689230255754	1.5	-0.23647478222847	-0.216851219534874	-0.614030182361603	367	98
Dataset2017	P064	Session_2	f	r	16.7286118126998	HC	5	base	mor	4Fixation	5.86542299531523	9.45975349798014	0.728330749354005	-0.351773321628571	0.246027188788775	-0.561664976850558	1.4453954887512	0.838073507483722	313.182222222222	0.0175523641797551	0.998968072047822	1.5	-0.198221862316132	-0.170294240117073	-0.600249767303467	368	98
Dataset2017	P065	Session_1	f	r	8.37799544138483	HC	5	stim	eve	1GoNoGo	6.1425526876628	24.667972992403	0.906446601941748	0.376208275556564	0.308756324514547	0.109580072196696	1.92510392972455	1.97387401648369	380.95315815244	0.0224032055136132	0.999044571865792	2.04233333333333	0.854234278202057	0.577780604362488	-0.191592991352081	369	99
Dataset2017	P065	Session_1	f	r	8.37799544138483	HC	5	stim	eve	2Alertness	6.78740645022342	23.7009118585334	0.90564238410596	0.345121741294861	0.303125933266013	0.077301955325553	1.92117767497703	1.9377936669972	368.454802640442	0.0237878157710095	0.999050634930273	4.94866666666667	0.824718534946442	0.579637587070465	-0.227114781737328	370	99
Dataset2017	P065	Session_1	f	r	8.37799544138483	HC	5	stim	eve	3Fixation	5.81632402426743	21.9533464431021	0.843867069486405	0.317243188619614	0.238462369001265	0.112800932053345	1.72329288643994	1.7816586195874	310.355555555556	0.0442695467010041	0.995723047473431	1.5	0.733713090419769	0.529996752738953	-0.219140380620956	371	99
Dataset2017	P065	Session_1	f	r	8.37799544138483	HC	5	stim	mor	1GoNoGo	5.6863117269305	21.6353538620394	0.918988326848249	0.225165888667107	0.273666458769393	-0.0173527756396214	2.0552345384327	1.97296122503762	363.353846153846	0.0290394298444361	0.998574568693841	2.16666666666667	0.81105363368988	0.365647912025452	-0.351911574602127	372	99
Dataset2017	P065	Session_1	f	r	8.37799544138483	HC	5	stim	mor	2Alertness	5.26240865521494	21.3018577429644	0.938373540856031	0.202835127711296	0.231922808438279	0.000283644123395487	1.960418064514	1.89877622393296	310.996195757302	0.0442727527348186	0.996075210066007	5.16966666666667	0.798612296581268	0.291586130857468	-0.342981994152069	373	99
Dataset2017	P065	Session_1	f	r	8.37799544138483	HC	5	stim	mor	3Fixation	6.3758389261745	21.1943801099844	0.950429530201342	0.209176778267491	0.252694586667529	-0.0058934194564054	1.83509311767293	1.77123296507593	314.697777777778	0.031954181417631	0.997998864131879	1.5	0.698252530520193	0.446570108922391	-0.366621684093172	374	99
Dataset2017	P065	Session_2	f	r	8.39716079043375	HC	5	base	eve	1GoNoGo	6.71639706087782	25.3141877406954	0.953883161512028	0.434699773788452	0.356699073189159	0.111426105259232	2.09886760855027	2.14399489911145	437.133858267717	0.0268551800078861	0.998526744208982	2.11666666666667	0.943959474563599	0.645101726055145	-0.148388549685478	375	100
Dataset2017	P065	Session_2	f	r	8.39716079043375	HC	5	base	eve	2Alertness	4.9183914883724	22.1362446103243	0.7973456686291	0.31032606959343	0.252015414439046	0.0872654251973283	2.00051555808658	2.02458890306606	312.514504219409	0.0210243544229355	0.99904462199242	5.056	0.817176520824432	0.45024973154068	-0.210833117365837	376	100
Dataset2017	P065	Session_2	f	r	8.39716079043375	HC	5	base	eve	4Fixation	6.39185810744306	20.9531452938334	0.867699757869249	0.336107287690094	0.294938030056301	0.0767147922723056	1.94866810048414	1.96382856471036	405.751811594203	0.0242427281606591	0.998783575174376	1.472	0.813185278058644	0.500528785698291	-0.21645167653623	377	100
Dataset2017	P065	Session_2	f	r	8.39716079043375	HC	5	base	mor	1GoNoGo	5.53293055866339	21.6839428414125	0.920697247706422	0.247496142983437	0.281751846450032	-2.25861510554719e-05	2.03445455487616	1.97016782695843	385.984615384615	0.0227923405646054	0.999110426000169	2.16666666666667	0.81637567281723	0.396996796131134	-0.337409377098083	378	100
Dataset2017	P065	Session_2	f	r	8.39716079043375	HC	5	base	mor	2Alertness	4.68786761822601	20.8156955211226	0.857032154340836	0.211659759283066	0.251543968012125	-0.0128436399301553	2.0439620690488	1.96655396496966	325.064942984328	0.0281990747728484	0.998690426327858	5.46633333333333	0.798887073993683	0.304855555295944	-0.341505020856857	379	100
Dataset2017	P065	Session_2	f	r	8.39716079043375	HC	5	base	mor	3Fixation	4.50320391054378	19.2773784844149	0.837445482866044	0.219447404146194	0.203708409834342	0.0398669871781355	1.7575499205581	1.74189960115103	298.688888888889	0.0281304882806203	0.997880571545136	1.5	0.755833685398102	0.31128141283989	-0.299755752086639	380	100
Dataset2017	P065	Session_2	f	r	8.39716079043375	HC	5	base	mor	4Fixation	5.19654681082894	17.9490073920206	0.863701030927835	0.198372945189476	0.259090287818372	-0.0313254449778784	1.99367771250557	1.89937618047457	372.351111111111	0.0232332098792717	0.998871444956747	1.5	0.719308376312256	0.339271247386932	-0.342560976743698	381	100
Dataset2017	P066	Session_1	f	l	8.35883009233591	HC	5	base	eve	1GoNoGo	7.0285235226453	24.3197597551205	0.945640287769784	0.303483664989471	0.26469879454895	0.0839492949819557	1.97898608975331	2.00042337515444	303.332307692308	0.0236704838584314	0.99860207785161	2.16666666666667	0.784567356109619	0.579340934753418	-0.279695421457291	382	101
Dataset2017	P066	Session_1	f	l	8.35883009233591	HC	5	base	eve	2Alertness	8.57977894575369	24.1183074875039	1.00026216484608	0.300190946916389	0.291810446935533	0.0507419537444252	1.93084978525367	1.92060025406555	305.231515151515	0.0295507823853821	0.99836069049321	5.5	0.759549453081126	0.642014555950994	-0.301530795839585	383	101
Dataset2017	P066	Session_1	f	l	8.35883009233591	HC	5	base	eve	3Fixation	5.56268720581943	19.9969498709217	0.836771929824561	0.208138151705782	0.233655888047292	0.0109432231152524	1.94843308526119	1.89782940396711	317.973333333333	0.0193300826596054	0.99899082920709	1.5	0.679467296490493	0.455255329566197	-0.34019782559267	384	101
Dataset2017	P066	Session_1	f	l	8.35883009233591	HC	5	base	mor	1GoNoGo	6.20172188116439	21.7013076757302	1.02565986394558	0.19535955786705	0.250022786351233	-0.0129897371968432	1.88659971860347	1.81401626303985	361.910705712914	0.0232376103084042	0.99896276502846	2.083	0.751202046871185	0.405829280614853	-0.400611490011215	385	101
Dataset2017	P066	Session_1	f	l	8.35883009233591	HC	5	base	mor	2Alertness	6.10237167460431	20.6249881939895	0.982998027613412	0.156894132494926	0.237421832447745	-0.0393959443731803	1.827183013594	1.73007019963638	311.85783117452	0.0256041588332481	0.998618615101124	5.327	0.687553405761719	0.378127962350845	-0.416317284107208	386	101
Dataset2017	P066	Session_1	f	l	8.35883009233591	HC	5	base	mor	3Fixation	4.0592126351371	17.9067323372392	0.811827956989247	0.0864098604250318	0.185409929050735	-0.0696650721036427	1.98714213700108	1.85470742293287	251.666666666667	0.0208114608683968	0.999119879684489	1.5	0.625463065740608	0.205535077113711	-0.431573063483699	387	101
Dataset2017	P066	Session_2	f	l	8.39716079043375	HC	5	stim	eve	1GoNoGo	7.72357723577236	26.3975041015736	1.08204385964912	0.37767231464386	0.322194155490488	0.100716967399348	1.96401591446789	2.00269374864755	379.547692307692	0.0203027386388205	0.999089839284419	2.16666666666667	0.888050258159637	0.641263246536255	-0.233420625329018	388	102
Dataset2017	P066	Session_2	f	l	8.39716079043375	HC	5	stim	eve	2Alertness	6.84803001876171	25.0750917374729	1.00086679174484	0.33319017291069	0.268959254237362	0.109901649899698	1.88133167751404	1.93180601538846	337.676921129257	0.0200138784094857	0.999222616586758	5.266	0.805221140384674	0.613773226737976	-0.255623072385788	389	102
Dataset2017	P066	Session_2	f	l	8.39716079043375	HC	5	stim	mor	1GoNoGo	5.62584235468023	22.6491285214292	0.974631016042781	0.209056034684181	0.231174770974249	0.0218956306731848	1.83038867161702	1.794466172709	298.242513500245	0.0236391776785945	0.998921240594708	2.037	0.758513808250427	0.396324962377548	-0.358624368906021	390	102
Dataset2017	P066	Session_2	f	l	8.39716079043375	HC	5	stim	mor	2Alertness	6.48008478181831	21.3955047298434	1.0031284490961	0.190137177705765	0.259639033933257	-0.0301675633712467	1.99262998265921	1.89951942781774	330.601442458451	0.0208432048204439	0.999252623678648	5.315	0.726239085197449	0.398011028766632	-0.391385793685913	391	102
Dataset2017	P066	Session_2	f	l	8.39716079043375	HC	5	stim	mor	3Fixation	4.9519586104952	19.5545588003656	0.856051948051948	0.141974657773972	0.206356509734036	-0.0281775907767262	1.88464529690447	1.7969357238331	224.764719254376	0.0259317350451173	0.998758269501147	1.46633333333333	0.670375764369965	0.287915140390396	-0.37348011136055	392	102
Dataset2017	P067	Session_1	f	r	9.01318986700617	HC	5	stim	eve	1GoNoGo	4.83710592501609	27.8363407685851	0.731201438848921	0.564752876758575	0.189134529304416	0.422282265646919	1.79975439884117	2.16518620717259	312.729230769231	0.0300511742210277	0.997535182641445	2.16666666666667	0.926764845848083	0.702767848968506	0.168203219771385	393	103
Dataset2017	P067	Session_1	f	r	9.01318986700617	HC	5	stim	eve	2Alertness	5.75465374104056	27.3751453136423	0.792834390415786	0.540001392364502	0.202632146100399	0.380351850404026	1.8102094355149	2.13338057597754	349.779878124611	0.0276965550783506	0.998132279828342	5.36066666666667	0.896190881729126	0.737236201763153	0.0971325039863586	394	103
Dataset2017	P067	Session_1	f	r	9.01318986700617	HC	5	stim	eve	3Fixation	6.6365099741223	27.1866271014632	0.844431077694236	0.547206044197083	0.200222819371496	0.39545407930541	1.78100665815337	2.12020248185281	374.364444444444	0.0195935947705478	0.998913808029293	1.5	0.876886069774628	0.767200291156769	0.10801050812006	395	103
Dataset2017	P067	Session_1	f	r	9.01318986700617	HC	5	stim	eve	4Fixation	6.33856720246592	25.6057998923208	0.832529262086514	0.507082879543304	0.198043562750691	0.353465574681744	1.77372153420847	2.07115897503204	363.537777777778	0.0239343959621992	0.998516434066923	1.5	0.850058495998383	0.69160532951355	0.0665517598390579	396	103
Dataset2017	P067	Session_1	f	r	9.01318986700617	HC	5	stim	mor	1GoNoGo	5.75925626805937	27.6964391926764	0.898454746136865	0.469297617673874	0.205614880280716	0.316237533529789	1.96894941442328	2.22299197584292	342.362045760431	0.0293873150376091	0.998356934931079	1.98133333333333	0.909964740276337	0.675046265125275	-0.0329955518245697	397	103
Dataset2017	P067	Session_1	f	r	9.01318986700617	HC	5	stim	mor	2Alertness	5.07405216705519	25.1334302002182	0.859689015691869	0.391555160284042	0.208782602334128	0.230937937259964	2.06676019088392	2.2324135192612	368.588379204893	0.0338133232947639	0.997956135064971	5.45	0.87493109703064	0.560205638408661	-0.115768782794476	398	103
Dataset2017	P067	Session_1	f	r	9.01318986700617	HC	5	stim	mor	3Fixation	7.1461442377227	24.4682948410889	0.868495956873315	0.413149040186737	0.190205879433529	0.268124764857127	2.03449883148252	2.23835805596807	358.013333333333	0.0230563821348976	0.998617278623165	1.5	0.817889622193969	0.704451787790991	-0.100157875906889	399	103
Dataset2017	P067	Session_1	f	r	9.01318986700617	HC	5	stim	mor	4Fixation	6.70170237613979	24.2368727040886	0.915171270718232	0.403799444437027	0.188932676107726	0.257275243746625	1.93419798716627	2.13037598332182	368.102222222222	0.0237499340564149	0.99878804540164	1.5	0.815305531024933	0.674024164676666	-0.111774913966656	400	103
Dataset2017	P067	Session_2	f	r	9.03235521605509	HC	5	base	eve	1GoNoGo	5.35620779936613	28.1839602321493	0.841749152542373	0.524535715579987	0.202221510967391	0.375371094088017	1.85928686692717	2.17592699820516	382.024615384615	0.0291708310374136	0.998095226122594	2.16666666666667	0.936481058597565	0.704526007175446	0.0493542514741421	401	104
Dataset2017	P067	Session_2	f	r	9.03235521605509	HC	5	base	eve	2Alertness	5.89843821688779	28.6132403910494	0.877715575620768	0.49376387597722	0.211018687277773	0.33920921400048	1.8219847354076	2.10364128250171	353.48	0.0448875986078927	0.996267827094405	5.5	0.896313494466473	0.700928857973489	0.000437766689129929	402	104
Dataset2017	P067	Session_2	f	r	9.03235521605509	HC	5	base	mor	1GoNoGo	5.26224908266782	25.6475843425622	0.861961061946903	0.444269210100174	0.238566560505044	0.261406075941075	2.13050813835905	2.32461594179245	385.596199524941	0.0240505719332502	0.998889171750204	2.105	0.922853529453278	0.581229388713837	-0.0294093545526266	403	104
Dataset2017	P067	Session_2	f	r	9.03235521605509	HC	5	base	mor	2Alertness	5.8289046093924	24.8160084575648	0.914447330447331	0.401967853307724	0.229914641858426	0.221072968491318	2.03895357757719	2.19562028963431	403.818262919773	0.0357827056394877	0.997781462418781	5.231	0.886535346508026	0.59050726890564	-0.116881348192692	404	104
Dataset2017	P067	Session_2	f	r	9.03235521605509	HC	5	base	mor	3Fixation	6.04507564062983	23.310772898662	0.905964556962025	0.362825512886047	0.20099078304846	0.213869361909818	1.98275935234434	2.1339975152417	397.617777777778	0.0207946972347103	0.998959062997986	1.5	0.800553441047668	0.607079029083252	-0.152288377285004	405	104
Dataset2017	P068	Session_1	f	r	17.6458106600409	HC	5	stim	eve	1GoNoGo	4.52235772357724	11.1140170428545	0.61369	-0.223509296774864	0.15085218983415	-0.336200734118728	1.46617641893934	1.08366225451281	192.288892370359	0.0159447859486022	0.999039091789538	2.12766666666667	0.06540896743536	-0.249301791191101	-0.436730295419693	406	105
Dataset2017	P068	Session_1	f	r	17.6458106600409	HC	5	stim	eve	2Alertness	4.43829902983044	10.4530929341719	0.600353159851301	-0.26911672949791	0.151749783860016	-0.391668446466956	1.54292672201173	1.10252046453726	197.57156838757	0.025015643863828	0.997654442667194	5.44933333333333	0.0678780078887939	-0.362772852182388	-0.461766213178635	407	105
Dataset2017	P068	Session_1	f	r	17.6458106600409	HC	5	stim	eve	3Fixation	3.88243989391766	9.72340918581754	0.570737967914439	-0.353959232568741	0.0965575057117812	-0.421807696010372	1.5060174227601	1.03663780290048	122.226294090701	0.0177425156893986	0.998822834534666	1.45533333333333	0.0428531281650066	-0.45117124915123	-0.585104048252106	408	105
Dataset2017	P068	Session_1	f	r	17.6458106600409	HC	5	stim	mor	1GoNoGo	4.67529369670225	9.22785178229812	0.582053789731051	-0.333487987518311	0.135854490410057	-0.428519146148531	1.63636200831991	1.15615362692539	188.996506827564	0.0180509350067633	0.998929869913083	2.09933333333333	0.012160325422883	-0.428088009357452	-0.51852560043335	409	105
Dataset2017	P068	Session_1	f	r	17.6458106600409	HC	5	stim	mor	2Alertness	5.53243852648499	8.93012772487103	0.58257217847769	-0.366647601127625	0.188907580222829	-0.511509635741721	1.66223925936146	1.09822298042258	205.569276364534	0.026013338536811	0.997907173997224	5.39866666666667	-0.053945891559124	-0.491626530885696	-0.510521471500397	410	105
Dataset2017	P068	Session_1	f	r	17.6458106600409	HC	5	stim	mor	3Fixation	3.38211382113821	7.7000401878303	0.558994285714286	-0.502415797305843	0.0845687501509697	-0.555978393566739	1.61933829236865	1.01220840694894	120.889767671775	0.0135188777465677	0.999375062407862	1.34866666666667	-0.0812254847067239	-0.598807646353396	-0.740755123980003	411	105
Dataset2017	P068	Session_1	f	r	17.6458106600409	HC	5	stim	mor	4Fixation	3.97317532497359	8.17194821543652	0.547774011299435	-0.454623420036634	0.104663888920851	-0.529688426345394	1.62213067121032	1.04120254763557	137.604314504684	0.0199297338892001	0.998550171286629	1.17433333333333	-0.0745890605115477	-0.558183557829613	-0.66727354161832	412	105
Dataset2017	P068	Session_2	f	r	17.6841413581388	HC	5	base	eve	1GoNoGo	5.21951219512195	10.3988822444075	0.591013333333333	-0.286415070295334	0.0936091511770584	-0.346687290786472	1.46282651983978	1.0699316150146	142.687912441655	0.0206257460955392	0.998175292806852	2.071	0.00423715868964791	-0.382044643163681	-0.431234002113342	413	106
Dataset2017	P068	Session_2	f	r	17.6841413581388	HC	5	base	eve	2Alertness	3.57257733559601	10.4557002810197	0.582433833560709	-0.294194906949997	0.10411697413838	-0.361663545824128	1.5288174301696	1.11886175620121	133.580725907384	0.0166732479053615	0.998877914444757	5.32666666666667	0.0485677979886532	-0.352658122777939	-0.518733561038971	414	106
Dataset2017	P068	Session_2	f	r	17.6841413581388	HC	5	base	eve	3Fixation	3.60797637827125	10.0789252394901	0.636696517412935	-0.343803539486226	0.10411067470101	-0.413886891064468	1.49804692668592	1.0368398829845	142.195555555556	0.0178548793137663	0.998781367726868	1.5	0.0509832811082899	-0.432678097032446	-0.589928117290151	415	106
Dataset2017	P068	Session_2	f	r	17.6841413581388	HC	5	base	mor	1GoNoGo	4.66437356681259	9.00580377393285	0.552269230769231	-0.388200759887695	0.081378917077961	-0.434378225765236	1.64756730847196	1.16114589558908	137.538314176245	0.0106776208691207	0.999587083191417	2.088	-0.03172966837883	-0.49001482129097	-0.573486506938934	416	106
Dataset2017	P068	Session_2	f	r	17.6841413581388	HC	5	base	mor	2Alertness	4.44963731074437	8.73157522450562	0.564728143712575	-0.42556024427528	0.106907268648099	-0.496921458165177	1.6521815348219	1.1030711358305	146.171109733416	0.0139155126828113	0.999371382473998	5.37666666666667	-0.046621693089889	-0.531904998654369	-0.627028977627509	417	106
Dataset2017	P068	Session_2	f	r	17.6841413581388	HC	5	base	mor	3Fixation	3.79940433067697	7.82436568729625	0.544277227722772	-0.487809517582827	0.0816917171905768	-0.538899729863428	1.61904936107505	1.02900726609072	124.964764719254	0.0135221089390222	0.999261953756807	1.46633333333333	-0.0708840316380258	-0.591687899123489	-0.715931436863809	418	106
Dataset2017	P069	Session_1	f	r	16.2659055285187	HC	5	base	eve	1GoNoGo	4.78297928140572	15.4906075291517	0.619193548387097	0.119173459708691	0.208699392088267	-0.0515213455493608	1.31795147597038	1.22479881440546	271.547303271441	0.0133676255005501	0.999243618520622	1.885	0.306384235620499	0.114828325808048	-0.0298478845506907	419	107
Dataset2017	P069	Session_1	f	r	16.2659055285187	HC	5	base	eve	2Alertness	5.60999987810971	16.3965413811194	0.661958020989505	0.129802003502846	0.278735072961297	-0.111810526744295	1.35108356399211	1.19659514823481	305.153085907803	0.0389863928649043	0.994818362559414	4.823	0.290830463171005	0.169780105352402	-0.0325209945440292	420	107
Dataset2017	P069	Session_2	f	r	16.2850708775676	HC	5	base	eve	1GoNoGo	4.80892663177644	16.0318864450222	0.662526315789474	0.0949748009443283	0.21930635207131	-0.0802876300379626	1.32747319934659	1.20525348207188	266.304312449146	0.0233197205384701	0.997478596422204	2.04833333333333	0.313510358333588	0.104917243123055	-0.0922326371073723	421	108
Dataset2017	P069	Session_2	f	r	16.2850708775676	HC	5	base	eve	2Alertness	5.9135354867062	15.6060105912272	0.686159459459459	0.103981494903564	0.279261477076081	-0.133390853805486	1.39889033131026	1.22131147323017	319.82741244646	0.0249702956442764	0.997555505020223	5.292	0.277401000261307	0.133695110678673	-0.0602208450436592	422	108
Dataset2017	P069	Session_2	f	r	16.2850708775676	HC	5	base	eve	3Fixation	6.83743239106031	18.4073234993297	0.784100418410042	-0.00908039137721062	0.24989720165975	-0.206261397447581	1.21632805027563	0.971645407157882	208.222222222222	0.0259034777394813	0.996994578586373	1.5	0.108134470880032	0.23332591354847	-0.286561489105225	423	108
Dataset2017	P069	Session_2	f	r	16.2850708775676	HC	5	base	mor	1GoNoGo	4.59936300393932	13.7312736050871	0.709051546391753	-0.0501998700201511	0.189690542521235	-0.200564654992529	1.3857858768026	1.14144715970008	255.585284280936	0.0280001261353476	0.997256271686231	1.794	0.203531116247177	0.018268134444952	-0.32167062163353	424	108
Dataset2017	P069	Session_2	f	r	16.2850708775676	HC	5	base	mor	2Alertness	5.17010631644777	13.9482569761251	0.68668	-0.0574434697628021	0.252999749713684	-0.26960239870839	1.51120212835791	1.19386403185174	270.510303030303	0.0188756026739892	0.998733803888116	5.5	0.182246133685112	0.0130520621314645	-0.321386486291885	425	108
Dataset2017	P069	Session_2	f	r	16.2850708775676	HC	5	base	mor	3Fixation	6.48015303682448	15.1754153984255	0.819588235294118	-0.136050522327423	0.16830614124182	-0.256836968261586	1.19686687386433	0.902223397576549	190.038645146624	0.0246011591990583	0.99692808828495	1.46633333333333	0.0504724830389023	0.0756150782108307	-0.451543718576431	426	108
Dataset2017	P069	Session_2	f	r	16.2850708775676	HC	5	base	mor	4Fixation	5.64738292011019	14.3481455028815	0.745619834710744	-0.138215467333794	0.196604357843569	-0.293310700567775	1.26217458615522	0.92899444424526	200.488888888889	0.0193497846937961	0.998173064041341	1.5	0.0348889566957951	0.0490245297551155	-0.421220391988754	427	108
Dataset2017	P070	Session_1	f	r	9.90300964427743	HC	5	base	eve	1GoNoGo	7.12105144766863	22.6998235518293	0.941501976284585	0.364264279603958	0.276883316121676	0.125855519375816	1.54751051025007	1.62448342638573	373.237229708555	0.0388804353288192	0.995964041513267	2.12733333333333	0.691511631011963	0.602929174900055	-0.102979019284248	428	109
Dataset2017	P070	Session_1	f	r	9.90300964427743	HC	5	base	eve	2Alertness	7.78872556937488	21.5462289874767	0.943727152317881	0.363734275102615	0.347758959229832	0.0508360281998092	1.70393282813981	1.70094520096919	433.587293859916	0.0297861202351112	0.997951074765475	5.47766666666667	0.681213796138763	0.649618268013	-0.125281065702438	429	109
Dataset2017	P070	Session_1	f	r	9.90300964427743	HC	5	base	eve	3Fixation	8.01787436760567	21.435089343417	0.907990314769976	0.364128828048706	0.345876896624922	0.0582988294608724	1.77050657112664	1.77287882065335	422.964132641552	0.0388988177048362	0.996736564052088	1.47766666666667	0.702206492424011	0.612450778484344	-0.112729869782925	430	109
Dataset2017	P070	Session_1	f	r	9.90300964427743	HC	5	base	eve	4Fixation	7.45228186623119	20.2693803425104	0.914738660907127	0.347470253705978	0.381223794380215	0.00481535279071593	1.76968908682767	1.71860368229439	470.582222222222	0.0326656701511251	0.99759790581851	1.5	0.690334022045135	0.580225467681885	-0.126194193959236	431	109
Dataset2017	P070	Session_1	f	r	9.90300964427743	HC	5	base	mor	1GoNoGo	8.1112107059175	19.4794245562808	0.922003868471953	0.235384503828894	0.307941164092914	-0.0364063274286879	1.86673513240625	1.7713625671217	366.673846153846	0.0293349350510816	0.998316660292319	2.16666666666667	0.59291371532626	0.573830138047093	-0.293935171593627	432	109
Dataset2017	P070	Session_1	f	r	9.90300964427743	HC	5	base	mor	2Alertness	6.93335685617254	18.3206466362004	0.913772151898734	0.194490210504419	0.284393921157277	-0.0534317947353642	1.84945348088697	1.73760133933102	392.752992383025	0.0361989804919916	0.99732395987583	2.14433333333333	0.590540778849698	0.448755861572503	-0.318601943568662	433	109
Dataset2017	P070	Session_1	f	r	9.90300964427743	HC	5	base	mor	3Fixation	6.75064184852372	17.515974655363	0.874305263157895	0.186830386519432	0.273505232559777	-0.0538815642518955	1.80495478614275	1.69405849527477	406.454612184977	0.03658009102856	0.997457995615909	5.44933333333333	0.585094571113586	0.421881705522537	-0.310455352067947	434	109
Dataset2017	P070	Session_1	f	r	9.90300964427743	HC	5	base	mor	4Fixation	8.63271025872652	19.476097356511	0.967270655270655	0.213920150630871	0.328424273726136	-0.0694555427607293	1.75247687066203	1.62766426829576	377.235555555556	0.0292458511130994	0.998085348776738	1.5	0.561027735923173	0.579555796624757	-0.32711541606304	435	109
Dataset2017	P070	Session_2	f	r	9.94134034237527	HC	5	stim	eve	1GoNoGo	8.07332680656649	22.6753307614499	0.998694589877836	0.397559821605682	0.311627206464909	0.126345737254486	1.65111523655023	1.72530571509891	440.193846153846	0.0336105065068686	0.997162045285859	2.16666666666667	0.753157615661621	0.664405822753906	-0.111925631761551	436	110
Dataset2017	P070	Session_2	f	r	9.94134034237527	HC	5	stim	eve	2Alertness	7.45752640250652	21.2539464994418	0.950458471760797	0.347091406583786	0.337203274462869	0.0393376728459399	1.79905879939387	1.78156798744829	433.466666666667	0.0413238018224141	0.996520550285979	5.5	0.740005970001221	0.591745495796204	-0.173770606517792	437	110
Dataset2017	P070	Session_2	f	r	9.94134034237527	HC	5	stim	eve	3Fixation	6.5779748706578	20.3370715641913	0.918424242424242	0.314848154783249	0.321138596830279	0.0234234196929346	1.6228127050977	1.59497488354483	437.782222222222	0.0239475806748797	0.998333512250254	1.5	0.688821315765381	0.525033473968506	-0.16535872220993	438	110
Dataset2017	P070	Session_2	f	r	9.94134034237527	HC	5	stim	eve	4Fixation	5.35334584115072	19.7650158076157	0.872246153846154	0.2702756524086	0.276310882466403	0.0246614528472207	1.65026936636403	1.62280227976611	377.973333333333	0.0283547805570046	0.99781590204737	1.5	0.679170250892639	0.372008889913559	-0.165350779891014	439	110
Dataset2017	P070	Session_2	f	r	9.94134034237527	HC	5	stim	mor	1GoNoGo	9.18492355177954	19.9937930097333	0.998176125244618	0.272876620292664	0.313234211797101	-0.00687094969081941	1.9213427207249	1.85378059428054	392.36	0.0333040385037464	0.997945095557527	2.16666666666667	0.658749878406525	0.627580583095551	-0.297804594039917	440	110
Dataset2017	P070	Session_2	f	r	9.94134034237527	HC	5	stim	mor	2Alertness	5.98493527481222	18.067266846777	0.851068754254595	0.205317288637161	0.266242837341267	-0.0379232117404384	1.90827071357471	1.81006924230156	378.854545454545	0.0316225430101835	0.998252262401455	5.5	0.649367570877075	0.404838472604752	-0.304016649723053	441	110
Dataset2017	P070	Session_2	f	r	9.94134034237527	HC	5	stim	mor	3Fixation	7.72135590208361	18.7148036324581	0.932010928961749	0.223085820920702	0.27656555332695	-0.0205482149160982	1.9316006521001	1.85003723394654	379.017777777778	0.0378819629523646	0.997359332890758	1.5	0.631662442786942	0.513343543982626	-0.304340282398404	442	110
Dataset2017	P070	Session_2	f	r	9.94134034237527	HC	5	stim	mor	4Fixation	7.57411321185812	18.8238934175996	0.933161592505855	0.246109217405319	0.295186238550358	-0.0222310600290653	1.89974956648343	1.81750941204179	442.733333333333	0.0429141219986587	0.996732138968236	1.5	0.64587014913559	0.529817759990692	-0.291700720787048	443	110
Dataset2017	P071	Session_1	f	r	14.5109071370391	HC	5	base	eve	1GoNoGo	6.05283885351169	18.2254903039891	0.674765188834154	0.193466439843178	0.219312786216736	0.0140892224221195	1.26132194743387	1.23556866157827	333.440441415125	0.01938823643822	0.998356598948145	2.054	0.275402456521988	0.215304374694824	0.117976725101471	444	111
Dataset2017	P071	Session_1	f	r	14.5109071370391	HC	5	base	eve	2Alertness	6.68325448997561	17.0784443532826	0.664201511335013	0.146794036030769	0.277827062600808	-0.102715870134425	1.37580019518256	1.22962568962475	332.26814516129	0.0271737585854446	0.997210020797319	5.29066666666667	0.218849301338196	0.152596443891525	0.084290623664856	445	111
Dataset2017	P071	Session_1	f	r	14.5109071370391	HC	5	base	eve	3Fixation	6.66743546868093	16.2560524265979	0.65360756501182	0.101181864738464	0.230344413149861	-0.0956585909657063	1.38569221389904	1.24626251943754	307.195555555556	0.025636318005408	0.997462637865686	1.5	0.196733206510544	0.0522784180939198	0.0547746047377586	446	111
Dataset2017	P071	Session_1	f	r	14.5109071370391	HC	5	base	mor	1GoNoGo	6.37555730396013	15.2831343672859	0.653361290322581	0.0906639322638512	0.232322712839159	-0.101094958752907	1.49997045049395	1.35149457903138	323.342911877395	0.0265928031057731	0.997594223521526	2.088	0.236304238438606	0.0432935245335102	-0.00419664941728115	447	111
Dataset2017	P071	Session_1	f	r	14.5109071370391	HC	5	base	mor	2Alertness	6.62230174425294	13.2210372129448	0.658746460746461	0.000590889365412295	0.226727985001046	-0.184278329343708	1.58007966141887	1.34588993782914	325.850522026993	0.0274674840162144	0.997141667472111	5.236	0.174167200922966	-0.05075503885746	-0.108382500708103	448	111
Dataset2017	P071	Session_1	f	r	14.5109071370391	HC	5	base	mor	3Fixation	6.59935527036069	14.1117276535762	0.643201995012469	-0.0097105847671628	0.224944734116892	-0.19166631024785	1.44183585995309	1.20462498647761	296.532536215222	0.0243216201337247	0.996913550713365	1.44966666666667	0.127647191286087	-0.0956643000245094	-0.0826761350035667	449	111
Dataset2017	P030	Session_1	m	r	15.3788236582544	ADHD	3	base	eve	1GoNoGo	5.58074168102276	16.9538612580578	0.773940520446097	0.144100099802017	0.211132694648396	-0.0245348938859891	1.50943466975967	1.43721990837678	320.292307692308	0.0437485184801607	0.995083949091011	2.16666666666667	0.417939871549606	0.243715837597847	-0.174140736460686	450	29
Dataset2017	P030	Session_1	m	r	15.3788236582544	ADHD	3	base	eve	2Alertness	6.11255006355371	16.6604893299396	0.800238938053097	0.114087268710136	0.221134799271841	-0.069385076069888	1.52325654575087	1.40575499818325	328.825454545455	0.0374264397856269	0.995981981852375	5.5	0.366250991821289	0.272355169057846	-0.225593745708466	451	29
Dataset2017	P030	Session_1	m	r	15.3788236582544	ADHD	3	base	eve	3Fixation	4.21999517024873	13.6465778676984	0.661277227722772	0.0139328492805362	0.192454479686887	-0.150422714810896	1.593108124524	1.39236247371109	296.84	0.0152633175207096	0.999232136037314	1.5	0.320516169071198	0.0414214469492435	-0.266773700714111	452	29
Dataset2017	P030	Session_1	m	r	15.3788236582544	ADHD	3	base	eve	4Fixation	4.75088597039817	13.4122965060478	0.675907692307692	0.00701507600024343	0.188566368844821	-0.157299490008931	1.60182355730735	1.39392582909975	292.893333333333	0.0152612070149226	0.99906488013746	1.5	0.270782619714737	0.0509805642068386	-0.261457860469818	453	29
Dataset2017	P030	Session_1	m	r	15.3788236582544	ADHD	3	base	mor	1GoNoGo	6.46605856302466	13.8590595959743	0.759878048780488	-0.0449137591652801	0.183127424102736	-0.19518061694214	1.66652551821035	1.41870286416625	301.694641704325	0.0120145975574611	0.999603893766344	2.06533333333333	0.270541085095187	0.149192193512042	-0.450465358098802	454	29
Dataset2017	P030	Session_1	m	r	15.3788236582544	ADHD	3	base	mor	2Alertness	7.01412717549227	13.8380599930616	0.780757414448669	-0.059305522705929	0.229497213032367	-0.255586452152035	1.7091602869883	1.399585055032	315.634530250861	0.0210850193010864	0.998932358203042	5.42133333333333	0.240368548719865	0.180231113745559	-0.492713979361127	455	29
Dataset2017	P030	Session_1	m	r	15.3788236582544	ADHD	3	base	mor	3Fixation	4.5742404792469	11.5556180926168	0.681757894736842	-0.16099699539719	0.194337564460847	-0.33212057675199	1.75108618385092	1.36365247636571	287.853333333333	0.0136324567951376	0.999523235144132	1.5	0.169203380457469	-0.0558695293786061	-0.524370767208888	456	29
Dataset2017	P030	Session_1	m	r	15.3788236582544	ADHD	3	base	mor	4Fixation	4.81439689841738	13.4329198787519	0.693523131672598	-0.115339383482933	0.138143145928661	-0.225625367413695	1.54674423751099	1.27226047180182	238.064989005619	0.0115617796751502	0.999606527460643	1.36433333333333	0.195392653346062	0.0253058206290007	-0.484579235315323	457	29
Dataset2017	P030	Session_2	m	r	15.3952511002964	ADHD	3	stim	eve	1GoNoGo	5.73545848452835	16.949981707447	0.78219209039548	0.0873650908470154	0.2368237991688	-0.112096522206712	1.59270322524899	1.43029655695702	323.678304239401	0.0434852891530112	0.99557627572211	2.13866666666667	0.404453694820404	0.218616053462029	-0.281114906072617	458	30
Dataset2017	P030	Session_2	m	r	15.3952511002964	ADHD	3	stim	eve	2Alertness	5.15519667668331	15.7139331208513	0.76498261526833	0.0541951358318329	0.22017697941878	-0.13131702708935	1.61547519885744	1.43312870691664	314.386182902584	0.0534804244291656	0.993214383312516	5.36533333333333	0.386637091636658	0.14521324634552	-0.304071664810181	459	30
Dataset2017	P030	Session_2	m	r	15.3952511002964	ADHD	3	stim	eve	3Fixation	3.73180185290225	13.255879303913	0.646313953488372	-0.0594183646401343	0.183042855653695	-0.222338921327249	1.65854604042441	1.38381713692089	251.734601449275	0.0150291442627273	0.999266831371898	1.472	0.321633339540693	-0.0745530577721225	-0.372181426420358	460	30
Dataset2017	P030	Session_2	m	r	15.3952511002964	ADHD	3	stim	eve	4Fixation	3.98009950248756	13.7382459474261	0.670292537313433	-0.0584819838404655	0.209829988648087	-0.244980959944479	1.72271708904043	1.42331911841925	257.214203894616	0.0226553844460446	0.998357517137787	1.455	0.327575892210007	-0.0653809756040573	-0.389828890562057	461	30
Dataset2017	P030	Session_2	m	r	15.3952511002964	ADHD	3	stim	mor	1GoNoGo	6.16317480428979	13.3855868939617	0.769766233766234	-0.07802803822998	0.20162518560038	-0.249217988739416	1.79743278281791	1.49143767173177	319.156923076923	0.0429423233989233	0.996704599108723	2.16666666666667	0.228460743548025	0.13418529066823	-0.490520601757522	462	30
Dataset2017	P030	Session_2	m	r	15.3952511002964	ADHD	3	stim	mor	2Alertness	5.50805279915915	12.5155513955038	0.718634220532319	-0.126414941861898	0.189731298863484	-0.28479517036876	1.73200324065256	1.39249772960263	286.364848484848	0.0391240622977832	0.996774118159948	5.5	0.178483446131349	0.0473087714406289	-0.504020396817914	463	30
Dataset2017	P030	Session_2	m	r	15.3952511002964	ADHD	3	stim	mor	3Fixation	4.13753819066853	10.5087611175151	0.612216560509554	-0.226940796032364	0.137878708488902	-0.343324952688987	1.73467741534042	1.33655765041456	221.0625574977	0.00985082419296879	0.999668818311043	1.44933333333333	0.0952993612721157	-0.178041151835942	-0.535420463085459	464	30
Dataset2017	P030	Session_2	m	r	15.3952511002964	ADHD	3	stim	mor	4Fixation	4.60061277170635	11.1253367978529	0.676379821958457	-0.19268587231636	0.135836934780884	-0.303569858733939	1.75334811015309	1.39439367118995	264.063948100093	0.0126953695639399	0.999532825021393	1.43866666666667	0.169194713234901	-0.144712269306183	-0.533496260643005	465	30
Dataset2017	P031	Session_1	m	r	10.2671512762069	ADHD	4	stim	eve	1GoNoGo	10.4672299794251	27.4207251844962	0.934909090909091	0.498621612787247	0.25502801164322	0.308652226512096	1.80132137204302	2.05307364385086	313.743403693931	0.0240759818012309	0.998841428637454	2.02133333333333	0.809673607349396	0.847112953662872	-0.0202715508639812	466	31
Dataset2017	P031	Session_1	m	r	10.2671512762069	ADHD	4	stim	eve	2Alertness	10.0185699193553	24.0471574902188	0.914618240516546	0.413451671600342	0.319296600913373	0.148523726160202	2.07701297272333	2.15992822617993	362.16426973474	0.0247139090078295	0.999037491885197	5.215	0.728923559188843	0.782073974609375	-0.114465437829494	467	31
Dataset2017	P031	Session_1	m	r	10.2671512762069	ADHD	4	stim	eve	3Fixation	8.04055905727597	20.3219293525401	0.809815730337079	0.321038603782654	0.29708668078432	0.0630172274692482	2.07190993830699	2.06947988720027	400.408888888889	0.0256582221360189	0.99874302385267	1.5	0.6473029255867	0.602184295654297	-0.161465913057327	468	31
Dataset2017	P031	Session_2	m	r	10.3438126724026	ADHD	4	base	eve	1GoNoGo	9.74824999215242	27.7201052066193	0.955621621621622	0.526745975017548	0.329628683428478	0.265687900161376	1.91443536754881	2.11965027972016	389.773228346457	0.0261668996846265	0.998429272945116	2.11666666666667	0.882698357105255	0.881407856941223	-0.0428554266691208	469	32
Dataset2017	P031	Session_2	m	r	10.3438126724026	ADHD	4	base	eve	2Alertness	9.50087767923131	26.4251444281161	0.950880681818182	0.488605469465256	0.358689906316873	0.190017644368316	2.0605081554809	2.18543867961946	407.785087719298	0.0287860518398841	0.998545054567858	5.472	0.847461462020874	0.851739585399628	-0.0717729553580284	470	32
Dataset2017	P031	Session_2	m	r	10.3438126724026	ADHD	4	base	eve	3Fixation	8.56542203865974	21.9801206610792	0.836887871853547	0.392404929543042	0.320263912233636	0.120677436027651	2.23705224455899	2.28706590378258	406.355555555556	0.0368452758163878	0.997697600762277	1.5	0.737011308249809	0.688403341071399	-0.117425537808567	471	32
Dataset2017	P031	Session_2	m	r	10.3438126724026	ADHD	4	base	eve	4Fixation	8.70024284658431	22.2990339318353	0.884770562770563	0.396201729774475	0.359160202024368	0.0880361775473746	2.19899307377058	2.21756768369629	454.182222222222	0.030186751253268	0.99852397604601	1.5	0.741071224212646	0.708738446235657	-0.107639446854591	472	32
Dataset2017	P031	Session_2	m	r	10.3438126724026	ADHD	4	base	mor	1GoNoGo	8.08362369337979	23.3352907984206	0.904342857142857	0.306391656398773	0.229997854654622	0.137719954170774	2.00256365590221	2.07702683475144	316.52	0.0294042108746873	0.998581874292113	2.16666666666667	0.683921039104462	0.613155782222748	-0.230031341314316	473	32
Dataset2017	P031	Session_2	m	r	10.3438126724026	ADHD	4	base	mor	2Alertness	7.79301115992524	21.5116948392492	0.88460248447205	0.265041261911392	0.237972550577222	0.0803664971455316	2.06676976103294	2.08185134699491	345.26303030303	0.0343430199600753	0.998249112094637	5.5	0.665343284606934	0.573306739330292	-0.271604478359222	474	32
Dataset2017	P032	Session_1	m	r	12.6025859531681	ADHD	2	base	eve	1GoNoGo	3.96726238977312	14.8826488863032	0.683643652561247	0.0289123803377151	0.156105126313973	-0.0963563255802468	1.7331453944587	1.58204264996003	236.12	0.0204219464432543	0.998621571025877	2.16666666666667	0.392215728759766	0.0709380283951759	-0.309912264347076	475	33
Dataset2017	P032	Session_1	m	r	12.6025859531681	ADHD	2	base	eve	2Alertness	4.56226368055843	14.5603481949764	0.680255536626917	0.0245660692453384	0.262330048990351	-0.207101549005119	1.78665559810643	1.52311735535962	273.425089016708	0.0228117958539741	0.998563854304092	4.868	0.388938426971436	0.0275152362883091	-0.290494710206985	476	33
Dataset2017	P032	Session_1	m	r	12.6025859531681	ADHD	2	base	mor	1GoNoGo	4.50760555992657	13.4105500965527	0.750451612903226	-0.0592637844383717	0.217035016841668	-0.243802547240125	1.75465669336809	1.45542823050641	301.982800584131	0.0258610028205407	0.99802771174301	2.05433333333333	0.296137928962708	0.0525014400482178	-0.459185421466827	477	33
Dataset2017	P032	Session_1	m	r	12.6025859531681	ADHD	2	base	mor	2Alertness	4.53428369900137	14.3003374320141	0.744533333333333	-0.0426415428519249	0.186531994221298	-0.187792917252013	1.67674825437072	1.43599038527566	262.345218174797	0.0230171360802	0.998492900667002	5.17933333333333	0.360035330057144	0.00590179953724146	-0.419227004051208	478	33
Dataset2017	P032	Session_1	m	r	12.6025859531681	ADHD	2	base	mor	3Fixation	4.01576743040158	12.2192546110843	0.668751515151515	-0.113265581429005	0.113477312647256	-0.196590225029511	1.62649099325838	1.37852333759399	245.208888888889	0.0164069737580581	0.998930097308622	1.5	0.275065958499908	-0.0985415503382683	-0.453449279069901	479	33
Dataset2017	P032	Session_2	m	r	12.621751302217	ADHD	2	stim	eve	1GoNoGo	4.43508089565946	14.9187912555404	0.656717607973422	-0.0571257621049881	0.191784560051146	-0.209962952489007	1.4572541825987	1.20125963448808	175.927376290495	0.0192382147894764	0.998607366507298	1.87266666666667	0.251306593418121	-0.0744208469986916	-0.314949810504913	480	34
Dataset2017	P032	Session_2	m	r	12.621751302217	ADHD	2	stim	eve	2Alertness	5.1870911036922	15.3160730683962	0.691250217959895	0.0282823909074068	0.211170164519017	-0.144852541011782	1.553644873622	1.3597159577292	249.705215419501	0.0169977861692199	0.998956938051504	5.292	0.372945517301559	-0.000221514434088022	-0.251566648483276	481	34
Dataset2017	P032	Session_2	m	r	12.621751302217	ADHD	2	stim	mor	1GoNoGo	5.06867393323232	14.1172690098496	0.750805611222445	-0.0440045557916164	0.205700605117923	-0.21211159100738	1.76740484358119	1.49946464969116	295.00157480315	0.0240536495900859	0.99846632026484	2.11666666666667	0.371283501386642	0.0281602274626493	-0.45633727312088	482	34
Dataset2017	P032	Session_2	m	r	12.621751302217	ADHD	2	stim	mor	2Alertness	5.12070043777359	13.7483714971166	0.737492307692308	-0.033209890127182	0.222024677394925	-0.221303996207177	1.79997889307022	1.52181734824687	304.865174255915	0.0244374250656899	0.998522516539798	5.24133333333333	0.383401453495026	0.0095573291182518	-0.418212354183197	483	34
Dataset2017	P032	Session_2	m	r	12.621751302217	ADHD	2	stim	mor	3Fixation	4.41976075811713	11.9690361402053	0.670624203821656	-0.145534131965646	0.133018640105996	-0.252164434788772	1.81631042963304	1.50677256732658	241.209621993127	0.0203381783602804	0.99871306336301	1.455	0.254728131999618	-0.0820867030290578	-0.522529095653481	484	34
Dataset2017	P033	Session_1	m	r	9.74694894487909	ADHD	1	stim	eve	1GoNoGo	7.44116388532307	24.9524650014937	1.05949473684211	0.263382732868195	0.204385156469546	0.113117655829846	1.81724061914687	1.87295546472809	317.014173228346	0.0370893126394671	0.996940696821987	2.11666666666667	0.88045060634613	0.231376603245735	-0.222995311021805	485	35
Dataset2017	P033	Session_1	m	r	9.74694894487909	ADHD	1	stim	eve	2Alertness	6.89187130372154	22.9049510693995	1.00277001703578	0.252147108316422	0.226885054918731	0.085814352011258	1.94855657177221	1.9728201186949	360.037922808734	0.0597375208803907	0.993968577854994	5.44966666666667	0.812789440155029	0.292633205652237	-0.238328576087952	486	35
Dataset2017	P033	Session_1	m	r	9.74694894487909	ADHD	1	stim	eve	3Fixation	5.84000496493515	22.1212654343543	0.938946564885496	0.215988233685493	0.149370257798082	0.110878748806293	1.59886448054379	1.65923846216466	273.337777777778	0.0260743263163344	0.998187403140833	1.5	0.716565132141113	0.23592109978199	-0.213668614625931	487	35
Dataset2017	P033	Session_1	m	r	9.74694894487909	ADHD	1	stim	mor	1GoNoGo	5.8990357345434	20.7041227518632	0.970832041343669	0.100381717085838	0.160574213339448	-0.00524456074795836	2.00215751761504	1.9336690106001	289.009230769231	0.0208369143888924	0.999022719383368	2.16666666666667	0.733669817447662	0.0971072614192963	-0.404166579246521	488	35
Dataset2017	P033	Session_1	m	r	9.74694894487909	ADHD	1	stim	mor	2Alertness	5.04554179543617	19.0445625651853	0.911690063810392	0.100393012166023	0.135342660605761	0.00943506682092269	1.89124324104226	1.84093791038599	307.730461538462	0.0182386887758733	0.999296347093274	5.41666666666667	0.721859693527222	0.101908087730408	-0.390797257423401	489	35
Dataset2017	P033	Session_2	m	r	9.76337638692102	ADHD	1	base	eve	1GoNoGo	6.4920501421763	24.066400227758	1.05433497536946	0.248757511377335	0.172643678134639	0.147878119147078	1.53825727712235	1.63754508320804	338.923198733175	0.0542080495630327	0.993188307778306	2.105	0.802160322666168	0.290589481592178	-0.238110139966011	490	36
Dataset2017	P033	Session_2	m	r	9.76337638692102	ADHD	1	base	eve	2Alertness	6.17563614770502	21.7399207728648	1.00495942290352	0.213757276535034	0.188813367144381	0.0933853661097929	1.56859392891826	1.61243071092194	340.51329055912	0.0334335157187847	0.994211090246064	5.455	0.739910900592804	0.274943679571152	-0.264492899179459	491	36
Dataset2017	P033	Session_2	m	r	9.76337638692102	ADHD	1	base	eve	3Fixation	4.79155855388341	19.9785486202693	0.851053191489362	0.131123453378677	0.163329012868898	0.00884164200921064	1.87328926005163	1.82295763309329	306.956488373878	0.0489157765012021	0.995410611123382	1.73746666666667	0.652275502681732	0.168407946825027	-0.329164296388626	492	36
Dataset2017	P033	Session_2	m	r	9.76337638692102	ADHD	1	base	mor	1GoNoGo	4.26274486069923	18.1189321533264	0.900923076923077	0.0542012751102448	0.114307667478397	-0.0170928884129162	1.96581254210116	1.8866237687792	289.715927226301	0.0178930719352871	0.999270838404843	2.08866666666667	0.650387227535248	0.0300201028585434	-0.413258790969849	493	36
Dataset2017	P033	Session_2	m	r	9.76337638692102	ADHD	1	base	mor	2Alertness	4.64299793958598	18.1789744985962	0.897946935041171	0.0479295775294304	0.141434266773201	-0.0442813757307357	1.80344937725306	1.70220082760781	298.932748538012	0.0262697155037664	0.998706619438422	5.472	0.643347024917603	0.0612319782376289	-0.436273813247681	494	36
Dataset2017	P034	Session_1	f	r	8.91736312176157	ADHD	3	base	eve	1GoNoGo	9.14440572977158	22.8345049891318	0.915295238095238	0.194525763392448	0.171717471517164	0.110616818888541	1.45527280491135	1.51992061573341	181.400528501321	0.0312758704943514	0.996295901831266	1.766	0.460750877857208	0.509873390197754	-0.242603063583374	495	37
Dataset2017	P034	Session_1	f	r	8.91736312176157	ADHD	3	base	eve	2Alertness	6.94760926848022	19.0748361576365	0.786256055363322	0.120598562061787	0.192460051882543	-0.00478724579727112	1.61512233089041	1.55931676659884	206.570909090909	0.0321936997097288	0.996805794445235	5.5	0.438209742307663	0.382316738367081	-0.31720432639122	496	37
Dataset2017	P034	Session_1	f	r	8.91736312176157	ADHD	3	base	eve	3Fixation	7.71486643437863	17.8460268399248	0.845242857142857	0.0934167951345444	0.193214671157422	-0.0495485006096077	1.63269086078384	1.53156908875999	262.964444444444	0.0258081127628136	0.997865010828242	1.5	0.372566848993301	0.357425540685654	-0.321939319372177	497	37
Dataset2017	P034	Session_1	f	r	8.91736312176157	ADHD	3	base	mor	1GoNoGo	5.55727076258105	17.7418605928933	0.800645569620253	0.0711711496114731	0.166930879409491	-0.0233521869458638	1.69882499650263	1.62181049984808	213.361443751054	0.0384371247769926	0.996285739234033	1.97633333333333	0.428208440542221	0.280115783214569	-0.368878602981567	498	37
Dataset2017	P034	Session_1	f	r	8.91736312176157	ADHD	3	base	mor	2Alertness	5.62551549428537	16.6928519300933	0.798315217391304	0.0879657194018364	0.170386814376044	-0.0295264682604331	1.74456391942531	1.65993034505122	278.622913505311	0.0277782310521857	0.998244374980444	5.272	0.451647073030472	0.263902217149734	-0.339454919099808	499	37
Dataset2017	P034	Session_1	f	r	8.91736312176157	ADHD	3	base	mor	3Fixation	6.12170017187108	14.6241222673745	0.764655581947744	0.0550306998193264	0.2196958723424	-0.126149795462866	1.96436381106311	1.7761638930586	357.688888888889	0.0303101198525339	0.998198931717311	1.5	0.417209327220917	0.245962083339691	-0.382632344961166	500	37
Dataset2017	P034	Session_2	f	r	8.95295591285242	ADHD	3	stim	eve	1GoNoGo	9.90302674111079	20.433875488284	0.969060240963855	0.200097799301147	0.185819736464421	0.0969313525400989	1.55960973015615	1.60727629053896	221.250687694847	0.0442395147803471	0.995349165750874	1.81766666666667	0.47927388548851	0.550984740257263	-0.272260129451752	501	38
Dataset2017	P034	Session_2	f	r	8.95295591285242	ADHD	3	stim	eve	2Alertness	8.4104960810087	20.3697213390493	0.875348502994012	0.17674420773983	0.217002090629488	0.029908238433971	1.74760208097216	1.72230724415721	229.847798742138	0.0180712163313307	0.999138694790406	5.3	0.484804511070251	0.497981131076813	-0.303998231887817	502	38
Dataset2017	P034	Session_2	f	r	8.95295591285242	ADHD	3	stim	eve	3Fixation	7.89539854161428	17.6483900677977	0.846556701030928	0.0797622948884964	0.11923539282132	0.00485404521439188	1.59968791035359	1.55401117796619	206.529175050302	0.0207688411321106	0.998629114677738	1.32533333333333	0.405752301216125	0.315942525863647	-0.335660636425018	503	38
Dataset2017	P034	Session_2	f	r	8.95295591285242	ADHD	3	stim	mor	1GoNoGo	7.78355324536852	17.8728064773925	0.891095081967213	0.074532188475132	0.21213690329334	-0.0618049621329834	1.78639646984595	1.66816299928819	234.660680366085	0.0296296464552151	0.998144862492734	1.93033333333333	0.423032850027084	0.344668835401535	-0.399118840694427	504	38
Dataset2017	P034	Session_2	f	r	8.95295591285242	ADHD	3	stim	mor	2Alertness	5.92440508583584	16.2403822212584	0.810778904665314	0.0268987789750099	0.169379483254907	-0.0843612791787632	1.76322435428934	1.6231665250948	247.807811531308	0.028297635571277	0.998231091815667	5.37666666666667	0.420775085687637	0.219540193676949	-0.426594793796539	505	38
Dataset2017	P034	Session_2	f	r	8.95295591285242	ADHD	3	stim	mor	3Fixation	6.2064934374834	15.1550493488883	0.812339869281046	-0.00757523719221354	0.164024825723488	-0.134801907117127	1.83011153675094	1.63750025416033	276.195555555556	0.0179457279832464	0.999224870852853	1.5	0.351680129766464	0.232023030519485	-0.462411671876907	506	38
Dataset2017	P035	Session_1	f	r	10.710692211339	ADHD	4	stim	eve	1GoNoGo	9.58963595570674	20.5273998859805	0.916878338278932	0.236094683408737	0.238670854912996	0.0687064852381169	1.73594775045387	1.74981929623988	266.047873256415	0.0189734259859233	0.999123806880406	1.93566666666667	0.510898530483246	0.573670923709869	-0.248560577630997	507	39
Dataset2017	P035	Session_1	f	r	10.710692211339	ADHD	4	stim	eve	2Alertness	7.72523103587421	18.455048418805	0.830704637917006	0.221506103873253	0.208119790904934	0.0709134734138431	1.83535171216825	1.8482902839851	311.602978879258	0.0436078892511093	0.996153427335105	5.46066666666667	0.529529511928558	0.471664905548096	-0.232006192207336	508	39
Dataset2017	P035	Session_1	f	r	10.710692211339	ADHD	4	stim	eve	3Fixation	8.57203630175837	17.4632240251156	0.835267441860465	0.213395699858665	0.243068119315387	0.0186482853579985	1.83436451375297	1.79506908103625	319.257777777778	0.0264321487460724	0.998143336034553	1.5	0.517436921596527	0.446088910102844	-0.233240559697151	509	39
Dataset2017	P035	Session_1	f	r	10.710692211339	ADHD	4	stim	mor	1GoNoGo	8.23409539578425	18.7664668173219	0.900647519582245	0.224101632833481	0.207932880398343	0.0770619519615542	1.83618776891473	1.85524841000457	278.363460296966	0.0247719152460192	0.998727604059677	2.06533333333333	0.568450689315796	0.476839870214462	-0.240059956908226	510	39
Dataset2017	P035	Session_1	f	r	10.710692211339	ADHD	4	stim	mor	2Alertness	8.16066690850634	18.2963520955955	0.891440069991251	0.192133262753487	0.239089390412871	0.0142101711149194	1.87847750147011	1.83335051797981	315.200148487286	0.0298860803218092	0.99835834326141	5.38766666666667	0.532080888748169	0.475792676210403	-0.300499945878983	511	39
Dataset2017	P035	Session_1	f	r	10.710692211339	ADHD	4	stim	mor	3Fixation	8.57432447003515	17.8550516721556	0.92240848806366	0.199000760912895	0.245104343621003	0.000488409379353323	2.01818810051884	1.954926191223	386.386666666667	0.033397093835098	0.997584350439601	1.5	0.532876491546631	0.486870437860489	-0.299386382102966	512	39
Dataset2017	P035	Session_2	f	r	10.7462850024299	ADHD	4	base	eve	1GoNoGo	7.53812146416395	18.0025300948956	0.804884792626728	0.129105374217033	0.148266125804126	0.0396435624361837	1.70751613009756	1.69322284818868	194.672313865359	0.036258773251186	0.99670681628091	1.49533333333333	0.475351333618164	0.370037227869034	-0.321508675813675	513	40
Dataset2017	P035	Session_2	f	r	10.7462850024299	ADHD	4	base	eve	2Alertness	6.38792102206735	17.4897117077757	0.779648	0.140015140175819	0.172135588761676	0.0173956706737034	1.68867059247971	1.65272470971727	231.094850948509	0.0171712168262164	0.999128426526936	4.92	0.471940457820892	0.342196494340897	-0.286701500415802	514	40
Dataset2017	P035	Session_2	f	r	10.7462850024299	ADHD	4	base	eve	3Fixation	7.37009544008484	18.1032236812909	0.810289855072464	0.156205698847771	0.226561046547965	-0.0199176160800693	1.76240485766302	1.68681657774253	248.488888888889	0.0246964596046524	0.998337618761186	1.5	0.454694718122482	0.4430071413517	-0.301740109920502	515	40
Dataset2017	P035	Session_2	f	r	10.7462850024299	ADHD	4	base	mor	1GoNoGo	8.39271575613619	17.1347694773398	0.904722090261283	0.12448862940073	0.239732445996369	-0.0607936532830082	1.87563375667844	1.75559277670895	314.212176208546	0.0278720411181157	0.998415425437404	2.02033333333333	0.501877427101135	0.406983703374863	-0.39022621512413	516	40
Dataset2017	P035	Session_2	f	r	10.7462850024299	ADHD	4	base	mor	2Alertness	7.47281396864599	15.7960299332022	0.815763713080169	0.123403452336788	0.226949984635906	-0.0507380883765967	1.91606464305302	1.80480210129892	319.436917586412	0.0295343075727826	0.998344852275643	5.04366666666667	0.477762252092361	0.34545710682869	-0.342394918203354	517	40
Dataset2017	P035	Session_2	f	r	10.7462850024299	ADHD	4	base	mor	3Fixation	10.1299809294389	16.0002564276352	0.929271604938272	0.109225019812584	0.242419985640674	-0.0898044103889159	1.88643461105416	1.7370416976988	334.537777777778	0.0285866304612823	0.998225806933546	1.5	0.412322521209717	0.42158842086792	-0.370757520198822	518	40
Dataset2017	P036	Session_1	m		12.865425025839	ADHD	1	stim	eve	1GoNoGo	5.63544397658961	18.875289410641	0.644697068403909	0.286275898546804	0.30744120144254	0.0171644789643708	1.76939525955723	1.73066826258328	304.495384615385	0.0390659476540525	0.997007475695567	2.16666666666667	0.604512620609659	0.229575541379643	0.063701469833571	519	41
Dataset2017	P036	Session_1	m		12.865425025839	ADHD	1	stim	eve	2Alertness	5.62655010955032	17.5965320263561	0.62450341997264	0.259894847869873	0.258763662923288	0.0282930371812945	1.75044244338833	1.7234426842441	279.212232415902	0.0380736511157835	0.996750276059253	5.45	0.587045907974243	0.167010128498077	0.0612400993704796	520	41
Dataset2017	P036	Session_1	m		12.865425025839	ADHD	1	stim	eve	3Fixation	6.27177700348432	16.1966177959392	0.680767123287671	0.248580098152161	0.343965353431877	-0.0601380872314971	1.82912511775301	1.71120881395014	393.876811594203	0.031248125055283	0.997653508270408	1.472	0.530002772808075	0.20320600271225	0.0596301108598709	521	41
Dataset2017	P036	Session_1	m		12.865425025839	ADHD	1	stim	eve	4Fixation	6.42868680342433	19.6223312896968	0.707373068432671	0.327673375606537	0.31436270683594	0.060602045243021	1.50620784235022	1.51923194878951	380.208827717133	0.0280255633048631	0.998084961891207	1.40466666666667	0.578581273555756	0.334188342094421	0.112729750573635	522	41
Dataset2017	P036	Session_1	m		12.865425025839	ADHD	1	stim	mor	1GoNoGo	4.06504065040651	14.7821664901988	0.656682170542636	0.039946705928286	0.216099308545581	-0.147613145022086	1.91117347697386	1.7031903802266	260.652307692308	0.0172808640172518	0.999219452003883	2.16666666666667	0.496889924452865	0.0144198264699322	-0.296608507143565	523	41
Dataset2017	P036	Session_1	m		12.865425025839	ADHD	1	stim	mor	2Alertness	4.17185923684054	14.5466973384357	0.666335766423358	0.0220237441804499	0.173214209066026	-0.119769812537925	1.84800144542503	1.66985715281373	243.207672838684	0.0144208025491227	0.999368445608861	5.00466666666667	0.446306011175277	0.0258564202861411	-0.317449772183069	524	41
Dataset2017	P036	Session_1	m		12.865425025839	ADHD	1	stim	mor	3Fixation	4.57394650282381	14.4376056061053	0.712885496183206	0.00915366690605879	0.189428330377198	-0.149805726341139	1.8623168001592	1.65368440178794	311.293333333333	0.0176029612779767	0.998961116263027	1.5	0.404913812875748	0.0369616113603115	-0.330398947000504	525	41
Dataset2017	P036	Session_1	m		12.865425025839	ADHD	1	stim	mor	4Fixation	4.28346074505521	13.4260053859113	0.653731343283582	-0.0305099245160818	0.150046635628605	-0.14692753003761	1.75666423294926	1.55424737333576	246.552209400507	0.0197596753222347	0.998763253884092	1.18433333333333	0.314544588327408	0.00854495260864496	-0.330896496772766	526	41
Dataset2017	P036	Session_2	m		12.9229210729858	ADHD	1	base	eve	1GoNoGo	4.83883131966756	19.9910628983349	0.668794063079777	0.308073431253433	0.222732181084702	0.122231329125944	1.53833254395053	1.61197118249424	281.669010782935	0.0176640379245892	0.999028186712855	2.133	0.650578200817108	0.265842854976654	0.0582963638007641	527	42
Dataset2017	P036	Session_2	m		12.9229210729858	ADHD	1	base	eve	2Alertness	5.52070649299532	20.4041599278796	0.674024205748865	0.301105320453644	0.278088110952229	0.0615216349326912	1.65976769903843	1.66886076216789	275.086441096567	0.0376956385170975	0.996359997720083	5.39866666666667	0.618277251720428	0.238998562097549	0.0758953988552094	528	42
Dataset2017	P036	Session_2	m		12.9229210729858	ADHD	1	base	eve	3Fixation	5.93517731423963	20.5532617973801	0.715399463806971	0.310376614332199	0.270088319657855	0.090194784153667	1.43751181933557	1.48229862761304	312.830011723329	0.026832731129464	0.997849553168165	1.42166666666667	0.571434855461121	0.303250849246979	0.104202046990395	529	42
Dataset2017	P036	Session_2	m		12.9229210729858	ADHD	1	base	mor	1GoNoGo	5.35729567821994	19.2717812799454	0.786341052631579	0.146119058132172	0.217222736088911	-0.0292593052600967	1.84373689314017	1.75623781604678	290.309342452977	0.0236026013521565	0.99889002406184	2.14433333333333	0.619278967380524	0.165264070034027	-0.262096256017685	530	42
Dataset2017	P036	Session_2	m		12.9229210729858	ADHD	1	base	mor	2Alertness	4.91780467926927	17.0166415982699	0.745890790546047	0.0865349695086479	0.177746973388311	-0.0604466135506874	1.84099495941389	1.72239518595116	279.333414723477	0.018354693417518	0.999195214988807	5.46066666666667	0.540340542793274	0.0795049741864204	-0.282213062047958	531	42
Dataset2017	P036	Session_2	m		12.9229210729858	ADHD	1	base	mor	3Fixation	4.9096219117531	17.3875251390419	0.740258899676375	0.0474013760685921	0.176351048912947	-0.0874556135140553	1.66050952905242	1.52060191088475	254.155555555556	0.0209030106215401	0.998740227307318	1.5	0.429993540048599	0.0926987677812576	-0.305751651525497	532	42
Dataset2017	P037	Session_1	m	r	9.54981964037592	ADHD	2	base	eve	1GoNoGo	4.69796310866335	20.7313072309261	0.652636559139785	0.370331943035126	0.193641097746025	0.23449792991832	1.86567694775149	2.04124206564226	256.747884940778	0.0329790812822308	0.995976846393002	1.97	0.737424254417419	0.39849179983139	0.0773434787988663	533	43
Dataset2017	P037	Session_1	m	r	9.54981964037592	ADHD	2	base	eve	2Alertness	4.51724993794985	20.2795552423801	0.658141474311243	0.338165640830994	0.199287288358319	0.203487122452159	1.85780156013392	2.00260463749466	282.481303930968	0.0347843009655172	0.995755641208486	5.215	0.709587574005127	0.356997042894363	0.0470203086733818	534	43
Dataset2017	P037	Session_1	m	r	9.54981964037592	ADHD	2	base	eve	3Fixation	3.61188857790217	18.4282476854155	0.622153005464481	0.289412528276443	0.167089982893035	0.160947629861365	1.80052325038567	1.90459613652782	253.008888888889	0.0371123123581073	0.995401694631191	1.5	0.676570355892181	0.291132807731628	-0.000651830632705241	535	43
Dataset2017	P037	Session_1	m	r	9.54981964037592	ADHD	2	base	eve	4Fixation	3.7598958666752	17.9801423300129	0.610047244094488	0.280604153871536	0.148854034807102	0.172400160660998	1.81539885924082	1.93045438697616	258.253333333333	0.0362261895538017	0.995719139318259	1.5	0.645726025104523	0.26215136051178	0.0262107700109482	536	43
Dataset2017	P037	Session_1	m	r	9.54981964037592	ADHD	2	base	mor	1GoNoGo	4.38383745938773	17.2394986351854	0.643332082551595	0.209379598498344	0.146454518805823	0.110686799040088	2.05777589008481	2.10346187541417	267.929363963119	0.0272161758904852	0.997354909710949	2.133	0.624570667743683	0.264610886573792	-0.141846552491188	537	43
Dataset2017	P037	Session_1	m	r	9.54981964037592	ADHD	2	base	mor	2Alertness	4.72530908741039	18.004459212001	0.665582840236686	0.234797850251198	0.190756851975201	0.0938441237870992	2.00280211950387	2.03338193540564	272.687272727273	0.030778532489476	0.997082411023946	5.5	0.632912397384644	0.269985735416412	-0.0957715883851051	538	43
Dataset2017	P037	Session_1	m	r	9.54981964037592	ADHD	2	base	mor	3Fixation	3.70074192545204	15.833469533948	0.633245901639344	0.148557648062706	0.139707829763615	0.044525980437462	1.95802489317305	1.94070098415687	257.52	0.0210130977227558	0.998378845861127	1.5	0.562053918838501	0.14931857585907	-0.154638364911079	539	43
Dataset2017	P037	Session_1	m	r	9.54981964037592	ADHD	2	base	mor	4Fixation	3.60305274361936	15.6620444395871	0.613615598885794	0.130275487967087	0.121075444635684	0.0448759782611116	1.89273007784764	1.87781869258308	244.764444444444	0.0226492746475019	0.997831591341369	1.5	0.502160641644675	0.153904798087873	-0.158640541608011	540	43
Dataset2017	P037	Session_2	m	r	9.57172289643182	ADHD	2	base	eve	1GoNoGo	5.28995489290441	20.5181096140759	0.65685049833887	0.399035930633545	0.220822719903367	0.233490712845653	1.87530144653893	2.04955532967671	311.357480314961	0.0377325251625744	0.995580180014366	2.11666666666667	0.733009338378906	0.388311415910721	0.165052771568298	541	44
Dataset2017	P037	Session_2	m	r	9.57172289643182	ADHD	2	base	eve	2Alertness	5.07437891716376	19.6202882105927	0.661253250773994	0.354063183069229	0.240362493112167	0.167930914218575	1.8630460077936	1.97212721584611	327.584049079755	0.0504156372924295	0.992583683451908	5.43333333333333	0.702705383300781	0.346086859703064	0.0889587104320526	542	44
Dataset2017	P037	Session_2	m	r	9.57172289643182	ADHD	2	base	eve	3Fixation	4.51467268623025	18.0757112488419	0.658320541760722	0.269634157419205	0.207744504019402	0.105867672567749	1.85994432092773	1.90706026309593	324.04	0.03423897196523	0.9959315998805	1.5	0.600018560886383	0.29976212978363	0.0120246177539229	543	44
Dataset2017	P037	Session_2	m	r	9.57172289643182	ADHD	2	base	eve	4Fixation	4.13522840264374	17.7849723144099	0.612249400479616	0.261611342430115	0.1710678230891	0.130524969050677	1.75995473377783	1.83488643325001	283.675555555556	0.0269083372181825	0.996346654543467	1.5	0.587138712406158	0.254212439060211	0.037019781768322	544	44
Dataset2017	P037	Session_2	m	r	9.57172289643182	ADHD	2	base	mor	1GoNoGo	3.87442417941054	18.0948497023191	0.67543161634103	0.2387725263834	0.173089792041845	0.112597368817453	1.97280521202022	2.02308581218859	292.513846153846	0.0298838859062729	0.997240663840439	2.16666666666667	0.664836823940277	0.281184375286102	-0.10570952296257	545	44
Dataset2017	P037	Session_2	m	r	9.57172289643182	ADHD	2	base	mor	2Alertness	4.25207068972097	17.4363189887721	0.666036217303823	0.219031035900116	0.195113932632876	0.0699995049155473	1.94215369319382	1.95080464649247	303.688073394495	0.03565932468533	0.996050521233875	5.45	0.63246077299118	0.243325099349022	-0.110223077237606	546	44
Dataset2017	P037	Session_2	m	r	9.57172289643182	ADHD	2	base	mor	3Fixation	3.60181508791832	15.2994975565968	0.612476744186046	0.126127183437347	0.124973664805552	0.0333706462589789	1.85654554581199	1.8312718218311	234.102222222222	0.0271441424649503	0.997299669191092	1.5	0.497161149978638	0.157932385802269	-0.170403331518173	547	44
Dataset2017	P037	Session_2	m	r	9.57172289643182	ADHD	2	base	mor	4Fixation	3.45240562887215	14.7323957244888	0.603093484419263	0.113653764128685	0.11705955839882	0.0269889260861518	1.91715764688074	1.8835875938966	236.546666666667	0.0245933858400506	0.997636891258811	1.5	0.494777470827103	0.123718746006489	-0.172359853982925	548	44
Dataset2017	P038	Session_1	m	r	8.65726195609766	ADHD	3	base	eve	1GoNoGo	3.65386412484815	19.6303930722451	0.712674329501916	0.203104823827744	0.140280385655896	0.100498441134245	1.28230610294641	1.34229919045135	193.476180570002	0.0316589468448101	0.996603576962278	1.60233333333333	0.602160811424255	0.268775284290314	-0.184703901410103	549	45
Dataset2017	P038	Session_1	m	r	8.65726195609766	ADHD	3	base	eve	2Alertness	3.99264381589568	17.5400166147531	0.653658137154555	0.179106146097183	0.148200237045736	0.0651163258504009	1.61858980932673	1.63257828632971	203.021363173957	0.0115473653420598	0.999542428990941	5.24266666666667	0.576486110687256	0.220586284995079	-0.182492852210999	550	45
Dataset2017	P038	Session_1	m	r	8.65726195609766	ADHD	3	base	eve	3Fixation	3.73649626907228	16.8482050564925	0.659082191780822	0.203750358384192	0.159770494382903	0.0723261245964107	1.68481099711022	1.70391748477308	249.484054964999	0.0174814199105064	0.999007085050459	1.28566666666667	0.591337939793503	0.257669742150092	-0.154680468686359	551	45
Dataset2017	P038	Session_1	m	r	8.65726195609766	ADHD	3	base	mor	1GoNoGo	3.57408283224106	15.759612641479	0.705130193905817	0.0892151892185211	0.119854265300317	-0.00399195256551471	1.73264182765306	1.67391936278572	215.393467591809	0.0136311332770172	0.99951409145321	1.96966666666667	0.545923173427582	0.161601081490517	-0.326654404401779	552	45
Dataset2017	P038	Session_1	m	r	8.65726195609766	ADHD	3	base	mor	2Alertness	3.34813891269904	14.4804093220277	0.640732694355697	0.0404762737452984	0.0992282333857869	-0.0253004203222641	1.71791696998666	1.63835116465593	183.619605688824	0.0201850229804202	0.998996190802094	5.461	0.478577077388763	0.0917797461152077	-0.343860477209091	553	45
Dataset2017	P038	Session_1	m	r	8.65726195609766	ADHD	3	base	mor	3Fixation	3.25508894186686	13.9214164236657	0.625187969924812	0.0479386635124683	0.0873926186843824	-0.0149902333883788	1.73314284145915	1.66340626979624	191.943674976916	0.0122306889757443	0.999424361856563	1.444	0.451450049877167	0.10668071359396	-0.31772118806839	554	45
Dataset2017	P038	Session_1	m	r	8.65726195609766	ADHD	3	base	mor	4Fixation	3.72930449952273	14.2696101918365	0.661765182186235	0.0621936060488224	0.079434596964093	0.0101173834214962	1.83120388070471	1.78347738380397	209.935782173131	0.0103870933342802	0.999653300199869	1.29766666666667	0.481431305408478	0.124784044921398	-0.314221560955048	555	45
Dataset2017	P038	Session_2	m	r	8.67642730514658	ADHD	3	stim	eve	1GoNoGo	3.75128265845765	18.0282049067904	0.69468932038835	0.188875272870064	0.147788979501428	0.0805179323495638	1.66019694572994	1.68827274727581	249.966812227074	0.0166271245858788	0.99871686545024	1.90833333333333	0.60708886384964	0.243860259652138	-0.196703150868416	556	46
Dataset2017	P038	Session_2	m	r	8.67642730514658	ADHD	3	stim	eve	2Alertness	4.25096766560181	19.4889539461461	0.734694386694387	0.253810524940491	0.207282575032691	0.0822449470299837	1.68967002004671	1.7185418438251	279.800475059382	0.0168601454728413	0.999203947966327	2.105	0.689436852931976	0.266643881797791	-0.11855074763298	557	46
Dataset2017	P038	Session_2	m	r	8.67642730514658	ADHD	3	stim	eve	3Fixation	4.24216821931209	18.0085069875685	0.723741112123975	0.213586300611496	0.142465488589988	0.104986629426332	1.55219070017445	1.60814688900144	253.494252873563	0.0206760959429546	0.998613981345945	5.22	0.649725556373596	0.225709289312363	-0.154899746179581	558	46
Dataset2017	P038	Session_2	m	r	8.67642730514658	ADHD	3	stim	eve	4Fixation	4.04162942152982	17.3457342800571	0.671047120418848	0.236251145601273	0.159279741518758	0.104047034731298	1.84825773544859	1.89392219444354	291.361673107524	0.0305252616810798	0.997956052005863	1.46633333333333	0.665468692779541	0.269223421812057	-0.144173637032509	559	46
Dataset2017	P038	Session_2	m	r	8.67642730514658	ADHD	3	stim	mor	1GoNoGo	3.95093424618457	15.0906174013478	0.698748538011696	0.0408677943050861	0.11784127098427	-0.0542084681641878	1.80571268828856	1.69446555297306	194.412626098275	0.0152626645577609	0.999381189877744	2.04866666666667	0.544665813446045	0.0820239186286926	-0.3846774995327	560	46
Dataset2017	P038	Session_2	m	r	8.67642730514658	ADHD	3	stim	mor	2Alertness	3.57139598332011	15.0756089920634	0.665854096520763	0.0580502450466156	0.110599493867557	-0.0299395458584028	1.76910484388066	1.68328299570454	188.977511626425	0.023154469309807	0.998775115304424	5.23233333333333	0.548082292079926	0.0819218754768372	-0.349619388580322	561	46
Dataset2017	P038	Session_2	m	r	8.67642730514658	ADHD	3	stim	mor	4Fixation	4.22109793853356	14.1820537985648	0.663913312693499	0.0345001153776721	0.149114602997759	-0.0865431054211554	1.77520254662793	1.63258452528024	243.741759490793	0.015030998872891	0.999318564270892	1.46633333333333	0.464146844805269	0.102813581641395	-0.351885706861359	562	46
Dataset2017	P049	Session_1	f	r	14.3356810885918	ADHD	1	base	eve	1GoNoGo	6.30081300813008	19.5050778488216	0.710118644067797	0.252656817436218	0.237989132380743	0.0450828357999564	1.258534863171	1.263863228825	264.001260239446	0.0260296582528483	0.996898822423015	2.116	0.415764451026917	0.375336229801178	0.0226606819778681	563	67
Dataset2017	P049	Session_1	f	r	14.3356810885918	ADHD	1	base	eve	2Alertness	5.88763499575292	17.1427910022294	0.677235820895522	0.187912732362747	0.267757594532046	-0.0482502609024469	1.4370507103871	1.34340703907061	287.109592508226	0.0327007123944184	0.995513561342213	5.268	0.400016695261002	0.269261389970779	-0.0592491179704666	564	67
Dataset2017	P049	Session_1	f	r	14.3356810885918	ADHD	1	base	eve	3Fixation	5.92091261226749	17.9034086520522	0.691612565445026	0.22196787326414	0.256205643964035	-0.00529744287097146	1.31379625016502	1.26699874612494	296.849438202247	0.0256047922358647	0.997149606682923	1.48333333333333	0.393856843837272	0.350117636390741	-0.0294710011593315	565	67
Dataset2017	P049	Session_1	f	r	14.3356810885918	ADHD	1	base	mor	1GoNoGo	6.34079701452752	16.4297452902824	0.749262295081967	0.121733449399471	0.291684370162458	-0.138026193969291	1.49389701908731	1.30868175933656	298.286833088595	0.0294640699023206	0.997536169183014	2.043	0.338127553462982	0.310412228107452	-0.200646340847015	566	67
Dataset2017	P049	Session_1	f	r	14.3356810885918	ADHD	1	base	mor	2Alertness	6.58989581098155	15.7913724957937	0.751087976539589	0.115538685729973	0.291390820167598	-0.148276308029011	1.40173171200436	1.20917764645887	325.460321494377	0.0276908245706811	0.997456198891235	5.24633333333333	0.355344037180091	0.26813606749551	-0.200111774939473	567	67
Dataset2017	P049	Session_1	f	r	14.3356810885918	ADHD	1	base	mor	3Fixation	6.55116002379536	15.4916828928341	0.770146341463415	0.0550849468163541	0.257619204582136	-0.172015998727303	1.36900946994665	1.15374934052805	280.675555555556	0.0375239726348768	0.995544347489166	1.5	0.272435250433816	0.22682631702671	-0.283125819956274	568	67
Dataset2017	P049	Session_1	f	r	14.3356810885918	ADHD	1	base	mor	4Fixation	5.57459293601201	15.7874744414286	0.72361432506887	0.0746628013657868	0.268532968206292	-0.166375151870474	1.44878822576276	1.2366489000467	291.857777777778	0.0293468633163508	0.997421024668992	1.5	0.346584456775051	0.238789978659487	-0.283976473882877	569	67
Dataset2017	P049	Session_2	f	r	14.3548464376407	ADHD	1	stim	eve	1GoNoGo	6.5335218569577	18.392919080191	0.695659420289855	0.265300399138597	0.312965939695845	-0.0141014956227295	1.455330100586	1.3952577870469	328.770547945205	0.0321030391958344	0.995897339049102	1.94666666666667	0.426846831584777	0.296525038486525	0.10391114046613	570	68
Dataset2017	P049	Session_2	f	r	14.3548464376407	ADHD	1	stim	eve	2Alertness	6.00266645753272	17.1355901090175	0.681085530546624	0.211927801370621	0.303086285534631	-0.0611626642781283	1.47218351098864	1.36451766499531	325.252748602666	0.0366024150827728	0.995121814672608	5.427	0.422567486763	0.273491829633713	-0.0216869525611401	571	68
Dataset2017	P049	Session_2	f	r	14.3548464376407	ADHD	1	stim	eve	3Fixation	5.31719185804997	16.715233517795	0.688506082725061	0.173059821128845	0.305606308643201	-0.104367535787848	1.43558615231893	1.28587146842705	314.417777777778	0.0358652534819909	0.995809619858815	1.5	0.426362842321396	0.250181406736374	-0.107298344373703	572	68
Dataset2017	P049	Session_2	f	r	14.3548464376407	ADHD	1	stim	eve	4Fixation	5.17506775067751	15.9265782195985	0.671648	0.125901226624323	0.26322560800255	-0.108219651655404	1.44070963668057	1.28698099682273	279.853333333333	0.0498344971043545	0.992575263696118	1.5	0.381522299057183	0.159042288350207	-0.122385710792863	573	68
Dataset2017	P049	Session_2	f	r	14.3548464376407	ADHD	1	stim	mor	1GoNoGo	6.53329082310431	16.4153121116163	0.771045751633987	0.186587005853653	0.319198080598492	-0.104425359492257	1.58219989564781	1.42779616816821	374.626865671642	0.034671943466841	0.99656079873346	2.09933333333333	0.442963272333145	0.333703011274338	-0.136845082044601	574	68
Dataset2017	P049	Session_2	f	r	14.3548464376407	ADHD	1	stim	mor	2Alertness	6.0152727033343	15.3109832346235	0.748931174089069	0.103252028348046	0.283405945878598	-0.151325809511034	1.42843741711737	1.23199027301647	339.423853211009	0.0202737730407561	0.998607266990566	5.45	0.384318386958518	0.231732566213516	-0.239121271055631	575	68
Dataset2017	P049	Session_2	f	r	14.3548464376407	ADHD	1	stim	mor	3Fixation	6.06019430667845	15.4206994201788	0.744345403899721	0.113046709554332	0.185410023222567	-0.0462862432762053	1.23690708979432	1.15154955225882	296.911111111111	0.0181760493480218	0.998296353538558	1.5	0.394775521160399	0.225505898239623	-0.22077100326952	576	68
Dataset2017	P050	Session_1	m	l	12.2767750193365	ADHD	3	stim	mor	1GoNoGo	3.40780573160062	14.8535767688602	0.675758530183727	0.0482890051199643	0.123427294570444	-0.0416102303235977	1.84559410044426	1.74568543301357	198.049230769231	0.0127477789251064	0.999524305668114	2.16666666666667	0.540861226969675	0.00937967457180319	-0.309498370043816	577	69
Dataset2017	P050	Session_1	m	l	12.2767750193365	ADHD	3	stim	mor	2Alertness	3.41494744427213	14.7361483816515	0.670940269749518	0.0707393288612366	0.102695328665955	0.0062086175194877	2.08485487989032	2.02520731534711	214.525628388369	0.0230757303761678	0.998685669304231	5.41066666666667	0.604290127754211	0.0269755348563194	-0.317101687192917	578	69
Dataset2017	P050	Session_1	m	l	12.2767750193365	ADHD	3	stim	mor	3Fixation	3.05589826326279	13.816817663875	0.625089494163424	0.0323359929025173	0.0836030778226349	-0.0119451135769823	1.87962554488746	1.80830701242757	178.497777777778	0.0136327541344477	0.999472278265779	1.5	0.527548313140869	-0.0294245015829802	-0.299113750457764	579	69
Dataset2017	P050	Session_1	m	l	12.2767750193365	ADHD	3	stim	mor	4Fixation	2.99294201733226	13.1269139824867	0.569758241758242	-0.0421423855894814	0.0559467516414399	-0.0621842999249013	1.70725981666476	1.59114676879721	116.512359550562	0.0136369764543437	0.999282587238355	1.48333333333333	0.415889691893534	-0.0960950928443064	-0.348250890487214	580	69
Dataset2017	P050	Session_2	m	l	12.2959403683854	ADHD	3	base	eve	2Alertness	3.62997143484948	14.1723530510602	0.579502702702703	0.0838220004747743	0.122838165820107	-0.011035806930723	1.7743058418524	1.70722344401359	164.935384615385	0.0152302854683216	0.999306814772976	2.16666666666667	0.520641523237502	-0.0133999041630368	-0.174420889271607	581	70
Dataset2017	P050	Session_2	m	l	12.2959403683854	ADHD	3	base	eve	3Fixation	3.40008290821722	15.1008054490343	0.639667013527575	0.0730806993467134	0.141672403321752	-0.0411759778623681	1.77786320734495	1.68052826887827	188.391051179896	0.0150921554389661	0.999140801340222	5.43833333333333	0.560911035850903	-0.0358432128403288	-0.220600434888465	582	70
Dataset2017	P050	Session_2	m	l	12.2959403683854	ADHD	3	base	eve	4Fixation	2.87570561295133	12.8002833531978	0.597414847161572	-0.0121584064075558	0.104841107443773	-0.0913651415558983	1.66014239102211	1.51633684193104	152.008888888889	0.0148983090519665	0.999202779956873	1.5	0.450213385715427	-0.0956289910261312	-0.305578880477768	583	70
Dataset2017	P050	Session_2	m	l	12.2959403683854	ADHD	3	base	mor	1GoNoGo	4.06311409085655	14.0961749837666	0.662255924170616	0.0448982529342175	0.156559841658061	-0.0774212283685849	1.86109431559062	1.72488503090905	225.489753106342	0.0175837215461444	0.999206633667183	2.06566666666667	0.541024923324585	-0.0446406379342079	-0.281878292560577	584	70
Dataset2017	P050	Session_2	m	l	12.2959403683854	ADHD	3	base	mor	2Alertness	3.95429031689697	13.8942920305938	0.697170278637771	0.0209408514201641	0.21403868537923	-0.157849809565001	2.0180190959422	1.79642430620124	272.952727272727	0.0218799435011251	0.998593868429694	5.5	0.519290745258331	-0.0421268977224827	-0.330324679613113	585	70
Dataset2017	P050	Session_2	m	l	12.2959403683854	ADHD	3	base	mor	3Fixation	2.9072299651568	12.4851017575576	0.643607142857143	-0.0928483903408051	0.0954396936394704	-0.164505448519399	1.8467203488448	1.62388088739937	164.500228206298	0.0175963522936941	0.999032805755964	1.46066666666667	0.412341058254242	-0.176862865686417	-0.425335168838501	586	70
Dataset2017	P050	Session_2	m	l	12.2959403683854	ADHD	3	base	mor	4Fixation	3.12777363581496	13.0909330954475	0.618323144104803	-0.047051721693814	0.119787869903428	-0.136590016223769	1.79796013947881	1.60457634282021	157.328888888889	0.0177388463769285	0.999102320420671	1.5	0.425016025154791	-0.14229655838847	-0.355701032134355	587	70
Dataset2017	P051	Session_1	m	r	12.1672587390569	ADHD	3	stim	eve	1GoNoGo	5.49410726665406	19.1627794306072	0.666255813953488	0.233316913247108	0.222631607374631	0.0798934675143204	1.38362391035177	1.41981160773056	264.452307692308	0.0353467214985441	0.995284320745301	2.16666666666667	0.528059005737305	0.152778327465057	0.0689406767487526	588	71
Dataset2017	P051	Session_1	m	r	12.1672587390569	ADHD	3	stim	eve	2Alertness	6.21219182660846	18.4226848657355	0.684986682107701	0.269483953714371	0.32974807116612	0.0193557921530676	1.6293654772921	1.59725303990352	358.476363636364	0.0527804283124246	0.993072014270339	5.5	0.554457902908325	0.223012298345566	0.0905041918158531	589	71
Dataset2017	P051	Session_1	m	r	12.1672587390569	ADHD	3	stim	eve	3Fixation	5.29206083617565	16.9517213796314	0.662058047493404	0.167236685752869	0.240732290442821	-0.0213632851133699	1.51927526856867	1.44992127213275	278.8	0.0286756537428615	0.996547379471723	1.5	0.465379744768143	0.0880777016282082	-0.00205379701219499	590	71
Dataset2017	P051	Session_1	m	r	12.1672587390569	ADHD	3	stim	mor	1GoNoGo	4.13022615749543	16.6812456276149	0.665024498886414	0.105719082057476	0.115146169748162	0.0469386251412708	1.56812401962296	1.56552890410474	244.150449713818	0.0122127772629239	0.999213906476994	2.03833333333333	0.477565467357635	0.135513320565224	-0.20286363363266	591	71
Dataset2017	P051	Session_1	m	r	12.1672587390569	ADHD	3	stim	mor	2Alertness	5.24474348191756	15.0971289006081	0.663255172413793	0.0724193975329399	0.259979683001362	-0.120512517621353	1.77986473072793	1.60313002858697	297.488245483791	0.0390193261481264	0.996173053518355	5.388	0.41363263130188	0.0903189331293106	-0.208333715796471	592	71
Dataset2017	P051	Session_1	m	r	12.1672587390569	ADHD	3	stim	mor	3Fixation	4.31760234762111	14.0542297622689	0.610011834319527	0.0112564668097294	0.126794904469922	-0.0726178378089672	1.51872953986647	1.39813822915722	236.178694158076	0.0235222146068296	0.997659380692692	1.455	0.357705964328517	-0.0378806962816689	-0.221594222009754	593	71
Dataset2017	P051	Session_2	m	r	12.1864240881058	ADHD	3	base	eve	1GoNoGo	5.7426974921215	17.9568243776484	0.655804560260586	0.247733250260353	0.28306008321386	0.0297125009327279	1.65894828302531	1.63625809578376	319.625337355136	0.0346001066015824	0.995899581802516	2.09966666666667	0.569191038608551	0.150732189416885	0.0715712606906891	594	72
Dataset2017	P051	Session_2	m	r	12.1864240881058	ADHD	3	base	eve	3Fixation	6.54588854546009	17.3548018612878	0.674263488080301	0.233650726668155	0.333250033262364	-0.0340228888426213	1.68916263135613	1.60178264660382	339.281520297999	0.0472773433976201	0.994169275571819	5.27966666666667	0.529630707329096	0.164861667235821	0.0581457046375083	595	72
Dataset2017	P051	Session_2	m	r	12.1864240881058	ADHD	3	base	eve	4Fixation	6.36658349882037	16.7255487944665	0.676977035490605	0.243001675472596	0.299722943436255	-0.0034235586432333	1.62307350603119	1.56838046798901	360.302222222222	0.0454018525717408	0.993813848763265	1.5	0.557902370408034	0.137353047932567	0.0822584151065508	596	72
Dataset2017	P051	Session_2	m	r	12.1864240881058	ADHD	3	base	mor	1GoNoGo	4.93142810215981	17.3863213662079	0.670333333333333	0.146016170806496	0.257259269230589	-0.0362437281485937	1.86087434596566	1.76584950988203	294.946666666667	0.034299694967903	0.99707093856623	1.5	0.525739588569206	0.16399611374003	-0.153162452941302	597	72
Dataset2017	P051	Session_2	m	r	12.1864240881058	ADHD	3	base	mor	2Alertness	5.18873212369679	16.2170977670302	0.676829940906106	0.131036564707756	0.269027300764526	-0.0665671098598117	1.85219373655369	1.72711972095841	327.345824071134	0.0411128490245078	0.99613125501057	5.24833333333333	0.494781732559204	0.157067865133286	-0.162016436457634	598	72
Dataset2017	P051	Session_2	m	r	12.1864240881058	ADHD	3	base	mor	3Fixation	5.39790494058787	14.3665125719191	0.661721153846154	0.057409256696701	0.196514020025733	-0.0883077226867761	1.62722987520304	1.48752138215432	305.862222222222	0.0206867380540167	0.998441877031588	1.5	0.371078133583069	0.0950938612222672	-0.204643443226814	599	72
Dataset2017	P051	Session_2	m	r	12.1864240881058	ADHD	3	base	mor	4Fixation	4.53859693236108	14.9902337624239	0.617350515463918	0.0584217831492424	0.200432817723405	-0.0826204870030464	1.65805002583726	1.52305522471584	266.146666666667	0.0275691541654919	0.997640327250029	1.5	0.408360421657562	0.0277793854475021	-0.183235853910446	600	72
Dataset2017	P052	Session_1	m	r	11.6224152446662	ADHD	3	base	eve	1GoNoGo	7.8623436836778	23.581155198968	0.769092369477912	0.176761507987976	0.211279834016995	0.0291877804706638	1.5893287142224	1.56831294231593	150.838059231254	0.0445232611258022	0.99323496056096	2.116	0.408675491809845	0.414327412843704	-0.196315631270409	601	73
Dataset2017	P052	Session_1	m	r	11.6224152446662	ADHD	3	base	eve	2Alertness	5.67052640223371	19.3470652651386	0.701232323232323	0.15921276807785	0.258190474875779	-0.056573858667668	1.67665045181647	1.5671147306828	214.503769620566	0.0492010170060433	0.991910138630082	5.394	0.418000817298889	0.330761969089508	-0.183528333902359	602	73
Dataset2017	P052	Session_1	m	r	11.6224152446662	ADHD	3	base	eve	3Fixation	10.3583258054803	21.8162723181623	1.01748148148148	0.169795244932175	0.236032346834019	-0.00655826277863704	1.45261694643338	1.4001735685734	213.671111111111	0.052091087779143	0.991170502901652	1.5	0.353645175695419	0.486657708883286	-0.233613446354866	603	73
Dataset2017	P052	Session_1	m	r	11.6224152446662	ADHD	3	base	mor	1GoNoGo	7.02858641489641	17.0947908971553	0.809216589861751	0.0217294078320265	0.175848636154198	-0.105657222076473	1.72121685279985	1.56119000935514	195.850992638858	0.0390192257572478	0.995338107563253	1.49433333333333	0.312388956546783	0.299037873744965	-0.403978735208511	604	73
Dataset2017	P052	Session_1	m	r	11.6224152446662	ADHD	3	base	mor	2Alertness	5.40799623791565	16.1775212697181	0.71929254727475	-0.0150075741112232	0.144569058918334	-0.123701561784617	1.70846281462826	1.53079450472474	195.952727272727	0.0416122121809967	0.994046930548109	5.5	0.299922078847885	0.203357577323914	-0.414302796125412	605	73
Dataset2017	P052	Session_1	m	r	11.6224152446662	ADHD	3	base	mor	3Fixation	10.7787492969269	17.7432240066025	0.996352201257862	-0.0176424109903319	0.188790199655499	-0.152857898693264	1.59387824537499	1.39067308418127	180.063650829734	0.0325490389514597	0.996415826142584	1.46633333333333	0.215825995598426	0.309058431503811	-0.4393014164056	606	73
Dataset2017	P052	Session_2	m	r	11.6415805937151	ADHD	3	stim	eve	1GoNoGo	11.6745396702979	24.8216432968731	0.932126482213439	0.230710923671722	0.284406379375468	0.0329927228497861	1.45865467743476	1.44557156597574	185.224630851398	0.048772302045754	0.99306492398308	2.122	0.394261181354523	0.658618092536926	-0.226529181003571	607	74
Dataset2017	P052	Session_2	m	r	11.6415805937151	ADHD	3	stim	eve	2Alertness	7.48634023557063	20.5093912902219	0.799326860841424	0.160188853740692	0.274539318386247	-0.0535673012178993	1.67458548042073	1.56812154484143	224.538181818182	0.0604344726882921	0.98939319110051	5.5	0.368844389915466	0.456281304359436	-0.249155312776566	608	74
Dataset2017	P052	Session_2	m	r	11.6415805937151	ADHD	3	stim	eve	3Fixation	7.84159454497771	18.1950001792622	0.859838709677419	0.0835977643728256	0.249326526468706	-0.113193769643994	1.70812463142511	1.54097479615855	236.933333333333	0.0590542429420461	0.988617150647304	1.5	0.335748314857483	0.312024772167206	-0.308570384979248	609	74
Dataset2017	P052	Session_2	m	r	11.6415805937151	ADHD	3	stim	eve	4Fixation	6.24822332139405	17.0317968462571	0.808167832167832	0.0441918671131134	0.2611582283063	-0.165739516273901	1.67107024599215	1.45254513422136	256.817777777778	0.0532004692392474	0.991514255898038	1.5	0.316740125417709	0.223023861646652	-0.342519491910934	610	74
Dataset2017	P052	Session_2	m	r	11.6415805937151	ADHD	3	stim	mor	1GoNoGo	11.4943701738273	20.5836401383712	0.958426778242678	0.0766018643579101	0.244189339689825	-0.0967868436056545	1.68106260074198	1.5311745241627	184.312841969746	0.0276409513235096	0.998319890282098	2.07133333333333	0.338760986509762	0.48509519836469	-0.429928607193286	611	74
Dataset2017	P052	Session_2	m	r	11.6415805937151	ADHD	3	stim	mor	2Alertness	7.11117525376436	17.7021820365626	0.790788165680473	0.0302229542285204	0.195271300397363	-0.110102426989377	1.71642742064929	1.5521066603831	188.25107054316	0.0330754562807308	0.996885500104328	5.916	0.319723010063171	0.362278699874878	-0.441260993480682	612	74
Dataset2017	P052	Session_2	m	r	11.6415805937151	ADHD	3	stim	mor	3Fixation	9.81062859409082	17.0412925794676	0.964317073170732	-0.0512362188836649	0.199875943721301	-0.190025500627483	1.70421960113175	1.46036138657798	175.72	0.0403098989035905	0.995731450061856	1.5	0.22013305480024	0.292784302304516	-0.505087421976559	613	74
Dataset2017	P052	Session_2	m	r	11.6415805937151	ADHD	3	stim	mor	4Fixation	7.08042291690523	14.9984626268638	0.84931455399061	-0.0771161541342735	0.123801160735105	-0.1589618788863	1.61435228562613	1.40439641235634	201.004444444444	0.0339502539865895	0.995576039123964	1.5	0.243936076760292	0.109606176614761	-0.469741582870483	614	74
Dataset2017	P053	Session_1	m		12.2521338562736	ADHD	3	base	mor	1GoNoGo	6.14932553819921	17.1903222627773	0.817340823970037	0.124993190169334	0.248442106107513	-0.0905756346480991	1.79747210573321	1.65011810661016	348.387611749681	0.0148398239312598	0.999405518637493	2.088	0.438703656196594	0.317724764347076	-0.279205232858658	615	75
Dataset2017	P053	Session_1	m		12.2521338562736	ADHD	3	base	mor	2Alertness	6.00005786534732	16.2389640360424	0.786337366548043	0.0971331968903542	0.256553886456442	-0.128514478226319	1.7452760617115	1.56163198229405	352.724602515804	0.015322639953648	0.999392254450528	5.22033333333333	0.395098090171814	0.273254245519638	-0.283221185207367	616	75
Dataset2017	P053	Session_1	m		12.2521338562736	ADHD	3	base	mor	4Fixation	6.71825698426956	16.0997992085104	0.846243626062323	0.0402568222730224	0.235109156624526	-0.157754865433344	1.77272078725979	1.55896939946023	331.915555555556	0.0141649489442394	0.999580045624822	1.5	0.27543558334408	0.302373729535989	-0.356206765384998	617	75
Dataset2017	P053	Session_2	m		12.2712992053225	ADHD	3	stim	eve	1GoNoGo	7.34146341463414	16.9422839293841	0.750851428571429	0.21774996817112	0.357917934543158	-0.0932093746209473	1.62083030321506	1.4764223072556	413.920302409828	0.0166720696070504	0.999441293313252	2.11633333333333	0.347503900527954	0.425333619117737	-0.0454562045633793	618	76
Dataset2017	P053	Session_2	m		12.2712992053225	ADHD	3	stim	eve	2Alertness	6.81843435746428	16.5307507263684	0.748478359908884	0.188812807202339	0.372165541341326	-0.135861173783033	1.63266378971108	1.44523019963208	417.03515674578	0.0185722877878448	0.999234797143014	5.25266666666667	0.336870193481445	0.369722157716751	-0.0693839639425278	619	76
Dataset2017	P053	Session_2	m		12.2712992053225	ADHD	3	stim	mor	1GoNoGo	7.58260610129037	17.5882373423644	0.881152293577982	0.142013669013977	0.330926927058653	-0.148765452213414	1.81576496290177	1.60964331331781	418.462879051934	0.0144317540870465	0.999607501359039	1.91266666666667	0.364812463521957	0.421605825424194	-0.262337982654572	620	76
Dataset2017	P053	Session_2	m		12.2712992053225	ADHD	3	stim	mor	2Alertness	7.57043665111205	17.5847825588257	0.875058514135437	0.153353706002235	0.358301891860911	-0.170004682828507	1.79527750853905	1.56856378394663	418.357955617024	0.0191909411335475	0.999283499816718	5.30233333333333	0.408085376024246	0.395759493112564	-0.247214421629906	621	76
Dataset2017	P053	Session_2	m		12.2712992053225	ADHD	3	stim	mor	3Fixation	8.5765693722511	16.7969995617454	0.92455737704918	0.0862797424197197	0.302087499456077	-0.171450827695912	1.72251356071153	1.49665215137089	381.669298443492	0.0181991080946123	0.999322430660161	1.47766666666667	0.281363785266876	0.394118398427963	-0.29763126373291	622	76
Dataset2017	P053	Session_2	m		12.2712992053225	ADHD	3	stim	mor	4Fixation	8.59837398373984	17.0314863996759	0.896992	0.123385578393936	0.25693551599165	-0.0953242966365738	1.51223122933089	1.36913872776058	382.32780177313	0.0287192992050226	0.997746982433053	1.46633333333333	0.28100523352623	0.439617246389389	-0.241713225841522	623	76
Dataset2017	P054	Session_1	m		10.7736640724998	ADHD	4	stim	eve	1GoNoGo	2.9732868757259	18.4566470739976	0.687457142857143	0.126115009188652	0.0897584140239247	0.0610317058961842	1.55498902743198	1.56690189945449	75.8974197211532	0.0281956525399584	0.997422866868459	2.11346666666667	0.676038801670074	0.120413839817047	-0.313276827335358	624	77
Dataset2017	P054	Session_1	m		10.7736640724998	ADHD	4	stim	eve	2Alertness	3.03460011344299	17.7013390097618	0.732131782945736	0.0911095663905144	0.09877913421899	0.0101162827815145	1.70249373320948	1.65883181860358	114.478787878788	0.0249972433121166	0.998376443598903	5.5	0.641819715499878	0.112193688750267	-0.359032720327377	625	77
Dataset2017	P054	Session_1	m		10.7736640724998	ADHD	4	stim	eve	3Fixation	2.95873211896676	17.0568892139499	0.717139240506329	0.063264399766922	0.124590711455424	-0.0427943643698205	1.74587626477619	1.6479333400624	125.897777777778	0.0206057427226018	0.99876402786851	1.5	0.623133420944214	0.0873983725905418	-0.396033108234406	626	77
Dataset2017	P054	Session_1	m		10.7736640724998	ADHD	4	stim	eve	4Fixation	2.46293639406982	16.4933640601787	0.680411764705882	0.0173787958920002	0.10785595634361	-0.0713834721828512	1.73650030427961	1.61026443863109	102.817777777778	0.0272038538100951	0.998089933174457	1.5	0.577733039855957	0.0259191896766424	-0.43145278096199	627	77
Dataset2017	P054	Session_1	m		10.7736640724998	ADHD	4	stim	mor	1GoNoGo	2.68437003896666	15.9058707836742	0.667360946745562	-0.0286963433027267	0.102680931677061	-0.108208840374514	1.79989312855053	1.63482944868068	89.298495645289	0.0174482443506787	0.999319415404519	2.105	0.530648708343506	0.00333990133367479	-0.485771268606186	628	77
Dataset2017	P054	Session_1	m		10.7736640724998	ADHD	4	stim	mor	2Alertness	2.73387068634635	15.2177966904625	0.671931330472103	-0.0319770611822605	-0.015995815912525	0.000695614687600179	1.91480865903758	1.8550194942419	97.0734126984127	0.0698220662420145	0.988373078578042	5.376	0.536893427371979	-0.0055108186788857	-0.494773238897324	629	77
Dataset2017	P054	Session_1	m		10.7736640724998	ADHD	4	stim	mor	3Fixation	2.80197444831591	15.2883462621205	0.699892857142857	-0.0744522362947464	0.0960402868846653	-0.151882936441109	1.7941104473255	1.58555533413036	87.0977777777778	0.018745258996918	0.99906343133303	1.5	0.483425229787827	-0.0699516236782074	-0.510464310646057	630	77
Dataset2017	P054	Session_1	m		10.7736640724998	ADHD	4	stim	mor	4Fixation	2.24219084296106	13.6343177986854	0.665894736842105	-0.0888482928276062	0.0827872450648479	-0.153361346989332	1.80877805609034	1.59828121342605	70.2888888888889	0.0198704703957718	0.998958376778969	1.5	0.490638971328735	-0.0999827310442924	-0.524951636791229	631	77
Dataset2017	P054	Session_2	m		10.7900915145417	ADHD	4	base	eve	1GoNoGo	3.19205651072904	18.5930661842708	0.740131147540984	0.094489149749279	0.121307721460301	-0.00728229017296368	1.79716398882635	1.73311306694369	138.916923076923	0.0292541941234772	0.997646031940983	2.16666666666667	0.66245174407959	0.120325431227684	-0.373145133256912	632	78
Dataset2017	P054	Session_2	m		10.7900915145417	ADHD	4	base	eve	2Alertness	3.37114444398277	18.7087672776111	0.755093696763203	0.0723022371530533	0.11338267860237	-0.0218564253576443	1.82175109234983	1.74234938037875	137.952069716776	0.0303999116354005	0.997804763823131	5.355	0.653895258903503	0.0859715789556503	-0.401499003171921	633	78
Dataset2017	P054	Session_2	m		10.7900915145417	ADHD	4	base	eve	3Fixation	3.37612323491656	18.1246763937312	0.758126315789474	0.0389237776398659	0.131962791270849	-0.0725413347540176	1.87058310630904	1.73895398429427	160.048888888889	0.0226239164099305	0.998438041948123	1.5	0.625085771083832	0.0459568463265896	-0.430634289979935	634	78
Dataset2017	P054	Session_2	m		10.7900915145417	ADHD	4	base	eve	4Fixation	3.54489028761255	17.8692994348283	0.815462365591398	0.0418293960392475	0.151499428466406	-0.0862541323125907	1.86346721694209	1.71835007335206	168.528888888889	0.0216793544557287	0.998569019865533	1.5	0.589770674705505	0.121777281165123	-0.448424875736237	635	78
Dataset2017	P054	Session_2	m		10.7900915145417	ADHD	4	base	mor	1GoNoGo	2.71902304085282	15.6839678893463	0.696946058091286	-0.0028121720533818	-0.0274431690410616	0.0492156405423585	1.77102203160238	1.76429480989795	131.922714420358	0.0952396211304123	0.974534403279147	2.122	0.572204887866974	0.0362149402499199	-0.471110492944717	636	78
Dataset2017	P054	Session_2	m		10.7900915145417	ADHD	4	base	mor	2Alertness	2.79320614988328	15.9601374152222	0.73080396039604	-0.0383958145976067	-0.00761546147691298	-0.00886982414144335	1.94744021822672	1.87705485225797	113.906172839506	0.0770055453345395	0.98660227961632	5.4	0.538573384284973	-0.01212736684829	-0.508389532566071	637	78
Dataset2017	P054	Session_2	m		10.7900915145417	ADHD	4	base	mor	3Fixation	2.43224932249322	13.4857208888588	0.685433333333333	-0.103069841861725	0.0889875664527169	-0.172509819803867	1.81868274323086	1.58872455951075	91.3911111111111	0.0177228990239976	0.999155449331664	1.5	0.464471906423569	-0.10025729238987	-0.551145911216736	638	78
Dataset2017	P054	Session_2	m		10.7900915145417	ADHD	4	base	mor	4Fixation	2.60416666666667	13.7141321650091	0.637125	-0.0962773934006691	0.0723108041752838	-0.14810612345835	1.80576577423013	1.60061930674719	90.6133333333333	0.0155982074870182	0.999309214750717	1.5	0.452862799167633	-0.121639505028725	-0.504686772823334	639	78
Dataset2019	P072	Session_1	m		10.1548970889204	ADHD	NaN	base	eve	1GoNoGoGopher	4.74270740346126	17.2550296004575	0.638880755608028	0.058615367859602	0.0805503047826139	0.0242645357194394	1.95717497000378	1.91961646355546	150.684458503659	0.0168855552952151	0.999195286690028	11.9705333333333	0.488351404666901	0.155832394957542	-0.332928985357285	640	112
Dataset2019	P072	Session_1	m		10.1548970889204	ADHD	NaN	base	eve	3Alertness	3.50758948003988	14.1283847874103	0.609540587219344	-0.0305272154510021	0.0598228562339083	-0.0617468164289596	1.88615144888288	1.76482507398509	121.676113248659	0.0158469606819418	0.999172279307513	4.8342	0.432184725999832	-0.0121927354484797	-0.390357613563538	641	112
Dataset2019	P072	Session_1	m		10.1548970889204	ADHD	NaN	base	eve	2Fixation	2.58304297328688	13.0652071120856	0.542925714285714	-0.0605413764715195	0.0374773385999506	-0.0710836939682397	1.73829554010985	1.61230274495071	85.6890331890332	0.0235953094123998	0.998191085469281	1.848	0.39890468120575	-0.0961565300822258	-0.381883263587952	642	112
Dataset2019	P072	Session_1	m		10.1548970889204	ADHD	NaN	base	mor	1GoNoGoGopher	4.29832250404647	15.3904394549824	0.664397033656589	-0.0156576819717884	0.0638998864370861	-0.0311831645456435	1.999491220689	1.90514833259014	167.624420713278	0.0197290623860229	0.998876030462495	11.5803333333333	0.457228422164917	0.0477482527494431	-0.416120767593384	643	112
Dataset2019	P072	Session_1	m		10.1548970889204	ADHD	NaN	base	mor	3Alertness	3.27032104676876	13.3064359192536	0.620740286298569	-0.0627998197495646	0.0594761393359072	-0.0967232072987283	1.939137924692	1.78116142756242	149.682923221066	0.0219585385239695	0.998901798535738	6.75966666666667	0.431143054682452	-0.0624771027090624	-0.441251493461366	644	112
Dataset2019	P072	Session_1	m		10.1548970889204	ADHD	NaN	base	mor	2Fixation	2.88052549399666	12.8816367950162	0.574119205298013	-0.102821059525013	0.0397938631408232	-0.110643888487857	1.78097746502396	1.61407624307971	80.8995893990295	0.0143985965025067	0.999260274802484	1.786	0.392291516065598	-0.134251698851585	-0.462678998708725	645	112
Dataset2019	P072	Session_2	m		10.1740624379693	ADHD	NaN	stim	eve	1GoNoGoGopher	4.50119249976939	17.5268575168047	0.616633171258779	0.119035348296165	0.109342185462845	0.0514951732954219	2.03205948938491	2.0193661759967	188.537014033882	0.0168416866532893	0.999256258680877	10.0898666666667	0.521423161029816	0.199448689818382	-0.231817543506622	646	113
Dataset2019	P072	Session_2	m		10.1740624379693	ADHD	NaN	stim	eve	3Alertness	3.74290535358184	15.3191729424206	0.598433962264151	0.0388035774230957	0.0700492709878762	0.00181764779038428	2.00974149389629	1.94807563355494	150.529775394217	0.0190253123477888	0.998940621593264	5.61873333333333	0.471264630556107	0.0531545840203762	-0.291931122541428	647	113
Dataset2019	P072	Session_2	m		10.1740624379693	ADHD	NaN	stim	eve	2Fixation	3.13970902866923	12.5714120267827	0.487842105263158	-0.0394545830786228	0.0314110431727819	-0.0476116501387117	1.85414274288945	1.74796262200308	70.2862559241706	0.0131980734034149	0.999537221580367	1.75833333333333	0.417277246713638	-0.120243735611439	-0.325710147619247	648	113
Dataset2019	P080	Session_1	f		9.46220661615228	ADHD	2	base	eve	1GoNoGoGopher	7.92220034001579	23.6822499850859	0.814824016563147	0.384172230958939	0.349880175889493	0.118800015788969	1.97481892911333	2.03123856716426	348.492898381327	0.0355138632623989	0.997567325913399	7.5288	0.705699682235718	0.672396898269653	-0.0706101581454277	649	128
Dataset2019	P080	Session_1	f		9.46220661615228	ADHD	2	base	eve	3Alertness	8.3951124670028	23.5437048384705	0.868826960466623	0.351265370845795	0.35589094009717	0.0844200868292454	1.95150693471398	1.97428302069273	341.637699921509	0.0338310920107922	0.997685753183619	6.54006666666667	0.632164776325226	0.696966648101807	-0.103621572256088	650	128
Dataset2019	P080	Session_1	f		9.46220661615228	ADHD	2	base	eve	2Fixation	6.90340603846567	20.4877623020413	0.785400881057269	0.254557773665756	0.271223462380108	0.0461774277964416	1.8200051299787	1.80869242244197	297.143333333333	0.0209919012291128	0.998531416435399	2	0.495309503865386	0.546191399748205	-0.125498083654363	651	128
Dataset2019	P080	Session_1	f		9.46220661615228	ADHD	2	base	mor	1GoNoGoGopher	6.89175352463961	21.1255694524572	0.836589881593111	0.268972218036652	0.288599073541718	0.0552370220532353	1.96801413231586	1.9610857258542	332.000911317423	0.0190589390140752	0.999257057307767	11.7046666666667	0.692175328731537	0.495584756135941	-0.215981587767601	652	128
Dataset2019	P080	Session_1	f		9.46220661615228	ADHD	2	base	mor	3Alertness	6.20420556057411	20.8303741712503	0.811351851851852	0.227225542068481	0.199943106774126	0.0946678168787026	1.9900667873183	2.02187257867825	298.199761783223	0.056940962662631	0.994674688223191	5.877	0.599463164806366	0.456879794597626	-0.211907684803009	653	128
Dataset2019	P080	Session_1	f		9.46220661615228	ADHD	2	base	mor	2Fixation	6.94404591104735	19.1994233713012	0.846729411764706	0.156655609607697	0.213266183872607	-0.00249108655325375	1.89994602191078	1.83743963533107	299.883333333333	0.0317623500116136	0.997569012783341	2	0.469063997268677	0.434722900390625	-0.277203857898712	654	128
Dataset2019	P080	Session_2	f		9.50053731425012	ADHD	2	stim	eve	1GoNoGoGopher	9.14961113696429	26.3775255900753	0.881671530115975	0.457364678382874	0.318357891715814	0.237648207545829	2.06807173278642	2.2403939025985	352.730897487323	0.0874884675776809	0.989971033117784	11.1355333333333	0.78813636302948	0.802409708499908	-0.0482321679592133	655	129
Dataset2019	P080	Session_2	f		9.50053731425012	ADHD	2	stim	eve	3Alertness	6.58907767280911	23.3672733078221	0.820238586156112	0.326984047889709	0.289566131432333	0.119134201042041	1.97228426471831	2.02911815274119	314.15952166065	0.024759094580867	0.998705724300237	5.90933333333333	0.674746632575989	0.591240525245667	-0.121533773839474	656	129
Dataset2019	P080	Session_2	f		9.50053731425012	ADHD	2	stim	eve	2Fixation	9.35584740462789	24.9740199554555	0.957282051282051	0.385715126991272	0.327443985410096	0.135628496355047	1.92846925949678	2.00318146672267	311.116666666667	0.0535544129825571	0.994833827150856	2	0.644076108932495	0.821167945861816	-0.118351690471172	657	129
Dataset2019	P080	Session_2	f		9.50053731425012	ADHD	2	stim	mor	1GoNoGoGopher	7.42662103681166	21.0600401047041	0.852430586488493	0.246439471840858	0.255808900388265	0.0678481830439519	2.07922252533495	2.08139244055408	335.330124760525	0.0441622176842774	0.997297667401042	11.4138666666667	0.675534069538116	0.501607596874237	-0.265816330909729	658	129
Dataset2019	P080	Session_2	f		9.50053731425012	ADHD	2	stim	mor	3Alertness	5.46291397133703	19.6421568583289	0.805262421273618	0.194265618920326	0.16572177258294	0.0883916876823654	2.07143226474266	2.0943917625526	310.361196219738	0.0448102738548789	0.996570904200287	6.17946666666667	0.608965873718262	0.390247642993927	-0.257690012454987	659	129
Dataset2019	P080	Session_2	f		9.50053731425012	ADHD	2	stim	mor	2Fixation	5.83782322383794	17.5851998820084	0.770935866983373	0.13522681593895	0.16875549779442	0.017074141598919	1.92227115286796	1.87862479049405	270.47	0.0154190503988361	0.99936352223287	2	0.478804796934128	0.401244848966599	-0.302530974149704	660	129
Dataset2019	P089	Session_1	m		9.02140358802713	ADHD	4	base	eve	1GoNoGoGopher	5.29991831018783	21.9877862992096	0.797800956937799	0.446727846067682	0.368963045623946	0.120126627106149	2.29035931640747	2.33813830839273	468.811750350048	0.0379484024489101	0.997913568069448	11.8555333333333	0.926750775826093	0.462078864984681	0.0641424240774122	661	144
Dataset2019	P089	Session_1	m		9.02140358802713	ADHD	4	base	eve	3Alertness	5.88155253937474	22.0604598383909	0.842838912133891	0.40242326259613	0.3422836415946	0.112048217424176	2.24395874269835	2.28512502156377	439.088640153455	0.0240752149754653	0.9988161050075	6.11686666666667	0.827674090862274	0.485358446836472	0.012794490903616	662	144
Dataset2019	P089	Session_1	m		9.02140358802713	ADHD	4	base	eve	2Fixation	4.56290882127063	19.2197233742216	0.729374592833876	0.33999522846221	0.264875287643863	0.100386697523049	2.19576954001382	2.22679649456882	373.196666666667	0.0253832581578911	0.9987214756461	2	0.759582345492239	0.355671500822843	-0.00824607396725937	663	144
Dataset2019	P089	Session_1	m		9.02140358802713	ADHD	4	base	mor	1GoNoGoGopher	4.87705122449993	20.5635868750182	0.824152147239264	0.303597748279572	0.207418169854028	0.128389106965311	2.20700739150403	2.2656817754013	384.833189143974	0.0257678901987015	0.998776755547161	11.6359333333333	0.857483506202698	0.341908544301987	-0.176960557699203	664	144
Dataset2019	P089	Session_1	m		9.02140358802713	ADHD	4	base	mor	3Alertness	4.60654698628016	20.3769411661553	0.836640883977901	0.286348432302475	0.225828748064148	0.0903790449643141	2.29272371073678	2.31068043433469	383.380779314302	0.017249937735311	0.999247721412097	5.92486666666667	0.811639428138733	0.333341091871262	-0.177937015891075	665	144
Dataset2019	P089	Session_1	m		9.02140358802713	ADHD	4	base	mor	2Fixation	4.90013389098238	18.2366081961172	0.800353140916808	0.204517146131681	0.230259826919774	0.00318424717456912	2.23444324999029	2.16704613301358	400.720843250595	0.0179996658593071	0.999162421088273	1.96066666666667	0.700523428697385	0.237097513100639	-0.233886683592784	666	144
Dataset2019	P089	Session_2	m		9.04056893707605	ADHD	4	stim	eve	1GoNoGoGopher	4.91381160145908	22.8378470571757	0.801109156076898	0.430638015270233	0.288086008479066	0.179811701070271	2.24252564002485	2.35150067123659	390.210007745147	0.0205827229245832	0.999098094957374	10.5012	0.940963208675385	0.424935281276703	0.0210735313594341	667	145
Dataset2019	P089	Session_2	m		9.04056893707605	ADHD	4	stim	eve	3Alertness	4.99079833205207	21.3165248562543	0.795949570200573	0.403568923473358	0.263409492716623	0.174041950423809	2.2272189517669	2.33090773843057	397.929177171671	0.0218293292187891	0.999006335268665	5.81733333333333	0.878343284130096	0.403520315885544	0.0269481446594	668	145
Dataset2019	P089	Session_2	m		9.04056893707605	ADHD	4	stim	eve	2Fixation	4.34614854623123	20.0024657642985	0.763383050847458	0.347684144973755	0.244689692270743	0.126705885402364	2.18485486082332	2.24254577502418	392.947129645786	0.0264957317306412	0.998453149503378	1.91033333333333	0.824570775032043	0.32026681303978	-0.00747545622289181	669	145
Dataset2019	P089	Session_2	m		9.04056893707605	ADHD	4	stim	mor	1GoNoGoGopher	4.57638674488008	19.4077598841259	0.846417721518987	0.200373828411102	0.162291435120104	0.0719043736612834	2.18855678062685	2.19132924722365	324.733049638502	0.0180998320386135	0.999341092656977	10.9820666666667	0.790414094924927	0.222669214010239	-0.295181274414062	670	145
Dataset2019	P089	Session_2	m		9.04056893707605	ADHD	4	stim	mor	3Alertness	4.44197575898259	19.5536660548869	0.825055064581917	0.228419110178947	0.163034220733524	0.0992733544991761	2.13499386888542	2.16682725608123	346.806419166057	0.0170632531313714	0.999377777592588	5.83253333333333	0.765792429447174	0.259966045618057	-0.229175642132759	671	145
Dataset2019	P089	Session_2	m		9.04056893707605	ADHD	4	stim	mor	2Fixation	3.73324544056251	17.5542436615941	0.746594594594595	0.165881589055061	0.11183111186024	0.085063544921559	2.12187757625599	2.13991546998018	244.546742209632	0.0137906945655086	0.999639284981672	1.88266666666667	0.724274456501007	0.160695195198059	-0.281615346670151	672	145
Dataset2019	P099	Session_1	m		11.8660889682882	HC	5	base	eve	1GoNoGoGopher	6.34745213456491	16.8449171211054	0.679023988369275	0.301584184169769	0.245700601944571	0.0857359499273789	1.72982940585365	1.76092368197048	376.125693240203	0.0132525486392899	0.999545762899657	12.4175333333333	0.612192273139954	0.241319298744202	0.0933788269758224	673	151
Dataset2019	P099	Session_1	m		11.8660889682882	HC	5	base	eve	3Alertness	5.98013668095978	15.7245734302594	0.661234595816846	0.206142544746399	0.248207286370284	-0.00849517418622413	1.78584009227454	1.72093398446119	333.250903123611	0.0305302610987458	0.997967161358419	5.85006666666667	0.465872019529343	0.167414516210556	0.0314240790903568	674	151
Dataset2019	P099	Session_1	m		11.8660889682882	HC	5	base	eve	2Fixation	5.49195287871246	15.6023853433496	0.658122448979592	0.173667103052139	0.199558368204551	0.00681225307967087	1.66176029639079	1.61608103570647	322.48	0.0221403984466771	0.998588197787677	2	0.443290054798126	0.120884582400322	0.00196684431284666	675	151
Dataset2019	P099	Session_1	m		11.8660889682882	HC	5	base	mor	1GoNoGoGopher	5.28157479376987	15.2662884106976	0.705178266178266	0.156877666711807	0.256514662571647	-0.0608415803487839	1.91039071553888	1.78920390925282	358.981993125439	0.0262592458877804	0.998683654682639	10.7255333333333	0.560473203659058	0.14788930118084	-0.16645935177803	676	151
Dataset2019	P099	Session_1	m		11.8660889682882	HC	5	base	mor	3Alertness	4.82761403296413	14.5302866104977	0.68836476426799	0.101362034678459	0.229820915613436	-0.0924405471291633	1.8466281370957	1.69585648981578	332.94647143543	0.0141156589124917	0.999524904860573	5.55466666666667	0.46870818734169	0.0969533249735832	-0.174048483371735	677	151
Dataset2019	P099	Session_1	m		11.8660889682882	HC	5	base	mor	2Fixation	4.21865048143569	12.4324711955889	0.599852534562212	-0.0245165284723043	0.0978626627067084	-0.0950253805841874	1.66211598826383	1.51458785835726	221.940323955669	0.00952049542668593	0.999557510833581	1.955	0.288222789764404	-0.0489953383803368	-0.243106439709663	678	151
Dataset2019	P101	Session_1	m		11.1460194254502	ADHD	4	base	eve	1GoNoGoGopher	5.60065680860961	19.8661944320363	0.706105723660226	0.318674130433217	0.279531966421916	0.0659669743876884	1.86414951019702	1.87123192109793	317.784880324996	0.0405074973476975	0.994610930792135	10.1580666666667	0.670458903552256	0.449865287326386	-0.0452502670338039	679	153
Dataset2019	P101	Session_1	m		11.1460194254502	ADHD	4	base	eve	3Alertness	5.33682989675995	20.0891858440577	0.709264933239635	0.291242063045502	0.23904555145432	0.0800698388655144	1.80218111197799	1.82532383876239	286.28596714169	0.0407393752682028	0.994556393249728	5.87573333333333	0.614494860172272	0.458269476890564	-0.0683213174343109	680	153
Dataset2019	P101	Session_1	m		11.1460194254502	ADHD	4	base	eve	2Fixation	8.34064455752472	20.5883277031378	0.851165467625899	0.166765257716179	0.1548633284521	0.0500019054530205	1.36472783827089	1.37162086077474	197.186666666667	0.0320976640233221	0.995845862900251	2	0.350499302148819	0.489054322242737	-0.175218194723129	681	153
Dataset2019	P101	Session_1	m		11.1460194254502	ADHD	4	base	mor	1GoNoGoGopher	4.98486092352778	18.7584084124632	0.795040173724213	0.125991731882095	0.153853376790478	0.00540065726977595	1.87575297728437	1.8219025419394	241.289633764573	0.0235393276232716	0.998311535004543	10.1155333333333	0.556896030902863	0.27127531170845	-0.306087881326675	682	153
Dataset2019	P101	Session_1	m		11.1460194254502	ADHD	4	base	mor	3Alertness	4.41538541643421	17.2810923814961	0.720819762122598	0.103922709822655	0.0926684809252746	0.0399135241213276	1.73823169258394	1.72323813232346	210.627399399014	0.0210304293282621	0.998564649291873	6.2342	0.483069568872452	0.232830196619034	-0.274951726198196	683	153
Dataset2019	P101	Session_1	m		11.1460194254502	ADHD	4	base	mor	2Fixation	7.78110139591962	19.1688790554346	0.846811320754717	0.114308685064316	0.135800111297046	0.0143070504429269	1.70238120106277	1.66291360877219	198.281422575657	0.0199054545565079	0.998721604810328	1.509	0.414373874664307	0.375474721193314	-0.286924064159393	684	153
Dataset2019	P101	Session_2	m		11.1651847744991	ADHD	4	stim	eve	1GoNoGoGopher	5.73823884622559	20.5357985515749	0.734373321784322	0.302214562892914	0.227048374168808	0.107124945678829	1.76634811109732	1.81767783385078	278.949654205792	0.0398167397921245	0.995113305527467	10.1312666666667	0.625849008560181	0.461294889450073	-0.069116435945034	685	154
Dataset2019	P101	Session_2	m		11.1651847744991	ADHD	4	stim	eve	3Alertness	4.77848330794742	19.2470161751137	0.697099756690998	0.26605299115181	0.1830054778496	0.108646473114171	1.72311205111506	1.77732903753103	266.149349121221	0.0518506016384694	0.992022268789111	5.38246666666667	0.588030993938446	0.387651056051254	-0.0691356733441353	686	154
Dataset2019	P101	Session_2	m		11.1651847744991	ADHD	4	stim	eve	2Fixation	4.53524193361592	18.9184808341824	0.624695156695157	0.233919098973274	0.101893189189895	0.15626101102242	1.60295546482469	1.7085824830699	182.723333333333	0.0265885648141399	0.996761107938394	2	0.522960722446442	0.311930060386658	-0.0481098331511021	687	154
Dataset2019	P101	Session_2	m		11.1651847744991	ADHD	4	stim	mor	1GoNoGoGopher	4.46777810614883	16.9405071467902	0.758791161796151	0.0459813177585602	0.0756085770720283	0.00107030462259113	1.67897638262205	1.62701135351496	184.84800077788	0.0302528211318299	0.99755661116103	9.59873333333333	0.491516917943954	0.157736659049988	-0.374440014362335	688	154
Dataset2019	P101	Session_2	m		11.1651847744991	ADHD	4	stim	mor	3Alertness	3.48932197455946	14.279694647876	0.634956937799043	-0.0145710110664368	0.0424725134544745	-0.0292801895946081	1.71310832331016	1.62971464374498	138.516778873754	0.0204461112840695	0.99875704263182	6.387	0.395687192678452	0.0381486229598522	-0.360886543989182	689	154
Dataset2019	P101	Session_2	m		11.1651847744991	ADHD	4	stim	mor	2Fixation	4.45788071326091	14.697852828813	0.692806722689076	-0.0286555979400873	0.074042275513616	-0.0783394093418575	1.67055581709683	1.53944706198525	156.856925418569	0.0155912744416147	0.999169934424181	1.752	0.336721926927567	0.0723932236433029	-0.38374325633049	690	154
Dataset2019	P102	Session_1	f		10.4040466265563	HC	5	base	eve	1GoNoGoGopher	5.39364880828292	14.1323979884268	0.68005641025641	-0.0285227317363024	0.111945911883247	-0.0668102286523666	1.36710619946591	1.25711196043494	198.388785829693	0.0323565243166301	0.994753583701898	13.3688	0.319344043731689	0.0461546294391155	-0.365795433521271	691	155
Dataset2019	P102	Session_1	f		10.4040466265563	HC	5	base	eve	3Alertness	4.80499199056293	13.9296115144177	0.637480626545754	0.00419441238045692	0.182288368605399	-0.142858794862835	1.61116897660723	1.41741674139962	190.069611043379	0.0227688510272252	0.998301533335114	6.78053333333333	0.366864502429962	0.0208150632679462	-0.299441248178482	692	155
Dataset2019	P102	Session_1	f		10.4040466265563	HC	5	base	eve	2Fixation	6.46511854340101	18.2623654029677	0.805461077844311	0.113128006458282	0.193264656444757	-0.0305605533021055	1.45622379276984	1.37966419169433	240.500625782228	0.0218323582353308	0.998388215670849	1.86433333333333	0.336309194564819	0.33561435341835	-0.22030682861805	693	155
Dataset2019	P102	Session_1	f		10.4040466265563	HC	5	base	mor	1GoNoGoGopher	5.8949909968898	16.0270288403821	0.767186241610738	0.0537583008408546	0.212382993334663	-0.119784816045767	1.67604878646856	1.50332111330008	256.345237427819	0.0182519050631293	0.999091138980868	11.8913333333333	0.388108551502228	0.184684991836548	-0.315877109766006	694	155
Dataset2019	P102	Session_1	f		10.4040466265563	HC	5	base	mor	3Alertness	5.19429401305698	15.6945788430694	0.75583305509182	0.0307080764323473	0.176123445341535	-0.110888028153543	1.53302045067273	1.37370752979444	236.550780066251	0.0240205056922899	0.998189430080597	6.3798	0.344513863325119	0.179200768470764	-0.326111882925034	695	155
Dataset2019	P102	Session_1	f		10.4040466265563	HC	5	base	mor	2Fixation	6.21984268623175	16.4326618565125	0.807934959349593	0.0795199200510979	0.135564449311252	-0.0194690984123525	1.35061184791519	1.28847976100888	254.897400820793	0.0184413036588558	0.998579848648654	1.94933333333333	0.347048610448837	0.290815263986588	-0.280149757862091	696	155
Dataset2019	P103	Session_1	f		13.1775464246357	HC	5	base	eve	1GoNoGoGopher	7.52373776256227	17.1926960720794	0.810038952316991	0.142404437065125	0.312917753598944	-0.143276902894626	1.7624832366095	1.56353319404833	357.487344248302	0.0253311731906644	0.998006183585039	11.2465333333333	0.417736977338791	0.370812892913818	-0.26112973690033	697	156
Dataset2019	P103	Session_1	f		13.1775464246357	HC	5	base	eve	3Alertness	8.60011919621269	19.1241059073799	0.902755186721992	0.20237135887146	0.355350799093082	-0.115123731670594	1.77079052367916	1.5997312426103	398.05088673676	0.0378517336553224	0.996564763231766	5.46573333333333	0.473996877670288	0.524031102657318	-0.260264426469803	698	156
Dataset2019	P103	Session_1	f		13.1775464246357	HC	5	base	eve	2Fixation	9.15572232645403	18.9940653477196	0.895736263736264	0.188767105340958	0.28694573555902	-0.0658556927016487	1.60239100262351	1.48591914731876	343.46873419855	0.0317496291586448	0.997042726291391	1.97766666666667	0.407292425632477	0.526070773601532	-0.243979081511497	699	156
Dataset2019	P103	Session_1	f		13.1775464246357	HC	5	base	mor	1GoNoGoGopher	10.0640694268214	18.3015112991211	0.954691329479769	0.160406410694122	0.330713725711377	-0.137789512762537	1.78859773597054	1.59431018141471	381.762370867132	0.0379027167929974	0.996715304677827	10.8157333333333	0.432799160480499	0.521570861339569	-0.325255155563354	700	156
Dataset2019	P103	Session_1	f		13.1775464246357	HC	5	base	mor	3Alertness	10.3065192142604	19.091328577922	1.00455900621118	0.192771911621094	0.352326831927251	-0.123576195057428	1.7595316951613	1.5803755934258	400.961907949376	0.0351205871911492	0.997232121194469	5.3782	0.483660489320755	0.560365200042725	-0.308442741632462	701	156
Dataset2019	P103	Session_1	f		13.1775464246357	HC	5	base	mor	2Fixation	11.9898707183793	19.335587109559	1.04115409836066	0.105377390980721	0.24660995060504	-0.10201698985171	1.42152004913902	1.2746002298075	264.626666666667	0.0181920577641497	0.998696092447177	2	0.323047429323196	0.532081127166748	-0.360802739858627	702	156
Dataset2019	P104	Session_1	m		14.7846978377379	ADHD	3	stim	eve	1GoNoGoGopher	8.24279249126054	19.109289752346	0.888332160450387	0.218385383486748	0.425312445148322	-0.154139548781154	1.72528176145445	1.51664418938749	422.579154922033	0.0259692214793921	0.998528514150332	9.95726666666667	0.40559846162796	0.553082764148712	-0.189253747463226	703	157
Dataset2019	P104	Session_1	m		14.7846978377379	ADHD	3	stim	eve	3Alertness	8.20289655646907	19.0526819843494	0.913672778561354	0.176437869668007	0.409899915723607	-0.178098536985405	1.72303972202184	1.49051398306222	380.200960195326	0.0234840942663706	0.998811467777555	5.6794	0.401656329631805	0.50999242067337	-0.257823467254639	704	157
Dataset2019	P104	Session_1	m		14.7846978377379	ADHD	3	stim	eve	2Fixation	8.55251026737072	17.5791212560568	0.918235051546392	0.140966832637787	0.391485486473282	-0.201859708885725	1.73188807713638	1.47532166534282	371.12	0.0253100417438648	0.998221732667369	2	0.344858586788177	0.487029939889908	-0.280643701553345	705	157
Dataset2019	P104	Session_1	m		14.7846978377379	ADHD	3	stim	mor	1GoNoGoGopher	10.0488474020542	17.5997552440894	0.970801646090535	0.125803584116288	0.365488922240411	-0.179089068317389	1.90133645233995	1.66218816322234	388.356457549996	0.0296507066800714	0.998287475126702	10.1240666666667	0.371482217933617	0.538402939947529	-0.369367565252183	706	157
Dataset2019	P104	Session_1	m		14.7846978377379	ADHD	3	stim	mor	3Alertness	8.60324680417219	17.0994135480796	0.942260450160772	0.0823104232549667	0.327964133315083	-0.194666437807792	1.79169034354054	1.5404281749688	368.093605155066	0.023103862111136	0.998788868011727	5.3074	0.358169078826904	0.431905150413513	-0.39393475651741	707	157
Dataset2019	P104	Session_1	m		14.7846978377379	ADHD	3	stim	mor	2Fixation	9.29012887251175	15.6904325203793	0.993045563549161	0.00365627742227605	0.297524552143637	-0.242737381463342	1.8513554401994	1.55013763301984	345.083333333333	0.0253166435774142	0.998329388014209	2	0.261390255536276	0.421259529557202	-0.4965857478573	708	157
Dataset2019	P073	Session_1	m		10.8667529107374	HC	5	stim	eve	1GoNoGoGopher	5.12562058736406	17.364289412502	0.622942903752039	0.27189964056015	0.271884876920926	0.0322915718929365	1.86417167277253	1.83757798110953	305.768430043239	0.0238887210054126	0.998004757008722	12.4886666666667	0.646047174930573	0.227655336260796	-0.00428055273368955	709	114
Dataset2019	P073	Session_1	m		10.8667529107374	HC	5	stim	eve	3Alertness	4.75675517689867	16.3295293308928	0.615872977831037	0.197160288691521	0.213352374309606	0.0122730534329176	1.84767443124692	1.80158333429677	289.64168573393	0.0229698552714633	0.997908930192195	5.91473333333333	0.52198725938797	0.188087284564972	-0.0591373927891254	710	114
Dataset2019	P073	Session_1	m		10.8667529107374	HC	5	stim	eve	2Fixation	4.11679270796815	15.8593476180163	0.560205338809035	0.159251243981276	0.138435880260618	0.0451690831119475	1.5631545388865	1.55894685678664	227.35	0.0162627682948645	0.998627727191949	2	0.452116853858763	0.0979834488874327	-0.0379581676086652	711	114
Dataset2019	P073	Session_1	m		10.8667529107374	HC	5	stim	mor	1GoNoGoGopher	4.01087658252084	14.7517616357721	0.624736204576043	0.0956778302788734	0.177093738757555	-0.0476674705716972	1.8588440458646	1.75245960026918	260.596108285333	0.0299788729986992	0.997930138407196	11.8748	0.521974265575409	0.0731952637434006	-0.232687741518021	712	114
Dataset2019	P073	Session_1	m		10.8667529107374	HC	5	stim	mor	3Alertness	3.659795111883	14.2404145834269	0.587195046439628	0.0807781144976616	0.109187323371205	0.00134821160550233	1.76715045864638	1.71267810285445	212.97161336687	0.0218139538440481	0.998416278355638	5.93706666666667	0.453280419111252	0.0623342245817184	-0.206017538905144	713	114
Dataset2019	P073	Session_1	m		10.8667529107374	HC	5	stim	mor	2Fixation	3.27708319099998	12.464749935887	0.564941176470588	0.00325964554212987	0.0347559761388879	-0.00458408408981356	1.51219026723589	1.45983927211879	168.07	0.0101412987642104	0.999546275752945	2	0.317697465419769	-0.0193290561437607	-0.227797210216522	714	114
Dataset2019	P073	Session_2	m		10.8859182597863	HC	5	base	eve	1GoNoGoGopher	5.45367514354021	17.1140368669049	0.655918293781917	0.268927454948425	0.277712291853422	0.0307903887284404	1.85388054288298	1.82611074321067	348.091797759257	0.0248971288535688	0.998341685101315	10.4548666666667	0.614804029464722	0.246618911623955	0.000808349694125354	715	115
Dataset2019	P073	Session_2	m		10.8859182597863	HC	5	base	eve	3Alertness	4.60811511468171	15.9488879310702	0.624105193951348	0.197924941778183	0.17172675207691	0.0556782209607319	1.67252479698929	1.67537147624545	284.70517665407	0.0190575477543559	0.998656305616374	5.557	0.513535678386688	0.191121608018875	-0.0573904886841774	716	115
Dataset2019	P073	Session_2	m		10.8859182597863	HC	5	base	eve	2Fixation	4.42567460694062	14.5264854956646	0.599268482490272	0.139020308852196	0.106577479339173	0.064610311214437	1.46880286847568	1.4870167853638	256.686666666667	0.0169050568668937	0.998630350928662	2	0.416065007448196	0.0957825928926468	-0.0519475154578686	717	115
Dataset2019	P073	Session_2	m		10.8859182597863	HC	5	base	mor	1GoNoGoGopher	3.94998371548669	14.011003330351	0.606743541744665	0.0770348832011223	0.172175980958752	-0.0600539905994169	1.82279146760855	1.70515932712876	242.491875101	0.0193601494101321	0.999071083061248	11.1386	0.491899400949478	0.0402354262769222	-0.227939173579216	718	115
Dataset2019	P073	Session_2	m		10.8859182597863	HC	5	base	mor	3Alertness	3.99066630331107	13.913284859166	0.603835195530726	0.102140992879868	0.151092348951241	-0.0254794749560736	1.85216805148212	1.76818248212799	251.282140698377	0.0263250148252446	0.99804713066084	5.7352	0.472795009613037	0.0855386704206467	-0.175362914800644	719	115
Dataset2019	P073	Session_2	m		10.8859182597863	HC	5	base	mor	2Fixation	3.96319886765747	12.8782731448878	0.604203821656051	0.0206648080381646	0.151245307066242	-0.10768522148368	1.74692406473264	1.58405718510747	237.15	0.0311034310127482	0.997344396784611	2	0.365558001450459	-0.0195456619291059	-0.224004543232171	720	115
Dataset2019	P074	Session_1	m		10.8667529107374	ADHD	2	base	eve	1GoNoGoGopher	5.30013402346546	17.6532028698731	0.801980679339358	0.191346734762192	0.253769463337389	-0.0298390477168956	1.73454969690392	1.64991987130702	374.644943022017	0.0184974277361963	0.999103660039943	11.4488666666667	0.69687694311142	0.172726556658745	-0.227972105145454	721	116
Dataset2019	P074	Session_1	m		10.8667529107374	ADHD	2	base	eve	3Alertness	4.44008904374756	17.1920932413156	0.775764285714286	0.17513832449913	0.255831564348862	-0.0538090202671945	1.8719077816178	1.7589691303821	348.47911185266	0.0255134783868608	0.998553229200364	6.2332	0.666488230228424	0.181186378002167	-0.243456825613976	722	116
Dataset2019	P074	Session_1	m		10.8667529107374	ADHD	2	base	eve	2Fixation	4.53255707963952	16.8991111880467	0.768289330922242	0.139940783381462	0.24958482868896	-0.0771114080537092	1.86163355733334	1.7257170594538	354.053333333333	0.027955154184998	0.998383623210706	2	0.599509477615356	0.143467277288437	-0.259840935468674	723	116
Dataset2019	P074	Session_1	m		10.8667529107374	ADHD	2	base	mor	1GoNoGoGopher	5.29078677368239	15.9515159185568	0.756021725239617	0.16597081720829	0.241002318680199	-0.040895947882369	1.87108930057983	1.77108957582402	340.178258244444	0.0233344438618805	0.998868984396124	11.5936666666667	0.626547932624817	0.166562631726265	-0.23060829937458	724	116
Dataset2019	P074	Session_1	m		10.8667529107374	ADHD	2	base	mor	3Alertness	4.30150199807082	15.3262093219413	0.718039322033898	0.138712003827095	0.196130833012143	-0.0329570467359174	1.79400017086546	1.70437443077702	314.570338952846	0.01999341564381	0.998984563155246	5.6114	0.587027549743652	0.149858772754669	-0.243898034095764	725	116
Dataset2019	P074	Session_1	m		10.8667529107374	ADHD	2	base	mor	2Fixation	3.7975123340977	14.6458986319748	0.684333333333333	0.0912664160132408	0.158855094398927	-0.036597411838413	1.82652982496263	1.73223617639525	266.89	0.024711077488068	0.998597271693819	2	0.539303123950958	0.0939678251743317	-0.277636587619781	726	116
Dataset2019	P074	Session_2	m		10.8859182597863	ADHD	2	stim	eve	1GoNoGoGopher	4.82418858725474	16.2021053895396	0.735132182103611	0.179100438952446	0.244235668065488	-0.0374666635959708	1.88415384375016	1.78717072183136	357.113921579394	0.0334208558742893	0.998133056285686	10.9274	0.633448719978333	0.178723737597466	-0.213649734854698	727	117
Dataset2019	P074	Session_2	m		10.8859182597863	ADHD	2	stim	eve	2Fixation	4.54601352736217	15.5469034136842	0.747038655462185	0.119894340634346	0.266485590312831	-0.118987091057892	1.84396434953111	1.66673030177078	370.406666666667	0.0372866481121432	0.997558084209093	2	0.583092987537384	0.0973557755351067	-0.258276909589767	728	117
Dataset2019	P074	Session_2	m		10.8859182597863	ADHD	2	stim	mor	1GoNoGoGopher	5.69944097985106	15.7097038662279	0.767740370033364	0.148352175951004	0.264302527026932	-0.0744817768842221	1.96626444453445	1.82967250809347	387.554123821831	0.0290354445142027	0.998493458038919	10.8855333333333	0.605544447898865	0.156209573149681	-0.252891331911087	729	117
Dataset2019	P074	Session_2	m		10.8859182597863	ADHD	2	stim	mor	3Alertness	4.73381971810982	15.1028908397044	0.760386462882096	0.150624319911003	0.245806146952191	-0.0677518589079609	1.87422376064069	1.74726911385644	410.327194749803	0.0333025866794064	0.997875890730022	5.6582	0.604565739631653	0.176932126283646	-0.248370543122292	730	117
Dataset2019	P074	Session_2	m		10.8859182597863	ADHD	2	stim	mor	2Fixation	4.48590881668534	14.3406889282325	0.759922261484099	0.0527748465538025	0.227762020802619	-0.143476694370225	1.87454619474902	1.67185652748698	358.43	0.0323263908844427	0.997976276155199	2	0.518291771411896	0.04554732888937	-0.327200710773468	731	117
Dataset2019	P075	Session_1	m		8.84891544658686	HC	5	base	mor	1GoNoGoGopher	13.5262465341416	27.7987565421967	1.02532755298651	0.482797055029931	0.316518716914448	0.243931951060408	2.08147153013228	2.25965417203506	327.103464384943	0.0417443088611736	0.9958105572337	10.8456	0.792810361728833	0.952841391212231	-0.092056166773136	732	118
Dataset2019	P075	Session_1	m		8.84891544658686	HC	5	base	mor	3Alertness	10.9385875279518	26.4722643898204	0.975883424408015	0.450651168823242	0.307283403358284	0.216158947685063	2.06099612721752	2.21205254067167	309.294538736866	0.0464059368175094	0.995713043599682	5.774	0.766405403614044	0.871224164962769	-0.0832160860300064	733	118
Dataset2019	P075	Session_1	m		8.84891544658686	HC	5	base	mor	2Fixation	11.0461388525557	26.0788657043273	0.994523659305994	0.387941271066666	0.244172036159911	0.204093932887172	1.83840139612267	1.98442409430897	262.72	0.0253995226307002	0.998530484006309	2	0.650629878044128	0.822317957878113	-0.105396404862404	734	118
Dataset2019	P075	Session_2	m		8.8872461446847	HC	5	base	mor	1GoNoGoGopher	10.4151596649046	26.3518575288803	0.94412927756654	0.42015066742897	0.293936049833793	0.210928346307075	2.03186873689811	2.17861462199153	326.78721836176	0.0310631039304588	0.997972263654656	12.664	0.778182923793793	0.81701385974884	-0.137066856026649	735	119
Dataset2019	P075	Session_2	m		8.8872461446847	HC	5	base	mor	3Alertness	9.4302665034372	27.5275900661419	0.986471042471042	0.452002167701721	0.30161268406101	0.250852845613159	2.04585500488472	2.2320835924859	292.128973244912	0.0455170670365064	0.995749536086055	7.28833333333333	0.792319655418396	0.839232921600342	-0.0657362937927246	736	119
Dataset2019	P075	Session_2	m		8.8872461446847	HC	5	base	mor	2Fixation	10.0728827451762	23.6875796744809	0.934550408719346	0.339382708072662	0.192837187634791	0.217061444054023	1.82451545529696	1.98394429232436	285.816666666667	0.0227509274173564	0.998769461213644	2	0.639222800731659	0.717893958091736	-0.145262330770493	737	119
Dataset2019	P076	Session_1	m		10.2233447640951	ADHD	2	stim	eve	1GoNoGoGopher	4.99606608969313	17.2572772439733	0.659687606112054	0.143966421484947	0.184529279335674	0.0184539222563712	1.76009665570537	1.72295282536797	239.301353074133	0.0212274778810372	0.99883839783569	10.8247333333333	0.545607507228851	0.0720459371805191	-0.13506817817688	738	120
Dataset2019	P076	Session_1	m		10.2233447640951	ADHD	2	stim	eve	3Alertness	4.30174674826484	16.114524636268	0.676474030724214	0.126405000686646	0.190962195242499	-0.0177198044127408	1.75724636816539	1.68401884574928	269.956094257222	0.0178390092466476	0.998790615560002	5.7092	0.514861345291138	0.0992541909217834	-0.167873740196228	739	120
Dataset2019	P076	Session_1	m		10.2233447640951	ADHD	2	stim	eve	2Fixation	4.57580105212817	15.1589558311098	0.613844705882353	0.0870460420846939	0.112161433855469	0.0139161407585164	1.58218074583626	1.54611912350972	217.403333333333	0.0151816144642658	0.998690884243586	2	0.400039941072464	0.0654334276914597	-0.163172319531441	740	120
Dataset2019	P076	Session_1	m		10.2233447640951	ADHD	2	stim	mor	1GoNoGoGopher	4.22025486567092	14.6442056123465	0.673100048332528	0.0159063097774099	0.11995112800972	-0.0562590386536361	1.81624381554729	1.70261345357487	223.820023914525	0.0149167719109969	0.999325658669311	10.3702666666667	0.467411773143888	0.0268758564284595	-0.351403508062693	741	120
Dataset2019	P076	Session_1	m		10.2233447640951	ADHD	2	stim	mor	3Alertness	4.01287262872628	13.1060470457987	0.626956666666667	-0.0439108349382877	0.139609843361042	-0.141033237589976	1.76766613058375	1.57079603660408	224.621723293724	0.0182067582903382	0.999008998028049	5.58233333333333	0.339435040950775	-0.037978183478117	-0.359600991010666	742	120
Dataset2019	P076	Session_1	m		10.2233447640951	ADHD	2	stim	mor	2Fixation	3.8816719688936	12.6635836048461	0.597760869565217	-0.0699540458380335	0.111645772892693	-0.145226669775574	1.72034165207679	1.52077300668363	183.313333333333	0.0175307480256478	0.999095499204525	2	0.305245149378554	-0.0730563696856213	-0.363309688113441	743	120
Dataset2019	P076	Session_2	m		10.2616754621929	ADHD	2	base	eve	1GoNoGoGopher	4.67973927775189	16.995107854139	0.655778526000748	0.14683124423027	0.196030690151951	0.0053263088883112	1.82847470933583	1.77604334668712	258.012552547602	0.0129281235950096	0.999367323640675	11.3230666666667	0.558924794197083	0.0788334459066391	-0.131199240684509	744	121
Dataset2019	P076	Session_2	m		10.2616754621929	ADHD	2	base	eve	3Alertness	4.38225041864605	15.5357433106248	0.616612321095208	0.101870663464069	0.1773044107896	-0.034050372403026	1.71258566850161	1.62443831569449	232.720508797805	0.0164932201432999	0.999054814148917	7.09646666666667	0.480120867490768	0.0478688441216946	-0.152932792901993	745	121
Dataset2019	P076	Session_2	m		10.2616754621929	ADHD	2	base	eve	2Fixation	5.15237667714101	15.634440103494	0.625537832310838	0.110431350767612	0.133678059268136	0.0120608465093161	1.54942003076764	1.5125379562986	254.906666666667	0.0179236282641279	0.998730975108743	2	0.391851812601089	0.0851430967450142	-0.122351422905922	746	121
Dataset2019	P076	Session_2	m		10.2616754621929	ADHD	2	base	mor	1GoNoGoGopher	4.63123738577847	14.3574042709264	0.678934710438952	0.0262035090392704	0.192300760769991	-0.110015663659608	1.95013861717303	1.77852217493703	269.020029699613	0.0168735062050646	0.999106562141368	11.4030666666667	0.481850683448689	0.0400905187027396	-0.34973795726531	747	121
Dataset2019	P076	Session_2	m		10.2616754621929	ADHD	2	base	mor	3Alertness	4.51347114368003	13.3462993600028	0.638460388639761	-0.0205457601696253	0.1276125709621	-0.101723752564303	1.74102814115071	1.58430897027416	228.906300242235	0.0154953228200526	0.999335111424411	6.21986666666667	0.354361772537231	-0.00196870579384267	-0.343127578496933	748	121
Dataset2019	P076	Session_2	m		10.2616754621929	ADHD	2	base	mor	2Fixation	6.88267176789415	14.3442184125394	0.72843137254902	0.00665566708441301	0.121120627311529	-0.0708524035995254	1.69471603334457	1.57033111354306	247.666666666667	0.0188375159653214	0.998640870511101	2	0.326499682673292	0.101488037717036	-0.343595463711519	749	121
Dataset2019	P077	Session_1	f		13.3828894501598	HC	5	stim	eve	1GoNoGoGopher	7.13414634146336	19.3877558485039	0.637492592592593	0.374702960252762	0.383652929718008	0.0292354008781603	1.69725314073413	1.67287588352237	317.656069293044	0.0340147842914323	0.9970284567626	10.8370666666667	0.574883639812469	0.263780891895294	0.316554307937622	750	122
Dataset2019	P077	Session_1	f		13.3828894501598	HC	5	stim	eve	3Alertness	6.22920464080083	17.7731409392791	0.625615658362989	0.303286790847778	0.329981263874944	0.0054106073813949	1.68518519663425	1.63736434690591	297.086558285734	0.0328969448888429	0.99712180667701	5.9174	0.517737030982971	0.213397860527039	0.20849683880806	751	122
Dataset2019	P077	Session_1	f		13.3828894501598	HC	5	stim	eve	2Fixation	6.11169301877068	17.710105677385	0.593922290388548	0.210440248250961	0.223718898912668	0.0233282227408289	1.55340410300851	1.52766355630576	242.023333333333	0.0413218539456505	0.993258256484084	2	0.427858144044876	0.0857108533382416	0.15443417429924	752	122
Dataset2019	P077	Session_1	f		13.3828894501598	HC	5	stim	mor	1GoNoGoGopher	5.10567031690721	16.5364865419314	0.620047193877551	0.236882656812668	0.269505089173351	0.00735605363517405	1.89993054711762	1.84727178954251	303.627664690855	0.041088065379014	0.996461647638716	10.6735333333333	0.520860910415649	0.195299610495567	0.049932349473238	753	122
Dataset2019	P077	Session_1	f		13.3828894501598	HC	5	stim	mor	3Alertness	4.57212049324139	15.4321454990754	0.608595744680851	0.175555914640427	0.237766648755484	-0.0216465088595931	1.76536902568433	1.68795822114895	287.004334564135	0.0421151274181388	0.995616049163158	5.81373333333333	0.442461937665939	0.145022794604301	-0.00605083676055074	754	122
Dataset2019	P077	Session_1	f		13.3828894501598	HC	5	stim	mor	2Fixation	4.28431670208818	14.3849765551176	0.576688796680498	0.110409006476402	0.164829135605486	-0.0211418955429208	1.75921859043015	1.68250667852929	231.636666666667	0.032061966557817	0.997063147928476	2	0.407262444496155	0.0433460548520088	-0.0650114938616753	755	122
Dataset2019	P077	Session_2	f		13.4047927062157	HC	5	base	eve	1GoNoGoGopher	8.0984319653224	21.0589356557416	0.656844596698848	0.462999224662781	0.378542906803436	0.126378974665246	1.77323406048522	1.84360029956226	338.928991534521	0.0476996590310497	0.994498804816025	10.3715333333333	0.659463047981262	0.29138046503067	0.445695251226425	756	123
Dataset2019	P077	Session_2	f		13.4047927062157	HC	5	base	eve	3Alertness	6.99339627300191	18.9822689448472	0.639856432909994	0.370328366756439	0.334624341052374	0.0744386166782118	1.75229377662427	1.77138111725263	328.963355779385	0.0433596106703989	0.995464985954923	5.87086666666667	0.581544458866119	0.235047340393066	0.318900853395462	757	123
Dataset2019	P077	Session_2	f		13.4047927062157	HC	5	base	eve	2Fixation	7.47994853685911	19.4535126393993	0.652902356902357	0.370010763406754	0.302697021315785	0.105464360100022	1.65962377920785	1.71266411362948	323.186666666667	0.0437136145079421	0.994569760347534	2	0.581916630268097	0.203039988875389	0.345278769731522	758	123
Dataset2019	P077	Session_2	f		13.4047927062157	HC	5	base	mor	1GoNoGoGopher	6.03086574452084	17.9705360132181	0.643620815379516	0.296043872833252	0.28923956799171	0.0604321259798028	1.95811896452779	1.95669822953765	322.86343260751	0.0364997743272756	0.997437910604032	10.0238666666667	0.569902837276459	0.206944331526756	0.151285097002983	759	123
Dataset2019	P077	Session_2	f		13.4047927062157	HC	5	base	mor	3Alertness	4.90102953793355	16.7206197183405	0.613708542713568	0.236882477998734	0.254964523876202	0.0240465181775565	1.77815784211757	1.74603609279784	295.698703436921	0.0414776395029723	0.995460216904057	5.50686666666667	0.519845962524414	0.186766237020493	0.0621197558939457	760	123
Dataset2019	P077	Session_2	f		13.4047927062157	HC	5	base	mor	2Fixation	4.46703801849549	14.6554918413361	0.574190687361419	0.0941965356469154	0.177295816525152	-0.0411182129175174	1.67814291911463	1.5840156998272	218.864097363083	0.0207615438381949	0.998789610156913	1.972	0.360633134841919	0.0382032580673695	-0.06336460262537	761	123
Dataset2019	P078	Session_1	f		12.1316659479661	HC	5	base	eve	1GoNoGoGopher	4.36059273546405	18.8351162488152	0.632426084390676	0.365861535072327	0.261149012886867	0.13079557532337	1.77914313879753	1.85373932317317	281.703713829071	0.0276733013837267	0.997633796672115	12.6805333333333	0.763473927974701	0.295110791921616	0.115313686430454	762	124
Dataset2019	P078	Session_1	f		12.1316659479661	HC	5	base	eve	3Alertness	3.84852275096176	18.6784372335935	0.63427972027972	0.328445285558701	0.211704380316903	0.139155221610483	1.7781090011483	1.86109749804502	254.530658060895	0.0277371317379965	0.997291113600398	7.127	0.750138640403748	0.264474719762802	0.0496787838637829	763	124
Dataset2019	P078	Session_1	f		12.1316659479661	HC	5	base	eve	2Fixation	3.62222576474131	17.3694828897715	0.599337690631808	0.26815664768219	0.11860545711461	0.174236975999028	1.56180349999254	1.68670638725774	229.246666666667	0.0183450689789074	0.998722920030345	2	0.636429309844971	0.194889947772026	0.0394030511379242	764	124
Dataset2019	P078	Session_1	f		12.1316659479661	HC	5	base	mor	1GoNoGoGopher	3.97564469914037	17.2276856637058	0.609838108882522	0.282073080539703	0.206514856464509	0.11161162188159	1.9209194172221	1.97185323361778	255.981790628308	0.0216413473612919	0.998576805514678	11.0858666666667	0.725322484970093	0.21502386033535	-0.00784529931843281	765	124
Dataset2019	P078	Session_1	f		12.1316659479661	HC	5	base	mor	3Alertness	3.68346528927268	17.3048057801024	0.583914963205233	0.27119579911232	0.145134095572354	0.154729537782651	1.81375029603588	1.91118727553827	210.970882964644	0.017051299348889	0.999098059692861	5.6416	0.693867683410645	0.21631832420826	-0.0101676108315587	766	124
Dataset2019	P078	Session_1	f		12.1316659479661	HC	5	base	mor	2Fixation	3.65853658536585	16.4562081526429	0.552535714285714	0.215147390961647	0.113156303789985	0.131385641350456	1.76716174518237	1.84272646261745	210.382457929628	0.020695060151635	0.998637754768977	1.961	0.569891214370728	0.155536875128746	-0.00767783261835575	767	124
Dataset2019	P078	Session_2	f		12.156307111029	HC	5	stim	eve	1GoNoGoGopher	3.82123162480186	17.4099257973899	0.609993106089621	0.272622548670273	0.217877514054815	0.0908544633852232	1.81496628257812	1.84848977722493	236.537479059489	0.0243821752421559	0.99812036088664	11.2222666666667	0.722190383527263	0.201143563850325	-0.0137762278992538	768	125
Dataset2019	P078	Session_2	f		12.156307111029	HC	5	stim	eve	3Alertness	3.66410513420202	18.0822742527223	0.630008058017728	0.261723980592807	0.192722701064471	0.0982481637030825	1.82212803132468	1.86281900170466	223.515689323941	0.0265682182577638	0.997815005100088	5.82986666666667	0.71993691653125	0.184355419366524	-0.0355518913456544	769	125
Dataset2019	P078	Session_2	f		12.156307111029	HC	5	stim	eve	2Fixation	3.27905772132514	16.2982822815263	0.586980609418283	0.184411376714706	0.131043566769441	0.0763230671810063	1.63442872463179	1.65912362493362	176.583333333333	0.0176440893171102	0.998714562337252	2	0.610699474811554	0.0914916023612022	-0.0685118734836578	770	125
Dataset2019	P078	Session_2	f		12.156307111029	HC	5	stim	mor	1GoNoGoGopher	3.92678318247001	16.7026208157977	0.629488496165388	0.253866612911224	0.1936262238828	0.0971406829804689	1.99624248881364	2.03032606885008	267.594445798913	0.0224040513256284	0.998592724303293	11.7580666666667	0.717926442623138	0.182039394974709	-0.0463126003742218	771	125
Dataset2019	P078	Session_2	f		12.156307111029	HC	5	stim	mor	3Alertness	3.97998267530813	16.2307518156442	0.620346598202824	0.245843142271042	0.193655023859031	0.0802794335595772	1.82831635761016	1.85084312163079	261.8219448237	0.0150884190940694	0.999289897133672	6.1524	0.669267177581787	0.1942218542099	-0.0393107123672962	772	125
Dataset2019	P078	Session_2	f		12.156307111029	HC	5	stim	mor	2Fixation	3.64316458290633	15.268791636695	0.607991596638655	0.167035475373268	0.13000764933936	0.0650549119805042	1.86897410148377	1.87499205128288	241.17	0.0176535879344132	0.998997399729834	2	0.566865563392639	0.11216127872467	-0.0954789444804192	773	125
Dataset2019	P079	Session_1	f		10.5409419769058	HC	5	base	eve	1GoNoGoGopher	5.82298303194111	17.3006274227884	0.611312225153914	0.352484732866287	0.242042472623261	0.137707100660053	1.84153313062062	1.92107007167176	309.075790185162	0.024989219774501	0.998176125034118	7.49613333333333	0.735751152038574	0.21088670194149	0.187784120440483	774	126
Dataset2019	P079	Session_1	f		10.5409419769058	HC	5	base	eve	3Alertness	5.28257311793896	17.8364638110391	0.598461038961039	0.35956472158432	0.213959528111026	0.171520205487465	1.81999418971113	1.93402460544548	252.574028145083	0.0274974036546127	0.998168837139454	4.86526666666667	0.773943662643433	0.226869851350784	0.167357698082924	775	126
Dataset2019	P079	Session_1	f		10.5409419769058	HC	5	base	eve	2Fixation	4.7766272431336	16.460724675586	0.570744466800805	0.241771912079716	0.165565811930668	0.09744044970147	1.74580952058895	1.788103518255	241.125467528052	0.0162550298783142	0.998903376237119	1.96066666666667	0.560067599030827	0.172365019033409	0.0707080054361922	776	126
Dataset2019	P079	Session_1	f		10.5409419769058	HC	5	base	mor	1GoNoGoGopher	4.91596485471577	15.4354782761716	0.599153363228699	0.244873240590096	0.132280174832994	0.140608331235185	1.72603695023926	1.81212340336278	252.06489749717	0.00849694743938918	0.999774418998908	13.2516666666667	0.678743302822113	0.127027302980423	0.0157960709184408	777	126
Dataset2019	P079	Session_1	f		10.5409419769058	HC	5	base	mor	3Alertness	5.13896766874644	15.4021239812624	0.592978073089701	0.214272041983941	0.162888205377473	0.0767029084081675	1.77460995959034	1.79525667065052	254.028328095824	0.0115858529823106	0.999473882407286	5.8552	0.5762074309906	0.134031786834806	0.00947552068469026	778	126
Dataset2019	P079	Session_1	f		10.5409419769058	HC	5	base	mor	2Fixation	5.07964835745919	14.5777486086189	0.579544715447154	0.142899915575981	0.128386744388374	0.0406643921947126	1.64132014117391	1.63013868113069	237.613333333333	0.0123142736710164	0.99943854366878	2	0.485580831766129	0.0319411382079124	-0.0233653765171766	779	126
Dataset2019	P079	Session_2	f		10.5655831399687	HC	5	stim	eve	1GoNoGoGopher	5.84184559794311	18.0529040609528	0.605654700854701	0.37545654376231	0.236501783764523	0.168883059226173	1.80015660175862	1.9121764989248	306.537236987818	0.0195766666992795	0.998691859389341	11.5584	0.732090309023328	0.267618156996604	0.204629003428529	780	127
Dataset2019	P079	Session_2	f		10.5655831399687	HC	5	stim	eve	3Alertness	5.12222712724863	18.6968307367138	0.587968325791855	0.373735513396538	0.173766674930496	0.229115516882691	1.57511264274866	1.75447366306152	267.024916516825	0.0200867340279311	0.998763580852733	6.48833333333333	0.674311152771418	0.301254001359794	0.211377321728956	781	127
Dataset2019	P079	Session_2	f		10.5655831399687	HC	5	stim	eve	2Fixation	5.13154797472251	16.9143073894163	0.567634743875278	0.24559964307677	0.159957131137922	0.112751149151476	1.69657268981541	1.75573267489078	214.174789915966	0.016349391109466	0.998898893005678	1.98333333333333	0.53765531368575	0.163172460658217	0.098580840453866	782	127
Dataset2019	P079	Session_2	f		10.5655831399687	HC	5	stim	mor	1GoNoGoGopher	4.74156857151643	16.3934231491474	0.601510835913313	0.26377660036087	0.15246387646257	0.147462912095605	1.83114994416215	1.92077067967749	250.596469907076	0.0188238692344932	0.999169699649039	11.6295333333333	0.686252772808075	0.197234287858009	0.00409041717648506	783	127
Dataset2019	P079	Session_2	f		10.5655831399687	HC	5	stim	mor	3Alertness	5.29242647158069	16.3111582039933	0.623521859435529	0.266518861055374	0.176621045805594	0.129456847719213	1.73768058827522	1.812247759839	307.748448562189	0.0218935542607317	0.998717395275164	6.10186666666667	0.610756874084473	0.221529975533485	0.0523873157799244	784	127
Dataset2019	P079	Session_2	f		10.5655831399687	HC	5	stim	mor	2Fixation	3.94459500150557	14.9142413562301	0.5437150997151	0.121503569185734	0.0804428965202151	0.0713209769180671	1.50810422017207	1.53178735569832	164.124527003784	0.0105135616331299	0.999533370792936	1.938	0.457635015249252	0.0194233600050211	-0.0618036575615406	785	127
Dataset2019	P081	Session_1	f		8.87903242366373	HC	5	base	eve	1GoNoGoGopher	3.70930521532289	20.3430903385237	0.691500436681223	0.147794932126999	0.141483350541535	0.0771603815831119	1.7138449556213	1.73686857856797	168.126454550087	0.0150636536719274	0.999260899878301	7.84893333333333	0.662960648536682	0.189404129981995	-0.274939775466919	786	130
Dataset2019	P081	Session_1	f		8.87903242366373	HC	5	base	eve	3Alertness	4.50975517682696	21.1293587887058	0.750749716874292	0.140704229474068	0.162028639981409	0.0633596855307668	1.78070765930053	1.78781853397042	190.744087011567	0.0200866509538575	0.998803897535476	5.79233333333333	0.605547070503235	0.25633430480957	-0.291655689477921	787	130
Dataset2019	P081	Session_1	f		8.87903242366373	HC	5	base	eve	2Fixation	2.8807066916823	16.7737556734362	0.539961538461538	0.073730846338437	0.0763841360910687	0.0566338355066333	1.54554428536919	1.5533576265455	93.5933333333333	0.0096851619581375	0.999567206434218	2	0.476854082158135	0.106062163369903	-0.257015524071894	788	130
Dataset2019	P081	Session_1	f		8.87903242366373	HC	5	base	mor	1GoNoGoGopher	3.49564738699432	19.407418562953	0.717837291561395	0.174880132079124	0.129675178513714	0.0922354673092552	1.78595632432907	1.82177718648498	205.878090490131	0.0172475853328424	0.99923989095744	11.5003333333333	0.708812177181244	0.196447491645813	-0.249270647764206	789	130
Dataset2019	P081	Session_1	f		8.87903242366373	HC	5	base	mor	3Alertness	3.81236091532126	20.2829221966885	0.694726281352236	0.182231053709984	0.0875846157141676	0.145170267085116	1.74186119447172	1.83200972884175	155.10907674328	0.00890833011760206	0.999751035784287	6.84533333333333	0.635195195674896	0.240928187966347	-0.195845916867256	790	130
Dataset2019	P081	Session_1	f		8.87903242366373	HC	5	base	mor	2Fixation	2.64148555882446	15.2833940993831	0.579268482490272	0.0821756348013878	0.0426354678594937	0.0626165540647767	1.71299272092419	1.72149943665471	124.06	0.00640268074593316	0.99983707225673	2	0.533960521221161	0.0793241858482361	-0.258393168449402	791	130
Dataset2019	P081	Session_2	f		8.90093567971964	HC	5	stim	eve	1GoNoGoGopher	3.60507346570063	22.1763561378032	0.709619047619048	0.224392056465149	0.121985965867235	0.152828391826778	1.74427920506029	1.84200948430157	165.606693232152	0.0161629271619792	0.99923251764153	12.5978	0.731342613697052	0.261979937553406	-0.185270890593529	792	131
Dataset2019	P081	Session_2	f		8.90093567971964	HC	5	stim	eve	3Alertness	4.46490632053294	21.5516773315646	0.737844380403458	0.206340909004211	0.129909929618	0.129427030556574	1.79804575678748	1.87067630243845	176.760712477562	0.0155626545561346	0.999095843154951	7.24233333333333	0.65833306312561	0.303510814905167	-0.204302534461021	793	131
Dataset2019	P081	Session_2	f		8.90093567971964	HC	5	stim	eve	2Fixation	2.86178861788618	17.0394718278195	0.572711111111111	0.170009598135948	0.0744622717373036	0.131969193836416	1.68564269313135	1.76436597850561	107.383333333333	0.0167008326369526	0.999021000642918	2	0.631886720657349	0.158288434147835	-0.181175276637077	794	131
Dataset2019	P081	Session_2	f		8.90093567971964	HC	5	stim	mor	1GoNoGoGopher	3.43914029771661	20.3606496059405	0.718197556008147	0.227419346570969	0.127197515611345	0.141932260695232	1.82896997608942	1.91312892081223	210.101882745472	0.0251178202961144	0.998626242103999	11.1893333333333	0.755296885967255	0.246640413999557	-0.183335289359093	795	131
Dataset2019	P081	Session_2	f		8.90093567971964	HC	5	stim	mor	3Alertness	4.11738022959628	20.1416737557776	0.753040343347639	0.182180911302567	0.11760364125253	0.117059175847373	1.82211030909169	1.88161285142404	199.602293410994	0.0243251689783182	0.99843842538013	7.32533333333333	0.637225866317749	0.263873726129532	-0.211730018258095	796	131
Dataset2019	P081	Session_2	f		8.90093567971964	HC	5	stim	mor	2Fixation	2.83849551298281	15.8452768466855	0.619653979238754	0.117947079241276	0.0674055235739192	0.0790040661632953	1.76509669650252	1.78834506929629	149.233333333333	0.0246095834991274	0.998371573637234	2	0.581568241119385	0.139716953039169	-0.249975278973579	797	131
Dataset2019	P082	Session_1	m		10.7490229094369	HC	5	stim	eve	1GoNoGoGopher	6.6272846978098	19.0403826431626	0.70874294205052	0.147707894444466	0.119139463049987	0.0813841168817072	1.55301894331004	1.5853464571332	194.803964277935	0.054214157336115	0.992052143015105	12.2426666666667	0.479421526193619	0.302541106939316	-0.239144220948219	798	132
Dataset2019	P082	Session_1	m		10.7490229094369	HC	5	stim	eve	3Alertness	5.60852192962156	18.757522822029	0.73699430740038	0.127473034133198	0.119124293788418	0.0541034452435727	1.51073744405334	1.51711986989928	193.183785128078	0.020725348987254	0.998554725879753	6.70166666666667	0.443320009183623	0.294847082506872	-0.24418183945838	799	132
Dataset2019	P082	Session_1	m		10.7490229094369	HC	5	stim	eve	2Fixation	3.6541966843156	16.3046800238875	0.603245551601423	0.0429153069853783	0.0597270819827393	0.0109301290373976	1.40386256096331	1.37044762344592	141.26	0.0227658794098875	0.997445501977638	2	0.356888353824615	0.136876210570335	-0.280035853385925	800	132
Dataset2019	P082	Session_1	m		10.7490229094369	HC	5	stim	mor	1GoNoGoGopher	6.02841525281856	18.2006057962243	0.738222023276634	0.0809835984512559	0.136140834472227	0.00486123645475143	1.61858752338193	1.57232098319745	202.838180887909	0.0260214797078144	0.998184145684716	13.5509333333333	0.443776979217287	0.25496009898166	-0.33328037841296	801	132
Dataset2019	P082	Session_1	m		10.7490229094369	HC	5	stim	mor	3Alertness	5.1022995610073	17.4800013571132	0.758350877192982	0.0584452003240585	0.0763584139262921	0.0264161079201788	1.46395611952128	1.44412893172389	192.011253146439	0.0316193252114863	0.996382784821036	6.75366666666667	0.398767948150635	0.222548738121986	-0.32416895031929	802	132
Dataset2019	P082	Session_1	m		10.7490229094369	HC	5	stim	mor	2Fixation	4.08581093110201	16.2708300608912	0.66807299270073	-0.0118741107885364	0.0747071844617183	-0.0516222008656832	1.56114270410107	1.46020728765439	152.543333333333	0.0144022565360437	0.999214313830021	2	0.31703408944378	0.129337941005243	-0.367650289696993	803	132
Dataset2019	P082	Session_2	m		10.8065189565836	HC	5	base	eve	1GoNoGoGopher	7.72050638353405	18.8535407452843	0.780032105760151	0.151891946792603	0.16178805634797	0.050760687833452	1.71441629503475	1.71102217682099	235.013599171532	0.0273323555549008	0.997580494933313	11.7164	0.480962723493576	0.320129722356796	-0.250157088041306	804	133
Dataset2019	P082	Session_2	m		10.8065189565836	HC	5	base	eve	3Alertness	6.3566856945165	18.8069606350568	0.787516595744681	0.123910717666149	0.138848987180425	0.0361595825436478	1.66490048754606	1.64846936428966	219.512264553779	0.0221436812303375	0.998277922620639	7.02566666666667	0.453777819871902	0.337416231632233	-0.28882360458374	805	133
Dataset2019	P082	Session_2	m		10.8065189565836	HC	5	base	eve	2Fixation	4.49599608778043	16.6298685444153	0.687684210526316	-0.0182282868772745	0.0733416658221844	-0.0494118070275015	1.4604181424819	1.36487479699259	152.436666666667	0.0211023419710814	0.99811926224535	2	0.296387106180191	0.126653999090195	-0.36526146531105	806	133
Dataset2019	P082	Session_2	m		10.8065189565836	HC	5	base	mor	1GoNoGoGopher	6.37426754144335	17.4833213814824	0.769404517453799	0.0566825923500426	0.149821795156216	-0.0372503511511336	1.70164422661454	1.61064251220317	217.552864126711	0.023484139726081	0.998684344965603	11.4822666666667	0.451556291315252	0.240521300080275	-0.387888425020103	807	133
Dataset2019	P082	Session_2	m		10.8065189565836	HC	5	base	mor	3Alertness	5.3221128702515	17.3220543788619	0.790086549707602	0.0323188938200474	0.119396688088953	-0.0412027913950474	1.68791892952058	1.59339832814184	198.338187626251	0.0266241211492759	0.998242477423667	5.67653333333333	0.424585938453674	0.206669360399246	-0.402404546737671	808	133
Dataset2019	P082	Session_2	m		10.8065189565836	HC	5	base	mor	2Fixation	3.89890420643337	15.6126849356892	0.683095652173913	-0.0182239934802055	0.0647234604952478	-0.049899278314308	1.43683458424729	1.34154872248927	130.926666666667	0.0262057659770571	0.99696979218457	2	0.356213122606277	0.0951071307063103	-0.386672556400299	809	133
Dataset2019	P083	Session_1	m		12.6628199073218	HC	5	base	eve	1GoNoGoGopher	3.63942521254945	12.8658014925117	0.579420584498094	-0.0820698428914454	0.0677269102884333	-0.120144376506721	1.55259483736781	1.38340725441754	125.277200848361	0.0200675749162798	0.997572340909001	12.1332	0.317731086612667	-0.0908448473650605	-0.383334352983172	810	134
Dataset2019	P083	Session_1	m		12.6628199073218	HC	5	base	eve	3Alertness	3.31010452961673	13.0051353729322	0.581392857142857	-0.0928031355142593	0.0329307611757898	-0.105012384780709	1.49378303944578	1.34158518926084	87.8454946739048	0.0156933646666176	0.998651308233115	6.17713333333333	0.3092001080513	-0.112731926143169	-0.386195152997971	811	134
Dataset2019	P083	Session_1	m		12.6628199073218	HC	5	base	mor	1GoNoGoGopher	3.41832963784182	12.6093026359158	0.597818181818182	-0.118565678596497	0.0463901009560967	-0.136171482703359	1.55596556941611	1.37064440593107	123.74246070654	0.0122860432965956	0.999228008966613	13.4628	0.291484624147415	-0.1066033244133	-0.438896328210831	812	134
Dataset2019	P083	Session_1	m		12.6628199073218	HC	5	base	mor	3Alertness	3.43245350261722	12.6614469762596	0.603578082191781	-0.112742111086845	0.0409994971777178	-0.126003881287372	1.476240345531	1.30360513565509	125.245025582717	0.0139362078938501	0.998845259595796	5.86333333333333	0.267246693372726	-0.087611235678196	-0.418589174747467	813	134
Dataset2019	P083	Session_1	m		12.6628199073218	HC	5	base	mor	2Fixation	4.37875574407918	13.0736699954835	0.652782608695652	-0.134351000189781	0.021255440079171	-0.11961171509271	1.51004785796637	1.34273690605059	123.242355838293	0.0264276813859961	0.996972856352743	1.62433333333333	0.243057057261467	-0.0786289274692535	-0.453050464391708	814	134
Dataset2019	P083	Session_2	m		12.7203159544686	HC	5	stim	eve	1GoNoGoGopher	3.63178264370502	12.3908573663058	0.582957188498403	-0.114108324637045	0.0580406074487535	-0.142117342850892	1.61420068965785	1.42109414102136	126.180860598148	0.0191795109771751	0.998228058383236	12.0505333333333	0.300387620521716	-0.118984075016271	-0.429871916250113	815	135
Dataset2019	P083	Session_2	m		12.7203159544686	HC	5	stim	eve	3Alertness	3.54627379817304	12.197212616448	0.581200504413619	-0.10002750903368	0.0455097748171883	-0.124914812382752	1.50034562798563	1.3280380518251	128.815624720508	0.0186952469816663	0.997957101561025	5.9632	0.287386387586594	-0.118750549852848	-0.380118936300278	816	135
Dataset2019	P083	Session_2	m		12.7203159544686	HC	5	stim	eve	2Fixation	4.12790210376331	13.7442466017342	0.708144329896907	-0.15776064991951	0.0518911531789015	-0.17490850750799	1.34256300366608	1.12524575373055	116.108857336038	0.0160415075505958	0.998269363193719	1.972	0.172251850366592	-0.0771296471357346	-0.450215101242065	817	135
Dataset2019	P083	Session_2	m		12.7203159544686	HC	5	stim	mor	1GoNoGoGopher	3.02586186099249	12.1469495230992	0.624142433234421	-0.168513460045984	0.0606699935718524	-0.205768432134767	1.72718659319347	1.46685996814333	128.052210546823	0.0161529210504159	0.99907107724244	10.9505333333333	0.328912557742758	-0.159315829890315	-0.55621228087874	818	135
Dataset2019	P083	Session_2	m		12.7203159544686	HC	5	stim	mor	3Alertness	2.91088280657726	11.8118284397589	0.591845659163987	-0.152830458912322	0.0403056619987646	-0.176955454750582	1.63559810059429	1.40697754083659	113.185177897209	0.0130333962696452	0.999202372102015	5.42073333333333	0.315716958501312	-0.186334958181882	-0.494715972370639	819	135
Dataset2019	P083	Session_2	m		12.7203159544686	HC	5	stim	mor	2Fixation	3.01245041435922	10.5035879534737	0.548212560386473	-0.233345042088197	0.0320762191999028	-0.24584351012573	1.57346834740108	1.27792228053826	97.0080355616345	0.0150483410640942	0.998699522355133	1.94966666666667	0.176054604573115	-0.21600989112559	-0.552777939777104	820	135
Dataset2019	P085	Session_1	f		12.397242927644	ADHD	3	stim	eve	1GoNoGoGopher	6.83621176555928	15.6433296621267	0.681007010834927	0.165257856249809	0.312596499507142	-0.114297105678904	1.6024131896041	1.43749922048203	315.941051934381	0.0306568033297444	0.997507892427548	11.2732	0.346677243709564	0.0980527475476265	0.0332755669951439	821	136
Dataset2019	P085	Session_1	f		12.397242927644	ADHD	3	stim	eve	3Alertness	5.25671570915103	13.7753884928824	0.64612084592145	0.0864349113426129	0.274939645002776	-0.165081050551284	1.60770710685556	1.39184196914606	297.902234273722	0.0291239803912116	0.997342502930525	7.17906666666667	0.352990597324828	0.0633855492157745	-0.111676937752853	822	136
Dataset2019	P085	Session_1	f		12.397242927644	ADHD	3	stim	eve	2Fixation	8.44081215681266	16.5189164582953	0.818240837696335	0.107388719916344	0.304540957361613	-0.145023994865605	1.32877232245587	1.14177520378602	261.928491620112	0.0392043691861238	0.994674015369314	2.98333333333333	0.216113418340683	0.12233779579401	-0.0855502113699913	823	136
Dataset2019	P085	Session_1	f		12.397242927644	ADHD	3	stim	mor	1GoNoGoGopher	6.28124561713057	14.1776064860835	0.686169170840289	0.112158484756947	0.312241202856634	-0.167460754624319	1.69531527279733	1.47430307325667	351.669870460263	0.0345727620331304	0.99718170387408	11.6875333333333	0.36011204123497	0.0806833803653717	-0.100260734558105	824	136
Dataset2019	P085	Session_1	f		12.397242927644	ADHD	3	stim	mor	3Alertness	5.63347728240372	13.5976216019858	0.68891970074813	0.0747829973697662	0.310134143053251	-0.204048431608761	1.62523794390795	1.36985166285864	338.709392655367	0.0370189463594893	0.996374142243899	6.7968	0.342595905065536	0.0596962235867977	-0.156118124723434	825	136
Dataset2019	P085	Session_1	f		12.397242927644	ADHD	3	stim	mor	2Fixation	8.90512286765379	17.6285190385323	0.933520128824477	0.156863734126091	0.343614063424872	-0.126240391092184	1.46505680368403	1.29253834857586	322.064444444444	0.0370865501885701	0.996144732576639	3	0.319793879985809	0.378847718238831	-0.161167070269585	826	136
Dataset2019	P085	Session_2	f		12.4218840907069	ADHD	3	base	eve	1GoNoGoGopher	5.63421321639769	13.2251380367668	0.628135135135135	0.06933748163925	0.284637180747719	-0.187855665368455	1.65190377659186	1.41186794419566	336.383087175679	0.0279096981721947	0.997845762023438	10.5939333333333	0.310460742014047	0.0211142106913677	-0.100906992885724	827	137
Dataset2019	P085	Session_2	f		12.4218840907069	ADHD	3	base	eve	3Alertness	5.87924862714639	13.9381327088291	0.676264543784446	0.0862865820527077	0.323283656510542	-0.201039107359657	1.62252398974725	1.37023276105265	339.32082985104	0.0323021974158473	0.997081771396103	5.42426666666667	0.317037999629974	0.0751288160681725	-0.131930246949196	828	137
Dataset2019	P085	Session_2	f		12.4218840907069	ADHD	3	base	eve	2Fixation	5.90732508310304	14.1268971723865	0.681916256157635	0.0667374612822394	0.342394526449082	-0.241326394827238	1.53126470228436	1.24156887513235	309.338547486034	0.0281045210144194	0.997659712351241	2.98333333333333	0.289738129774623	0.0368291900894566	-0.137699056679699	829	137
Dataset2019	P085	Session_2	f		12.4218840907069	ADHD	3	base	mor	1GoNoGoGopher	6.77742429598204	13.7550567298446	0.691973333333333	0.0870703980326653	0.358921635985556	-0.236023427429762	1.76956131878388	1.47764116995398	375.96822557073	0.026523737443425	0.998319336989479	10.5829333333333	0.320739507675171	0.0872407630085945	-0.139291390776634	830	137
Dataset2019	P085	Session_2	f		12.4218840907069	ADHD	3	base	mor	3Alertness	5.99415002648607	13.6150821047084	0.708754674220963	0.0803781747817993	0.360459212549942	-0.243303193099122	1.69110584807649	1.39438417693727	387.99315170463	0.0355485739625235	0.997038019019097	5.3736	0.357535839080811	0.0690232366323471	-0.158170387148857	831	137
Dataset2019	P085	Session_2	f		12.4218840907069	ADHD	3	base	mor	2Fixation	9.19239554933313	15.7706889067809	0.868344410876133	0.105064332485199	0.407391476470121	-0.25509676089407	1.54385235951847	1.23998854867428	324.844032549729	0.0336451060470062	0.997061564593228	2.94933333333333	0.231357023119926	0.349464535713196	-0.213821783661842	832	137
Dataset2019	P086	Session_1	m		11.923585015435	ADHD	4	stim	eve	1GoNoGoGopher	3.53943539435392	15.3531906903033	0.638726199261993	0.163887679576874	0.212104794932185	-0.0304078262527279	1.84813183931517	1.75934541412025	268.265874811697	0.0152432673168365	0.999211730240554	10.7539333333333	0.59844708442688	0.143649205565453	-0.163097515702248	833	138
Dataset2019	P086	Session_1	m		11.923585015435	ADHD	4	stim	eve	3Alertness	3.47650708462235	14.9422627477219	0.625564120532586	0.146230429410934	0.194715210144538	-0.0305814971379592	1.79950486089046	1.71208078881619	243.771095260462	0.0215334834132007	0.998714377551467	6.10326666666667	0.560104966163635	0.11822110414505	-0.154013469815254	834	138
Dataset2019	P086	Session_1	m		11.923585015435	ADHD	4	stim	eve	2Fixation	3.4531107343159	13.9249961972237	0.619074866310161	0.107404962182045	0.160189115312446	-0.0351296660857099	1.77620233912534	1.68496617577024	257.26	0.0238779410757893	0.998171246812459	3	0.474513798952103	0.0920612961053848	-0.175376653671265	835	138
Dataset2019	P086	Session_1	m		11.923585015435	ADHD	4	stim	mor	1GoNoGoGopher	3.68903612083444	13.9719350990017	0.694870334744132	0.0259552150964737	0.185886518112992	-0.141527227417651	1.98219286935674	1.77805233693313	276.422545214101	0.0191953081650818	0.999122859596666	10.8889333333333	0.545677721500397	0.0245482288300991	-0.383067846298218	836	138
Dataset2019	P086	Session_1	m		11.923585015435	ADHD	4	stim	mor	3Alertness	3.30106726234797	13.6550933880977	0.65753983618764	0.0309711671695566	0.163981930296363	-0.117384813000465	1.81699866413861	1.6422186837395	257.663892811709	0.0186705410858829	0.999008017610741	5.71206666666667	0.497573322843229	0.0261670313194617	-0.330402918004115	837	138
Dataset2019	P086	Session_1	m		11.923585015435	ADHD	4	stim	mor	2Fixation	3.18726942603708	11.7139062022691	0.617889046941679	-0.0692437812685966	0.158130036331115	-0.208249517843037	1.86043930630451	1.59342242251462	245.410169491525	0.0117648986432539	0.999583329867325	2.95	0.344770848751068	-0.052165575325489	-0.408809542655945	838	138
Dataset2019	P086	Session_2	m		11.9619157135328	ADHD	4	base	eve	1GoNoGoGopher	3.54010116426391	14.5882505576873	0.591956954962136	0.122418493032455	0.156094430453572	-0.00707359334578823	1.83695917301057	1.77185990175962	222.971187682404	0.0158610373856151	0.999279143862827	11.1017333333333	0.527345836162567	0.104917995631695	-0.180502325296402	839	139
Dataset2019	P086	Session_2	m		11.9619157135328	ADHD	4	base	eve	3Alertness	3.75112771244519	14.3593262581047	0.630377676833225	0.129915624856949	0.203085976473119	-0.0504556771903082	1.84123543728611	1.7326190039934	281.405561993048	0.0228340782043999	0.998746732579252	5.75333333333333	0.539278090000153	0.103841111063957	-0.178757339715958	840	139
Dataset2019	P086	Session_2	m		11.9619157135328	ADHD	4	base	eve	2Fixation	3.51161366019791	13.3062569056048	0.591765006385696	0.0945524126291275	0.158560116838243	-0.0452475194393234	1.86441679750443	1.76027627153428	266.8770878931	0.0231851332697781	0.998565768982373	2.89366666666667	0.463324338197708	0.0866601094603539	-0.181198835372925	841	139
Dataset2019	P086	Session_2	m		11.9619157135328	ADHD	4	base	mor	1GoNoGoGopher	3.21377786021205	14.0654601571173	0.657714828897338	0.0314573161303997	0.122010725501376	-0.0706707747499974	1.89435241838736	1.76384303378515	221.563428629983	0.0147284643510727	0.999450834258233	10.4096	0.525317966938019	0.0333898402750492	-0.360959857702255	842	139
Dataset2019	P086	Session_2	m		11.9619157135328	ADHD	4	base	mor	3Alertness	3.28366251962231	14.1715089740743	0.66292507204611	0.0504777394235134	0.129143612084608	-0.0622509849373904	1.76161195552069	1.64371535285441	235.394942848664	0.0145542790027864	0.999414767651305	6.51486666666667	0.525961518287659	0.040763832628727	-0.315488576889038	843	139
Dataset2019	P086	Session_2	m		11.9619157135328	ADHD	4	base	mor	2Fixation	3.06499539949017	12.7356495001844	0.643636363636364	-0.0325838141143322	0.0806499345122921	-0.09540357400343	1.73607818594072	1.58583555230241	196.022149395412	0.0127895141951092	0.999458654750339	2.94966666666667	0.385799139738083	-0.0108338044956326	-0.377906084060669	844	139
Dataset2019	P087	Session_1	m		12.4164082766929	ADHD	3	stim	eve	1GoNoGoGopher	5.95132586500279	15.4316197227681	0.736523255813954	0.0238823890686035	0.261462729613903	-0.17348570935093	1.52186609733102	1.30030783782439	310.303059993509	0.0145402220038779	0.999340567514734	10.8867333333333	0.23700538277626	0.217166632413864	-0.314804792404175	845	140
Dataset2019	P087	Session_1	m		12.4164082766929	ADHD	3	stim	eve	3Alertness	5.49346506123288	16.6695332616813	0.783220253164557	0.0542265884578228	0.219309366664525	-0.113779768652197	1.42742795794673	1.26855874139739	280.049002450122	0.0316687049324763	0.996714406331129	5.52353333333333	0.274571031332016	0.254856109619141	-0.291922926902771	846	140
Dataset2019	P087	Session_1	m		12.4164082766929	ADHD	3	stim	eve	2Fixation	6.64034290772707	15.0595114644506	0.721363896848138	0.0305604878813028	0.306512324683757	-0.225018395528826	1.50950932406271	1.23680870286451	308.675821481118	0.0305574965686538	0.997281276745171	2.71866666666667	0.181485861539841	0.221373826265335	-0.26960363984108	847	140
Dataset2019	P087	Session_1	m		12.4164082766929	ADHD	3	stim	mor	1GoNoGoGopher	5.55209619599438	14.0627310340273	0.750327996538295	-0.0857987329363823	0.154946723562028	-0.181197640958229	1.57107377612995	1.34024921790629	262.879839907826	0.0143397437565597	0.999287719344283	10.9936666666667	0.23964150249958	0.0641636401414871	-0.478068828582764	848	140
Dataset2019	P087	Session_1	m		12.4164082766929	ADHD	3	stim	mor	3Alertness	5.09207517951189	14.0485037707669	0.770745732255166	-0.0862868279218674	0.201588060858623	-0.245768224152893	1.64030026894101	1.34271840816965	262.503366055473	0.015592725607619	0.999410967683475	5.44653333333333	0.238962545990944	0.0536974854767323	-0.465317517518997	849	140
Dataset2019	P087	Session_1	m		12.4164082766929	ADHD	3	stim	mor	2Fixation	4.7935804033365	12.2171146263836	0.713899814471243	-0.173192709684372	0.151342820334088	-0.282920951312427	1.39711811189988	1.07006513699778	229.288523417948	0.0167638554470673	0.99896032593967	2.797	0.0877787247300148	-0.0174030251801014	-0.515729904174805	850	140
Dataset2019	P087	Session_2	m		12.4355736257418	ADHD	3	base	eve	1GoNoGoGopher	5.81276076452445	16.3697407834014	0.72394645030426	0.0548720359802246	0.274946997322339	-0.153605658673308	1.64235676565866	1.43687250995954	300.534874634547	0.0170292351143778	0.999293746158468	9.8964	0.265821218490601	0.242217496037483	-0.279167771339417	851	141
Dataset2019	P087	Session_2	m		12.4355736257418	ADHD	3	base	eve	3Alertness	5.5468760087283	15.3126667112466	0.710242456326099	0.0468143299221992	0.280279710037341	-0.181325879586191	1.64448850919724	1.41121669528904	315.103574615999	0.023037810964348	0.99869387396454	7.09633333333333	0.264920562505722	0.206624716520309	-0.266371071338654	852	141
Dataset2019	P087	Session_2	m		12.4355736257418	ADHD	3	base	eve	2Fixation	5.30825039192096	15.4466754490489	0.677076233183857	0.00481981178745627	0.226120317266379	-0.176985555616572	1.36812406481541	1.147922346594	233.438466295609	0.0200043669882142	0.998542870525625	2.156	0.191094011068344	0.12519308924675	-0.269120305776596	853	141
Dataset2019	P087	Session_2	m		12.4355736257418	ADHD	3	base	mor	1GoNoGoGopher	5.68845007087342	14.4093242643344	0.731365130260521	-0.021082105115056	0.177291037557304	-0.154313886897488	1.72364761299425	1.51488732212487	281.34979616758	0.0117048814715733	0.999658086743244	10.8095333333333	0.289490044116974	0.151345834136009	-0.411406368017197	854	141
Dataset2019	P087	Session_2	m		12.4355736257418	ADHD	3	base	mor	3Alertness	4.97006459267868	13.7959608016691	0.71867460908414	-0.061892069876194	0.217713586865527	-0.23741738463324	1.62222565346764	1.33356557131526	279.137697673612	0.015756812906434	0.99932678192923	5.76286666666667	0.239830538630486	0.0875316336750984	-0.424492359161377	855	141
Dataset2019	P087	Session_2	m		12.4355736257418	ADHD	3	base	mor	2Fixation	5.63089774660961	13.3897975210976	0.753953488372093	-0.107820920646191	0.16943364805328	-0.23790170024241	1.45983630361266	1.17582144397495	268.863088057901	0.0133622809058932	0.999372078602459	2.21066666666667	0.143015623092651	0.0827587768435478	-0.454627603292465	856	141
Dataset2019	P088	Session_1	m		14.3712738796827	ADHD	3	stim	eve	1GoNoGoGopher	9.969036573148	17.0395290369818	0.883221983683985	0.090315505862236	0.295402616879822	-0.134460057633579	1.64453996320258	1.45813234592315	342.542746571282	0.0576859541234136	0.993188716451006	10.0086	0.288145363330841	0.395753115415573	-0.342214226722717	857	142
Dataset2019	P088	Session_1	m		14.3712738796827	ADHD	3	stim	eve	3Alertness	8.41286673736301	16.3761181407556	0.868879051383399	0.0543800517916679	0.283061056146993	-0.171346707887188	1.67324945481958	1.44904831481062	342.331938007674	0.0286404590695461	0.997846854011778	5.3512	0.271650522947311	0.393922805786133	-0.390787035226822	858	142
Dataset2019	P088	Session_1	m		14.3712738796827	ADHD	3	stim	eve	2Fixation	12.7330004264509	16.9641167152457	1.04998984771574	0.0759214555578969	0.320474639185482	-0.188729257566515	1.58895715126446	1.3500360782134	344.746666666667	0.0370069400343306	0.99673503391172	3	0.191533937520511	0.553293052618586	-0.377791531068926	859	142
Dataset2019	P088	Session_1	m		14.3712738796827	ADHD	3	stim	mor	1GoNoGoGopher	10.1598117313429	15.3458895394377	0.912075898264029	0.0160317598726529	0.271905105809323	-0.194678248220894	1.73536486571933	1.48587009014952	359.829642465788	0.031746844308023	0.998012708082039	10.4642666666667	0.255200695862844	0.38413701334762	-0.474495696150441	860	142
Dataset2019	P088	Session_1	m		14.3712738796827	ADHD	3	stim	mor	3Alertness	9.15710868600126	14.9954683966604	0.908922575387123	-0.0331024002869144	0.269043059075519	-0.251332500969252	1.76232231696819	1.45532175944552	330.107386841264	0.0243503903591025	0.99853426880575	5.63073333333333	0.216413586131282	0.322667886045526	-0.499287473867086	861	142
Dataset2019	P088	Session_1	m		14.3712738796827	ADHD	3	stim	mor	2Fixation	15.1258996033669	15.9489357394229	1.25257395143488	-0.0274005237580369	0.343153211944749	-0.314336267363988	1.71909334322389	1.3504545316943	320.031584884377	0.0298211699164568	0.998042348054709	2.955	0.112750168093664	0.539253296304852	-0.556851392887623	862	142
Dataset2019	P088	Session_2	m		14.3904392287316	ADHD	3	base	eve	1GoNoGoGopher	10.5333107958067	16.3146790347661	0.895220546269874	0.0808726017866153	0.299216065485255	-0.141649656565332	1.62218451991975	1.42929346515756	348.127762382767	0.0277899892588357	0.998240977554319	10.5132666666667	0.273064441115928	0.405494633579005	-0.353004529515779	863	143
Dataset2019	P088	Session_2	m		14.3904392287316	ADHD	3	base	eve	3Alertness	9.60563223301689	15.5180736854143	0.898577303884235	0.0527398948704249	0.295861041770958	-0.174854146508888	1.70624156516056	1.47749083513308	360.796066151287	0.0534587958355469	0.99480966379214	5.45013333333333	0.279816714357009	0.377533263720953	-0.395616627410727	864	143
Dataset2019	P088	Session_2	m		14.3904392287316	ADHD	3	base	eve	2Fixation	11.0068792995622	15.7315906021882	0.972583333333333	0.0169302169233561	0.313002625656527	-0.230954188784578	1.63344676322549	1.3508954256579	340.338716913414	0.0279513241872444	0.998035288008652	2.972	0.176236793398857	0.436296314001083	-0.431997954845428	865	143
Dataset2019	P088	Session_2	m		14.3904392287316	ADHD	3	base	mor	1GoNoGoGopher	11.7836882659871	15.5501570241618	0.998151119402985	-0.0251598466688062	0.280925260600795	-0.23432341509471	1.58780281489045	1.30332404737016	325.73639540689	0.0242184151387304	0.998896647021181	10.9497333333333	0.16166920624724	0.401325051345378	-0.520164344239069	866	143
Dataset2019	P088	Session_2	m		14.3904392287316	ADHD	3	base	mor	3Alertness	11.3279132791328	15.0123383695004	0.995747945205479	-0.0374301061044241	0.287969686331743	-0.266535981045208	1.71322701342233	1.39257379323547	339.827708725518	0.0275246143489725	0.998136782065268	5.34753333333333	0.19680030786298	0.392533394004171	-0.545173809579245	867	143
Dataset2019	P088	Session_2	m		14.3904392287316	ADHD	3	base	mor	2Fixation	13.2769862352089	14.3652433489644	1.1068198019802	-0.104888232507269	0.269537630599299	-0.316856713983283	1.53890363328166	1.17343618920494	310.524444444444	0.0154601793268985	0.999417998535104	3	0.0532223340290725	0.406919980805156	-0.606532334409832	868	143
Dataset2019	P090	Session_1	f		11.2966043108346	ADHD	NaN	stim	eve	1GoNoGoGopher	6.17661698825867	23.6126844150222	0.782096038415366	0.456433355808258	0.398280954015699	0.117744582886683	1.72658656861228	1.78979191209852	424.047905750643	0.0303090654346751	0.99835952063531	10.2423333333333	0.845208764076233	0.50104808807373	0.0987464562058449	869	146
Dataset2019	P090	Session_1	f		11.2966043108346	ADHD	NaN	stim	eve	2Fixation	6.26049855539877	21.9009642384161	0.781801652892562	0.402826905250549	0.338347738947241	0.119118785844793	1.6752514657416	1.741452580149	430.970387243736	0.0201100089747041	0.998997634402011	2.92666666666667	0.73911464214325	0.485542446374893	0.0535470321774483	870	146
Dataset2019	P090	Session_1	f		11.2966043108346	ADHD	NaN	stim	mor	1GoNoGoGopher	5.85808229899525	23.1800724458226	0.809174747122428	0.398160576820374	0.311482794109073	0.140203273507196	1.84439903234552	1.92634161843413	394.329577981901	0.0189581744416376	0.999350704793376	9.80526666666667	0.851038575172424	0.497510880231857	-0.0387166440486908	871	146
Dataset2019	P090	Session_1	f		11.2966043108346	ADHD	NaN	stim	mor	3Alertness	6.67962025532202	23.233503369874	0.847459119496855	0.419429004192352	0.408969817154522	0.0696849284007648	1.85161883672694	1.86281501926899	452.795824185671	0.0156908482063612	0.999490582505109	5.95173333333333	0.851938366889954	0.524555683135986	-0.00220300978980958	872	146
Dataset2019	P090	Session_1	f		11.2966043108346	ADHD	NaN	stim	mor	2Fixation	5.95561415073609	20.4630284238295	0.792596756756757	0.328141033649445	0.339197775432198	0.0400455218040847	1.91944919514277	1.89886335268515	412.671394799054	0.0212430736281165	0.999040783221189	2.961	0.735987603664398	0.429984301328659	-0.0716011747717857	873	146
Dataset2019	P090	Session_2	f		11.3157696598835	ADHD	NaN	base	eve	1GoNoGoGopher	5.88561194645222	24.8922427232529	0.76258763866878	0.484975606203079	0.328836293236031	0.22857580518638	1.5999174364474	1.77795521378529	372.795730913689	0.0205082908962094	0.999000131585567	10.7564	0.868425786495209	0.508062422275543	0.150174826383591	874	147
Dataset2019	P090	Session_2	f		11.3157696598835	ADHD	NaN	base	eve	3Alertness	6.1888540673116	25.0044676253572	0.804972067039106	0.475668698549271	0.409988368167198	0.125612127100247	1.76378066348395	1.83367866793065	410.054867498406	0.0179436161686536	0.999324871579155	5.85653333333333	0.857184588909149	0.531210243701935	0.117736555635929	875	147
Dataset2019	P090	Session_2	f		11.3157696598835	ADHD	NaN	base	eve	2Fixation	5.76902962012076	21.2565435416569	0.718980116959064	0.36751914024353	0.349573364340345	0.0811931586461075	1.72752912511502	1.75415327098257	363.314420803783	0.0251829665781225	0.99884881884729	2.82	0.715589046478271	0.400021582841873	0.057813536375761	876	147
Dataset2019	P090	Session_2	f		11.3157696598835	ADHD	NaN	base	mor	1GoNoGoGopher	5.91337481391424	21.7809413152871	0.791781239183108	0.351580321788788	0.310352523955575	0.0955160951236296	1.82324146744048	1.86116519813521	373.108892803549	0.0181899678337338	0.999296030957963	10.218	0.800002098083496	0.432691097259521	-0.0655588209629059	877	147
Dataset2019	P090	Session_2	f		11.3157696598835	ADHD	NaN	base	mor	3Alertness	5.67017562972948	21.6359062668357	0.790791736460078	0.359105914831161	0.314645928226586	0.0964241763134721	1.82918783461448	1.86783181326279	391.41397950498	0.014491026470557	0.999523423535798	6.03073333333333	0.780303359031677	0.444933831691742	-0.0401463806629181	878	147
Dataset2019	P090	Session_2	f		11.3157696598835	ADHD	NaN	base	mor	2Fixation	5.56062255435582	20.3056881427378	0.773384800965018	0.311044961214066	0.282759203682386	0.0852400735430408	1.77000741995483	1.79933668069972	368.596067609521	0.0164115351633954	0.999375058596243	2.899	0.715678095817566	0.39652556180954	-0.0694445818662643	879	147
Dataset2019	P091	Session_1	f		16.8025353018885	ADHD	NaN	base	eve	1GoNoGoGopher	8.71153790115236	15.4146296773784	0.852195202646816	0.125076978790004	0.386056833134741	-0.223832498289356	1.53277379304478	1.26052419342653	448.207698197258	0.0228800058841051	0.998669168482461	11.4936	0.319012692925215	0.3440994805058	-0.241309565343495	880	148
Dataset2019	P091	Session_1	f		16.8025353018885	ADHD	NaN	base	eve	3Alertness	8.87308655102896	15.3973508152072	0.901013623978202	0.113503302196103	0.45139246149701	-0.295331839248453	1.61267311010658	1.26640031809868	475.043385319098	0.0326899893792621	0.997554812025019	5.80073333333333	0.299998493692283	0.386230979529966	-0.277346175955853	881	148
Dataset2019	P091	Session_1	f		16.8025353018885	ADHD	NaN	base	eve	2Fixation	10.2073822877266	15.3234457670159	0.915858823529412	0.13650884473102	0.481355946200819	-0.302206648658355	1.6626285943358	1.30790300420705	475.737777777778	0.0320352315787221	0.997564650892351	3	0.306410830400226	0.4349092166156	-0.260540527085931	882	148
Dataset2019	P091	Session_1	f		16.8025353018885	ADHD	NaN	base	mor	1GoNoGoGopher	9.10895598792377	13.6692587332246	0.867373326722856	0.0184377506375313	0.404392239119368	-0.348480558305386	1.76269758544245	1.35853711664158	453.35136900042	0.0215410731916158	0.999084808971957	12.8634	0.249467104673386	0.300243109464645	-0.404021680355072	883	148
Dataset2019	P091	Session_1	f		16.8025353018885	ADHD	NaN	base	mor	3Alertness	9.21893959017842	13.6851904566291	0.906101732811627	0.0202495660632849	0.455121444753995	-0.395690663829523	1.75412460803187	1.30302483603781	496.72002549457	0.0314556828422623	0.997973094568881	5.43906666666667	0.256128907203674	0.316528767347336	-0.425668060779572	884	148
Dataset2019	P091	Session_1	f		16.8025353018885	ADHD	NaN	base	mor	2Fixation	9.19450852319361	13.1278541898541	0.904331562167906	-0.0294116158038378	0.41214129524072	-0.403951700993531	1.77580523078964	1.3157595763441	472.764444444444	0.0220160366091689	0.998724747947053	3	0.205588355660439	0.271391957998276	-0.46657732129097	885	148
Dataset2019	P091	Session_2	f		16.8217006509374	ADHD	NaN	stim	eve	1GoNoGoGopher	8.88391545729856	16.1965712708105	0.863377177021055	0.183004464514473	0.452514828334181	-0.234345979203864	1.77927153550057	1.48872210956709	488.239029581763	0.0311348878236181	0.997883119490905	11.3380666666667	0.378205624628862	0.447220490569233	-0.210403838189419	886	149
Dataset2019	P091	Session_2	f		16.8217006509374	ADHD	NaN	stim	eve	3Alertness	8.53567084602226	15.2289291477424	0.881525309336333	0.111497282981873	0.426850625453677	-0.277332030015044	1.68720386734562	1.35657661465751	475.774059593482	0.0308451509005287	0.997809470305883	5.49053333333333	0.347870528697968	0.369761317968369	-0.304162114858627	887	149
Dataset2019	P091	Session_2	f		16.8217006509374	ADHD	NaN	stim	eve	2Fixation	10.0888877393546	15.1054394210719	0.91745493107105	0.111908726394176	0.457468015947827	-0.305195232127647	1.73517594289729	1.37517015109545	480.644444444444	0.0278592256706621	0.998075648032014	3	0.305351674556732	0.394742161035538	-0.292692184448242	888	149
Dataset2019	P091	Session_2	f		16.8217006509374	ADHD	NaN	stim	mor	1GoNoGoGopher	9.3037528697747	15.5258238203572	0.895484311898105	0.104255951508465	0.387328251492762	-0.241673495786151	1.68161223904762	1.38682014836943	462.061912517152	0.0273171291611534	0.998621649030992	10.3974666666667	0.35178487605916	0.430891069748343	-0.356304121457096	889	149
Dataset2019	P091	Session_2	f		16.8217006509374	ADHD	NaN	stim	mor	3Alertness	8.97135159068853	14.8359069174032	0.921156431054461	0.0826550549898057	0.457891563319258	-0.334693195870159	1.78039379977485	1.38946170720631	498.431269279964	0.0324177965443296	0.997763803957149	5.3164	0.336100705608117	0.407379404846195	-0.373272445326088	890	149
Dataset2019	P091	Session_2	f		16.8217006509374	ADHD	NaN	stim	mor	2Fixation	9.84317283984563	14.0623071760388	0.938705749718151	0.0233211420684597	0.423554639950676	-0.360560849895576	1.78999274769603	1.37288979051989	462.573333333333	0.0294564248670519	0.998039926464148	3	0.223623930879462	0.381775362176459	-0.423370645619134	891	149
Dataset2019	P093	Session_1	m		9.25960149763513	ADHD	3	base	eve	1GoNoGoGopher	4.58375463431075	18.6964178143408	0.879365015166835	-0.144911274313927	0.0988890614335823	-0.202698602817915	1.79864062166424	1.53912674341003	131.537139884085	0.0153965469836524	0.999394851935467	11.0196	0.536953210830688	-0.247155621647835	-0.585022509098053	892	150
Dataset2019	P093	Session_1	m		9.25960149763513	ADHD	3	base	eve	3Alertness	3.23027979443674	14.7434506443447	0.741558528428094	-0.143762931227684	0.0762387881090364	-0.190455721816614	1.73874648768571	1.49336742019242	116.645097482192	0.0138371529349167	0.999437357726878	6.3362	0.47014781832695	-0.218944281339645	-0.555230438709259	893	150
Dataset2019	P093	Session_1	m		9.25960149763513	ADHD	3	base	eve	2Fixation	3.23966737766237	14.6335950510339	0.727041825095057	-0.157639607787132	0.0671992884837186	-0.201141509214867	1.71437496077377	1.45907995117408	108.667879063423	0.018578996903416	0.999035710406998	2.93266666666667	0.419475704431534	-0.233090415596962	-0.535208463668823	894	150
Dataset2019	P093	Session_1	m		9.25960149763513	ADHD	3	base	mor	1GoNoGoGopher	6.22862525854477	19.474696622238	0.99719395465995	-0.232487753033638	0.0993805866955255	-0.281895196682003	1.90795047420292	1.56578713367662	128.938814593823	0.0239867864023099	0.998669059219168	10.2344666666667	0.499011904001236	-0.340489983558655	-0.70154082775116	895	150
Dataset2019	P093	Session_1	m		9.25960149763513	ADHD	3	base	mor	3Alertness	3.80997927626335	16.2126360809639	0.777010893246187	-0.217531695961952	0.0837431223222145	-0.270525338524821	1.7785503429714	1.45184433867259	105.181078211631	0.0169580379212189	0.999211620458469	5.65133333333333	0.422113537788391	-0.302294552326202	-0.637101173400879	896	150
Dataset2019	P093	Session_1	m		9.25960149763513	ADHD	3	base	mor	2Fixation	4.03492923818127	15.4414720263966	0.799703703703704	-0.217629194259644	0.066258787908032	-0.254084712231604	1.7967614880114	1.48592085822455	95.8062880324544	0.0191242283289378	0.999051627452962	2.62933333333333	0.401399910449982	-0.312231779098511	-0.619311690330505	897	150
Dataset2019	P100	Session_1	m		9.73052150283716	ADHD	1	base	eve	3Alertness	3.32644343392587	13.1221549541376	0.555389830508475	-0.10036613792181	0.0508403755340418	-0.116952605657185	1.63265878745649	1.46413392351404	98.945563030691	0.013515797381676	0.999355135854267	5.51953333333333	0.299022555351257	-0.0763975456357002	-0.439961105585098	898	152
Dataset2019	P100	Session_1	m		9.73052150283716	ADHD	1	base	eve	2Fixation	3.93686369296125	13.7107424731992	0.535045045045045	-0.0714520812034607	0.021663792761462	-0.0512164848452934	1.54310888174077	1.44314883184512	81.1893369788107	0.0293102442494625	0.996411421080565	2.43833333333333	0.27801924943924	-0.0206095110625029	-0.375703185796738	899	152
Dataset2019	P100	Session_1	m		9.73052150283716	ADHD	1	base	mor	3Alertness	2.94221339059646	11.6216432858186	0.5973876478318	-0.148414149880409	0.0677451885485219	-0.186609968762082	1.72195125407978	1.48094846575717	133.268840656184	0.0155469839624709	0.999050379401706	5.6854	0.303038269281387	-0.126709625124931	-0.526137709617615	900	152
Dataset2019	P100	Session_1	m		9.73052150283716	ADHD	1	base	mor	2Fixation	2.81003091721058	11.1534252252936	0.574523943661972	-0.176208482814234	0.0418832905565275	-0.195679847109679	1.84844231339004	1.59437406011493	116.360109539023	0.0100709041365902	0.999687249480705	2.92133333333333	0.270804089093947	-0.158009121446994	-0.540722961588548	901	152
Dataset2008	P115	Session_1	f		17.5801008918732	HC	5	rotation	eve	1Oddball	8.85948765148027	17.919125103402	0.835128301886792	0.177990421652794	0.320445209814544	-0.0976875991862485	1.45889692598482	1.31512584036741	348.523598796831	0.0549875075647506	0.993299082210909	4.23326666666667	0.309727758169174	0.43073695898056	-0.144163250923157	902	158
Dataset2008	P115	Session_1	f		17.5801008918732	HC	5	rotation	eve	3Oddball	8.91996075133163	18.7060807820741	0.870758620689655	0.227367833256721	0.311367286109631	-0.0464834460531901	1.34661072034785	1.25759067300783	390.897832817337	0.0538383432561381	0.992471654280939	4.30666666666667	0.332686722278595	0.468411505222321	-0.0772260576486588	904	158
Dataset2008	P115	Session_1	f		17.5801008918732	HC	5	rotation	mor	1Oddball	11.0002223069106	17.3451200068255	0.93108203125	0.125110298395157	0.347983804112129	-0.18381038576675	1.46579465294112	1.23568289605175	372.217624186017	0.0615881062980993	0.992522375467485	4.26913333333333	0.1756402105093	0.437442153692245	-0.211447462439537	905	158
Dataset2008	P115	Session_1	f		17.5801008918732	HC	5	rotation	mor	3Oddball	9.92670740411899	17.8430073309343	0.888179871520343	0.137246996164322	0.290535287488985	-0.116508305321166	1.36042772051615	1.2009463639243	320.471613561208	0.0396057929911863	0.996057443412224	4.31426666666667	0.200480595231056	0.432918518781662	-0.185674116015434	907	158
Dataset2008	P115	Session_2	f		17.7881818244043	HC	5	base	eve	1Oddball	10.0119205475415	16.5696290855486	0.83771334431631	0.161194538147175	0.291993834843597	-0.0880704756868292	1.5920108083163	1.45365205853925	395.049566487461	0.053583644324844	0.993816435503507	4.29053333333333	0.28422654604632	0.369501382169902	-0.117449138465532	908	159
Dataset2008	P115	Session_2	f		17.7881818244043	HC	5	base	eve	3Oddball	10.7410369185659	18.2291900909911	0.895708196721311	0.23042419998839	0.368220428243409	-0.0980262089533525	1.5189944436584	1.37298639405096	429.464566434006	0.0744626401910819	0.988884033942038	4.2408	0.31006578156612	0.497411052273578	-0.0700788330022924	910	159
Dataset2008	P115	Session_2	f		17.7881818244043	HC	5	base	mor	1Oddball	11.3494214307222	16.9636827147598	0.969655026455026	0.0881274491548538	0.308356820910552	-0.178164114141762	1.44646810729891	1.22261310697558	356.729526449383	0.0439010081218351	0.995409629456901	4.28113333333333	0.19303847849369	0.474751949310303	-0.345340520143509	911	159
Dataset2008	P115	Session_2	f		17.7881818244043	HC	5	base	mor	3Oddball	11.5843704960066	17.3131625015294	0.960991185112635	0.145752057433128	0.301430778573704	-0.113607170212488	1.26742692324937	1.11378440140941	375.450384950944	0.0274514275068588	0.997510216753677	4.35553333333333	0.218316778540611	0.465658575296402	-0.206286504864693	913	159
Dataset2008	P116	Session_1	m	r	11.1788743095341	HC	5	base	eve	1Oddball	4.19183303364224	19.4116024404017	0.659092627599244	0.337957739830017	0.194182174752134	0.184671791439838	1.90712749254391	2.03155713639967	269.823089662431	0.0261993905900329	0.997758205118213	4.30726666666667	0.779301524162292	0.296194434165955	0.0376910269260406	914	160
Dataset2008	P116	Session_1	m	r	11.1788743095341	HC	5	base	eve	3Oddball	4.07495538370018	20.0013022504909	0.678719512195122	0.297119647264481	0.157968076656804	0.179795631590955	1.84360233986774	1.96516244988036	232.292666638841	0.0167709609823618	0.99896375130214	3.19453333333333	0.753413319587708	0.295770257711411	-0.0527264289557934	916	160
Dataset2008	P116	Session_1	m	r	11.1788743095341	HC	5	base	mor	1Oddball	3.99178232722582	17.9009869335583	0.686809010773751	0.222252118553857	0.160146966559046	0.0959182413807994	1.99916305644625	2.03193194029226	266.826988934719	0.0212036987977077	0.998891810439433	4.38006666666667	0.674881690296919	0.255214772697779	-0.142769753708354	917	160
Dataset2008	P116	Session_1	m	r	11.1788743095341	HC	5	base	mor	3Oddball	3.72546103509816	16.2544679107672	0.633922764227642	0.184602773999653	0.134727700977088	0.078771181038587	1.95975684003222	1.97662342305746	242.931472278909	0.0189607499469993	0.999045542012464	4.27953333333333	0.652067954169864	0.170832697113824	-0.166026159029671	919	160
Dataset2008	P116	Session_2	m	r	11.2226808216459	HC	5	rotation	eve	1Oddball	4.13841683543189	19.1227375410839	0.696068592057762	0.312010128668109	0.179032664225562	0.172202767014015	1.93368100683831	2.04480285658281	294.709892394228	0.0254910680877204	0.998407648527533	4.3616	0.752583795181112	0.303884466424784	-0.0161350439511369	920	161
Dataset2008	P116	Session_2	m	r	11.2226808216459	HC	5	rotation	eve	3Oddball	3.80157301093624	18.8223627871989	0.693787152444871	0.280088484287262	0.159738155271995	0.15501388237791	1.91976110368939	2.01413376927042	279.817790908107	0.0203805531133227	0.998805879273152	4.31006666666667	0.73484879732132	0.281196117401123	-0.0733157247304916	922	161
Dataset2008	P116	Session_2	m	r	11.2226808216459	HC	5	rotation	mor	1Oddball	3.86112942210503	16.6941849010488	0.686114594594595	0.149558544158936	0.117993401504218	0.0633614809760857	1.94904469928281	1.9508399562486	242.713129675238	0.0266729786766829	0.998444576054256	4.35806666666667	0.62778240442276	0.169768378138542	-0.235985264182091	923	161
Dataset2008	P116	Session_2	m	r	11.2226808216459	HC	5	rotation	mor	3Oddball	3.89650186254513	17.0259152939676	0.689333333333333	0.15811724960804	0.126889200900911	0.0668517752595482	1.92625808557565	1.93226341804102	228.51096395327	0.0351161724864031	0.997791503046092	4.26853333333333	0.636646330356598	0.144453391432762	-0.208566308021545	925	161
Dataset2008	P117	Session_1	f	r	9.69766661875329	HC	5	base	eve	1Oddball	2.45192928119757	17.3700102749341	0.605659863945578	0.208465561270714	0.038122731042469	0.194504428196835	1.64535380922128	1.78788497008772	110.465193223928	0.00960820893816005	0.999579783541687	4.02986666666667	0.686201691627502	0.19811038672924	-0.154058530926704	932	162
Dataset2008	P117	Session_1	f	r	9.69766661875329	HC	5	base	eve	3Oddball	2.63497138142629	16.9808516471323	0.617209302325581	0.171807102537749	0.0436726915099612	0.144949815873232	1.72670235560349	1.81710927460867	122.369766779002	0.00692006628706399	0.999857115435059	3.9762	0.642100960440953	0.165934083484148	-0.186127714965292	934	162
Dataset2008	P117	Session_1	f	r	9.69766661875329	HC	5	base	mor	1Oddball	3.0455449272293	16.2340920293237	0.654717800289436	0.0957879647612572	0.0874740978144586	0.0410522679073012	1.77304348336775	1.75808903561728	149.161561743741	0.00897207090581312	0.999703775989126	10.1100666666667	0.559975147247314	0.137993454933167	-0.293553322553635	935	162
Dataset2008	P117	Session_1	f	r	9.69766661875329	HC	5	base	mor	3Oddball	2.58726963469251	14.9697810195343	0.58725527831094	0.100080646574497	0.057887382415879	0.0695035465017165	1.7663553555756	1.78006345031412	116.835705993768	0.00857813252945114	0.999771217580105	4.36453333333333	0.573133230209351	0.0971618220210075	-0.266477227210999	937	162
Dataset2008	P117	Session_2	f	r	9.71683196780221	HC	5	rotation	eve	3Oddball	2.25297550781151	15.7891020259057	0.588263322884013	0.152803644537926	0.0314290450587254	0.146625402548771	1.71190751578954	1.80445735935252	102.775647906763	0.00817028670706909	0.999718571471857	3.04313333333333	0.64201956987381	0.127551466226578	-0.20680171251297	939	163
Dataset2008	P117	Session_2	f	r	9.71683196780221	HC	5	rotation	mor	1Oddball	2.88167854455314	15.7492461560412	0.676413793103448	0.0253756772726774	0.0911538345261071	-0.0409615469785798	1.83999527244778	1.74091214356648	146.268562996452	0.0105166846181381	0.999742941497495	4.2468	0.542852997779846	0.0665933415293694	-0.404251605272293	940	163
Dataset2008	P117	Session_2	f	r	9.71683196780221	HC	5	rotation	mor	3Oddball	2.81961289558251	14.8660894618624	0.64136247723133	0.0307952295988798	0.0771972240348386	-0.0222660643812993	1.78302048612229	1.70443255354373	139.012681016376	0.0111160542663935	0.99969152915786	4.22153333333333	0.516852557659149	0.067132405936718	-0.376256555318832	942	163
Dataset2008	P118	Session_1	m	r	12.5806826971122	HC	5	base	eve	3Oddball	5.03725402789276	17.3605887359944	0.806548302872063	0.038885910063982	0.205966988589383	-0.128906507164964	1.7223532315037	1.53904120715658	246.830203755493	0.0203607920442032	0.998884453217344	4.17166666666667	0.484751164913177	0.0804236903786659	-0.373168140649796	950	164
Dataset2008	P118	Session_1	m	r	12.5806826971122	HC	5	base	mor	1Oddball	3.7674076162727	12.6066690449767	0.691314065510597	-0.164258435368538	0.0627745805485796	-0.197085558395168	1.63204486399876	1.38340643986953	133.085060609208	0.0237234276924815	0.997959970766823	4.49326666666667	0.31550732254982	-0.137225911021233	-0.572443246841431	951	164
Dataset2008	P118	Session_1	m	r	12.5806826971122	HC	5	base	mor	3Oddball	4.19472292882438	12.5577077490086	0.701153374233129	-0.169276371598244	0.140696159013266	-0.281333134267175	1.85225521212238	1.51241323023578	182.632874173032	0.0132648484901318	0.999536982256338	4.17186666666667	0.296013921499252	-0.1390420794487	-0.578070044517517	953	164
Dataset2008	P118	Session_2	m	r	12.5998480461611	HC	5	rotation	eve	1Oddball	3.75960605170127	15.4909071604058	0.736	0.0299596283584833	0.159875196709962	-0.0989525908165441	1.78321463019923	1.62793403858225	237.720043018056	0.0221586876799051	0.998314833473462	4.7112	0.520404517650604	0.0136185036972165	-0.368401437997818	954	165
Dataset2008	P118	Session_2	m	r	12.5998480461611	HC	5	rotation	eve	3Oddball	3.8796351378148	15.6697274176917	0.750663414634146	-0.00400605558983124	0.173832339869738	-0.148293947685485	1.78219299326485	1.5776033161416	229.201668156092	0.0199286985453637	0.99887118938237	4.476	0.4684802213269	0.00823473459283795	-0.402051777395033	956	165
Dataset2008	P118	Session_2	m	r	12.5998480461611	HC	5	rotation	mor	1Oddball	4.2785328616645	11.9476354984953	0.759352671755725	-0.181709371945383	0.128016419913207	-0.278537698566805	1.87499947781223	1.5372344880947	184.139677462348	0.0132930891183091	0.999453254141599	4.5018	0.315922148312363	-0.10648659517799	-0.625793696583142	957	165
Dataset2008	P118	Session_2	m	r	12.5998480461611	HC	5	rotation	mor	3Oddball	3.92953929539296	12.198970420766	0.723191601049869	-0.178061354008639	0.146283281269973	-0.298883145640177	1.86170785056811	1.50401726833502	215.387020621297	0.056306859234117	0.994624373461086	4.2642	0.314861037418302	-0.134302354273774	-0.616714563437041	959	165
Dataset2008	P119	Session_1	f	r	11.0365031451707	HC	5	rotation	eve	1Oddball	7.07683932734523	18.3745639322802	0.758963609898108	0.147402316331863	0.185998314304231	0.00797457367476373	1.27591452317695	1.24358563978846	257.140039058647	0.011161071827509	0.999447240436188	3.37953333333333	0.27551606297493	0.215807929635048	-0.0564658381044865	966	166
Dataset2008	P119	Session_1	f	r	11.0365031451707	HC	5	rotation	eve	3Oddball	8.86018709549782	17.3031288643933	0.77769640787949	0.109740879536168	0.248194695525112	-0.090030626293811	1.46961746264418	1.33316471070702	258.377862301545	0.0112388556737559	0.999633821399003	4.32926666666667	0.233664184529281	0.216766689773218	-0.118829874891331	968	166
Dataset2008	P119	Session_1	f	r	11.0365031451707	HC	5	rotation	mor	1Oddball	8.17734921535261	14.274453348326	0.787125581395349	-0.0481117032468319	0.18143369283268	-0.194474165339099	1.60985052436942	1.36452456581957	261.200802592993	0.0133706375092457	0.999445783578597	4.31933333333333	0.158344507217407	0.15428714454174	-0.390995562076569	969	166
Dataset2008	P119	Session_1	f	r	11.0365031451707	HC	5	rotation	mor	3Oddball	9.03912260599115	14.1321447352061	0.798093959731544	-0.0681458860635757	0.208997514902697	-0.238382262591087	1.61688445859434	1.32742821559982	257.04675935533	0.0163922766940413	0.999233588477485	3.8552	0.112134277820587	0.115445703268051	-0.393442898988724	971	166
Dataset2008	P119	Session_2	f	r	11.0556684942196	HC	5	base	eve	1Oddball	8.031916232475	18.0173833118197	0.770125902992776	0.150996685028076	0.258650238521611	-0.0598317096848907	1.50119168592685	1.39394048727273	289.410979941982	0.00980744309369786	0.999695987564905	4.29753333333333	0.261971920728683	0.295781344175339	-0.0826374590396881	972	167
Dataset2008	P119	Session_2	f	r	11.0556684942196	HC	5	base	eve	3Oddball	7.98921355550188	17.3692836552793	0.771866336633663	0.0638847574591637	0.231903346114252	-0.11110440846031	1.57218562875937	1.41141918194684	257.441714549898	0.012495079939407	0.999540430253871	4.0376	0.236110702157021	0.203780680894852	-0.229461535811424	974	167
Dataset2008	P119	Session_2	f	r	11.0556684942196	HC	5	base	mor	1Oddball	9.42197215925125	14.7558376326081	0.83336170212766	-0.045072503387928	0.254883643258235	-0.257754236149102	1.6496617970513	1.33979821329418	292.266365050191	0.0141680320911377	0.99947971625304	4.2438	0.108185186982155	0.259113818407059	-0.408828258514404	975	167
Dataset2008	P119	Session_2	f	r	11.0556684942196	HC	5	base	mor	3Oddball	9.59939531368101	14.7446311088908	0.828145124716553	-0.0283779408782721	0.245716623504088	-0.231734609459282	1.57822049655622	1.29663321995986	286.086261730561	0.0132165006827794	0.999541135866741	4.25526666666667	0.126392036676407	0.235794380307198	-0.378198027610779	977	167
Dataset2008	P120	Session_1	m	r	13.1173124704819	HC	5	rotation	eve	1Oddball	8.34007907178637	19.4919271418329	0.830256854256854	0.347431182861328	0.288737260000069	0.0984047185139999	1.77519156648615	1.8175217159132	438.696494197661	0.0580964482413396	0.993377407166529	4.3718	0.594318330287933	0.506910502910614	-0.00136620842386037	987	168
Dataset2008	P120	Session_1	m	r	13.1173124704819	HC	5	rotation	eve	3Oddball	9.64875508130079	18.6716045527495	0.8632125	0.289780527353287	0.287406869109408	0.0452188736239215	1.70601956927296	1.69734887176162	415.649216786794	0.0447062120741239	0.995452470130547	4.43046666666667	0.500765442848206	0.504730701446533	-0.0668899938464165	989	168
Dataset2008	P120	Session_1	m	r	13.1173124704819	HC	5	rotation	mor	1Oddball	10.6998222499129	17.51609628165	1.01748159278738	0.185848474502563	0.316643806902648	-0.0868463465279685	1.88402360530204	1.73766491440998	465.691452779841	0.0394912434091068	0.997112911205462	4.8468	0.509856700897217	0.577648639678955	-0.375702887773514	990	168
Dataset2008	P120	Session_1	m	r	13.1173124704819	HC	5	rotation	mor	3Oddball	9.65834782725934	16.6754448354404	0.91150912106136	0.173630446195602	0.25827169917401	-0.046073608804006	1.70859481271644	1.60855028625147	406.917689562758	0.0261871676513723	0.998402356624542	4.50246666666667	0.469388842582703	0.468784868717194	-0.307507902383804	992	168
Dataset2008	P120	Session_2	m	r	13.3089659609711	HC	5	base	eve	1Oddball	8.38313681150054	17.6575624891915	0.8133804267844	0.261506944894791	0.294234511122519	0.0159304781527298	1.86643111578613	1.8234049593288	424.886223862239	0.0396777563049194	0.996451401139229	4.336	0.536365449428558	0.387199252843857	-0.0750513672828674	993	169
Dataset2008	P120	Session_2	m	r	13.3089659609711	HC	5	base	eve	3Oddball	8.94908949089489	16.9292446548415	0.826078228782288	0.230994370700306	0.308864087654036	-0.0316951215636815	1.81533919797606	1.72630132806063	429.357882623705	0.0448879644517623	0.995708171371183	4.345	0.478627207137896	0.395751348025728	-0.115008928171552	995	169
Dataset2008	P120	Session_2	m	r	13.3089659609711	HC	5	base	mor	1Oddball	11.7864284567441	18.0806113857885	1.04830161579892	0.216395481669798	0.352910602035508	-0.0914546393011904	1.8612781306923	1.71102962874556	458.122018578961	0.0598098465923699	0.994367682669874	4.24853333333333	0.49430863169493	0.64927292733437	-0.331088447697084	996	169
Dataset2008	P120	Session_2	m	r	13.3089659609711	HC	5	base	mor	3Oddball	10.4070106121622	17.4719633316488	0.987040498442368	0.213746026158333	0.33067858160708	-0.0799501209878689	1.81932996594506	1.68191103663625	495.891568716448	0.0482219490008357	0.995238242497548	4.25953333333333	0.5140221118927	0.557901501655579	-0.298094123601913	998	169
Dataset2008	P121	Session_1	m	r	9.7442110378721	HC	5	rotation	eve	1Oddball	6.86970105870004	24.9193619946257	0.763781082688876	0.538459229923009	0.349079482275831	0.228008596139558	1.61919556822112	1.79605718086344	428.675027044353	0.0502120293581463	0.99184916870859	4.9918	0.646351516092319	0.677826953416009	0.372836729811241	1008	170
Dataset2008	P121	Session_1	m	r	9.7442110378721	HC	5	rotation	eve	3Oddball	6.9699521696412	24.268749189509	0.74137583001328	0.522270441055298	0.359549997819306	0.197605056996976	1.63686472743195	1.7827646693432	415.26399571537	0.0458850102818872	0.993082663018499	4.48113333333333	0.642998933792114	0.671656370162964	0.337875157594681	1010	170
Dataset2008	P121	Session_1	m	r	9.7442110378721	HC	5	rotation	mor	1Oddball	5.90650781854078	20.9637747552433	0.740103416435826	0.301752273570209	0.233914266234472	0.0976162671330762	1.68088712538571	1.72540770244271	310.994366240901	0.032733133746287	0.996293005355654	4.29553333333333	0.523634841654209	0.52626316454933	-0.0218316238171395	1011	170
Dataset2008	P121	Session_1	m	r	9.7442110378721	HC	5	rotation	mor	3Oddball	5.55931295881415	20.6419196236386	0.702575389948007	0.331028133630753	0.261084929872328	0.0983498830678743	1.63818727421753	1.6847902657275	323.434233831719	0.0357397518819014	0.995645647753547	4.17793333333333	0.521609663963318	0.50583291053772	0.0665591284632683	1013	170
Dataset2008	P121	Session_2	m	r	9.76337638692102	HC	5	base	eve	1Oddball	6.80841652976113	23.6812668770892	0.748497409326425	0.514209687709808	0.326998475468518	0.223467249864262	1.66933059807897	1.84006720426615	447.23073589053	0.0421246469193551	0.994323488183778	4.3068	0.632514536380768	0.651158630847931	0.332369476556778	1014	171
Dataset2008	P121	Session_2	m	r	9.76337638692102	HC	5	base	eve	3Oddball	6.32326696294221	21.9038893161765	0.712714490674319	0.437199056148529	0.298453769676926	0.169562127510827	1.63791908912915	1.75574279648512	389.116743952876	0.0404971461841742	0.994913632903665	4.25546666666667	0.577596664428711	0.567600965499878	0.233106374740601	1016	171
Dataset2008	P121	Session_2	m	r	9.76337638692102	HC	5	base	mor	1Oddball	5.35005431025969	19.3419326585746	0.685418623481781	0.30470085144043	0.224988317044114	0.108613495851676	1.64244083343504	1.69917307673661	316.32735426009	0.0222952283766614	0.998160700909215	4.46	0.534435570240021	0.456562966108322	0.0273777078837156	1017	171
Dataset2008	P121	Session_2	m	r	9.76337638692102	HC	5	base	mor	3Oddball	5.4737762465907	20.1369711970962	0.709951845906902	0.328058868646622	0.266951131929387	0.0904720323617797	1.59576428333984	1.63582947722742	338.641757905214	0.0318928940479886	0.996429933798494	4.35366666666667	0.504331886768341	0.492820262908936	0.080399326980114	1019	171
Dataset2008	P122	Session_2	f	r	9.59088824548074	HC	5	base	eve	1Oddball	7.88324027818589	24.5869155715352	0.7976	0.615635752677917	0.410989255138059	0.252741385742509	1.77938638033187	1.97592069163802	504.94874298267	0.0245721856290819	0.998563060943177	4.37013333333333	0.779281318187714	0.790170609951019	0.393258333206177	1020	172
Dataset2008	P122	Session_2	f	r	9.59088824548074	HC	5	base	eve	3Oddball	7.52448318707011	23.7875541941587	0.78540312876053	0.564597904682159	0.43514633085005	0.175837299096091	1.85138133537898	1.96873739078457	510.456749569842	0.0316236903031158	0.997792106802498	4.262	0.724731385707855	0.760357320308685	0.320041060447693	1022	172
Dataset2008	P122	Session_2	f	r	9.59088824548074	HC	5	base	mor	1Oddball	7.83461162844219	21.0390028550796	0.85127467482785	0.360860079526901	0.348978719360193	0.063002711073613	2.01787587960165	2.01713813440238	415.049912708716	0.0181342794275399	0.999302787671456	4.4678	0.617757618427277	0.631175339221954	-0.0181371420621872	1023	172
Dataset2008	P122	Session_2	f	r	9.59088824548074	HC	5	base	mor	3Oddball	7.39934185056134	20.4700478597292	0.802857142857143	0.384383738040924	0.369268062789652	0.0606844483071149	1.97630259490055	1.97455979958695	424.698510658396	0.0213979875508088	0.999041317963256	4.23453333333333	0.600041568279266	0.641520142555237	0.0520702823996544	1025	172
Dataset2008	P123	Session_2	f	r	11.1076887273524	HC	5	base	eve	1Oddball	7.41345750639953	23.1480588344335	0.908258660508083	0.421920120716095	0.40312749035715	0.0591882244445905	1.99768198451373	1.9937676353718	474.115926187874	0.0441354198470516	0.995257502498297	4.14746666666667	0.813696205615997	0.652735471725464	-0.0452118590474129	1026	173
Dataset2008	P123	Session_2	f	r	11.1076887273524	HC	5	base	eve	3Oddball	6.8431658675561	24.2578722883203	0.897384615384615	0.420388966798782	0.306085218359296	0.153626459711995	1.73572668980246	1.83452519290353	411.328235183502	0.026315758617334	0.998033139041461	4.25426666666667	0.836819231510162	0.611877620220184	-0.0397427044808865	1028	173
Dataset2008	P123	Session_2	f	r	11.1076887273524	HC	5	base	mor	1Oddball	6.40710735729264	21.0917882720033	0.877134275618375	0.26077064871788	0.295004857051196	0.00787378949609313	1.91810105362991	1.8653860638201	391.287693690001	0.0301710560035904	0.997944303967201	4.22926666666667	0.737056016921997	0.384243667125702	-0.195357456803322	1029	173
Dataset2008	P123	Session_2	f	r	11.1076887273524	HC	5	base	mor	3Oddball	5.54660278745644	20.661865610901	0.8458	0.239394813776016	0.283746571595971	-0.010798233094041	1.93348382887285	1.86161090694664	378.452146954952	0.0255714422938445	0.998386221664891	4.1718	0.732698738574982	0.311595588922501	-0.199932053685188	1031	173
Dataset2008	P124	Session_1	f	r	10.1850140659972	HC	5	base	eve	3Oddball	4.31287835020471	18.0467442604962	0.733816683831102	0.17529958486557	0.1749486654165	0.0432124208997059	1.98770732798241	1.96813225372281	286.17282760615	0.0226412206500567	0.998552100232076	4.1498	0.616443336009979	0.252517610788345	-0.21965579688549	1039	174
Dataset2008	P124	Session_1	f	r	10.1850140659972	HC	5	base	mor	1Oddball	4.68279445345336	17.1247413669693	0.835712347354138	0.0422209054231644	0.125228424065332	-0.0477203734178762	1.93798600048846	1.82904872410329	238.274298624329	0.0138331110762007	0.999531990967097	4.3082	0.544440269470215	0.138139128684998	-0.420116007328033	1040	174
Dataset2008	P124	Session_1	f	r	10.1850140659972	HC	5	base	mor	3Oddball	4.47388902954773	16.8556643918625	0.81280738177624	0.0759399607777596	0.105712924861498	0.00300764778764589	1.54683409975709	1.50098051068985	273.37843709267	0.0665794058896397	0.988102344666162	4.29626666666667	0.568020701408386	0.169442623853683	-0.371415883302689	1042	174
Dataset2008	P124	Session_2	f	r	10.2041794150462	HC	5	rotation	eve	1Oddball	4.08299351132312	18.4526815494298	0.754048370136698	0.198033452033997	0.146973072293552	0.0905093790276104	1.93520412663017	1.96458447623654	286.551156434314	0.0187000403673186	0.998835223637087	4.17086666666667	0.620162010192871	0.290845602750778	-0.19558672606945	1043	175
Dataset2008	P124	Session_2	f	r	10.2041794150462	HC	5	rotation	eve	3Oddball	3.5329313967297	16.8867257779649	0.668556179775281	0.150345340371132	0.13780419239326	0.0438934114954669	1.87408460981463	1.85877962891583	222.099251600381	0.0142150824620285	0.999301822377605	3.57206666666667	0.605260133743286	0.195097550749779	-0.225967675447464	1045	175
Dataset2008	P124	Session_2	f	r	10.2041794150462	HC	5	rotation	mor	1Oddball	4.68409257640166	17.36272999211	0.863881334981459	0.0573790656518912	0.140241067729083	-0.0515977933191695	1.94903769367624	1.83587389763915	275.540135625296	0.0113447385023621	0.99960620709361	4.22733333333333	0.557879634626007	0.143401577238441	-0.409065085641859	1046	175
Dataset2008	P124	Session_2	f	r	10.2041794150462	HC	5	rotation	mor	3Oddball	4.24545854335104	16.7880289663101	0.773309292649098	0.0449968539178371	0.107502383123505	-0.0301666122234282	1.84525131301835	1.75679709162188	223.573284573188	0.0139677770909738	0.999537334629514	4.1564	0.502314388751984	0.16607578098774	-0.392493098974228	1048	175
Dataset2008	P125	Session_1	m	r	9.55803336139688	HC	5	rotation	eve	1Oddball	9.46442913302614	25.9680251276679	0.909681109185442	0.532692730426788	0.354027629352513	0.245406715419543	2.01154290277011	2.19340920733922	386.605091037652	0.04851829296586	0.994893625741466	4.5256	0.817224442958832	0.814090728759766	0.0658784210681915	1060	176
Dataset2008	P125	Session_1	m	r	9.55803336139688	HC	5	rotation	eve	3Oddball	7.65507312900329	23.7577460149421	0.806638152266895	0.455689787864685	0.284194620143193	0.220238568174463	2.00799195041115	2.16480227485401	366.038849121935	0.0517857421309442	0.994187468835024	4.29353333333333	0.762560784816742	0.678504705429077	0.0319125391542912	1062	176
Dataset2008	P125	Session_1	m	r	9.55803336139688	HC	5	rotation	mor	1Oddball	7.49152430795561	21.8397014657299	0.840943319838057	0.347302347421646	0.273520182952661	0.129619231666242	2.03496096484182	2.10030005831535	329.572391907973	0.036509054286441	0.99708914507107	4.20166666666667	0.67838853597641	0.604764521121979	-0.125381499528885	1063	176
Dataset2008	P125	Session_1	m	r	9.55803336139688	HC	5	rotation	mor	3Oddball	4.77947844463895	17.9441815720189	0.681291949563531	0.233038529753685	0.117024894435928	0.14554749431959	1.95002921529308	2.03397938681164	274.409701061054	0.027548022824267	0.997546644532384	4.2662	0.637932777404785	0.345209866762161	-0.165883257985115	1065	176
Dataset2008	P125	Session_2	m	r	9.57993661745279	HC	5	base	eve	1Oddball	7.57944979980302	23.8009164671678	0.812873563218391	0.454380244016647	0.278024123750151	0.236657973523023	2.03910367533318	2.21135065114948	359.822155426138	0.049214872441762	0.994842793534036	4.2584	0.767216920852661	0.655280888080597	0.0360573120415211	1066	177
Dataset2008	P125	Session_2	m	r	9.57993661745279	HC	5	base	eve	3Oddball	8.77770409124029	26.7116983793548	0.912507552870091	0.506848990917206	0.320671604063968	0.25647599678322	1.96834526793508	2.16264537632543	363.092852906762	0.0432509301312693	0.995600348280927	4.15926666666667	0.787566304206848	0.858733534812927	0.0144831892102957	1068	177
Dataset2008	P125	Session_2	m	r	9.57993661745279	HC	5	base	mor	1Oddball	8.69202671959828	21.4826863129418	0.927942028985507	0.302609980106354	0.232087009604489	0.133589630532125	2.10015892754942	2.16740895333143	326.606814935727	0.0283010968399183	0.997985325448346	4.24753333333333	0.664755821228027	0.634343922138214	-0.217327386140823	1069	177
Dataset2008	P125	Session_2	m	r	9.57993661745279	HC	5	base	mor	3Oddball	6.67442762902599	19.6946710837446	0.809369033760186	0.231390208005905	0.149784395151788	0.121530898939625	1.91301038532851	1.9741133084703	274.575842785378	0.0198300887120471	0.998910364771237	4.22013333333333	0.628966450691223	0.457429528236389	-0.230976924300194	1071	177
Dataset2008	P126	Session_1	f	r	11.7976412931135	HC	5	rotation	eve	3Oddball	7.31244723542539	23.7853810946195	0.737334281650071	0.566503217435267	0.404345945820869	0.191079298443244	1.73591761501425	1.87216292592057	453.678645824216	0.0268456818669601	0.998122277905958	3.80846666666667	0.728090899543426	0.709914230072535	0.330324318062611	1079	178
Dataset2008	P126	Session_1	f	r	11.7976412931135	HC	5	rotation	mor	1Oddball	7.88589409536825	20.6246514865654	0.79400700525394	0.340276420116425	0.288502779875357	0.100759637006225	1.76667528438844	1.81162936375294	363.563317936875	0.0155162691116137	0.999285828754753	4.1568	0.542455971240997	0.629776120185852	-0.0166460741311312	1080	178
Dataset2008	P126	Session_1	f	r	11.7976412931135	HC	5	rotation	mor	3Oddball	5.91226406963715	18.6592648944972	0.683886925795053	0.307267010211945	0.214001835878684	0.133509898768624	1.51863930083442	1.60417857716405	320.786302686755	0.0103829640865439	0.999643515483297	4.0222	0.489017248153687	0.463785976171494	0.054287638515234	1082	178
Dataset2008	P126	Session_2	f	r	10.8338980266535	HC	5	base	eve	1Oddball	7.71539967184225	27.3219290248413	0.773567813108371	0.676033735275269	0.424478918026452	0.290537719445311	1.79266423690648	2.02657546234411	480.564066178605	0.0280124970399936	0.998248734178813	4.13426666666667	0.800293564796448	0.902288317680359	0.411993622779846	1083	179
Dataset2008	P126	Session_2	f	r	10.8338980266535	HC	5	base	eve	3Oddball	8.38044652991617	27.3590559602726	0.812991315965264	0.655390918254852	0.431064602318829	0.263100815085859	1.72538137814428	1.93398102326255	478.790835274123	0.0291208948708105	0.997971450145054	4.23653333333333	0.770245313644409	0.932586133480072	0.378641366958618	1085	179
Dataset2008	P126	Session_2	f	r	10.8338980266535	HC	5	base	mor	1Oddball	8.99959192642117	23.122681770372	0.867945945945946	0.406365722417831	0.30812927596464	0.146772241207586	1.85933319298863	1.94737300804331	353.450417446267	0.0158545383693576	0.999330023087945	4.24006666666667	0.615738391876221	0.735402643680573	0.0167822707444429	1086	179
Dataset2008	P126	Session_2	f	r	10.8338980266535	HC	5	base	mor	3Oddball	6.86554804109074	20.6589193847131	0.770008084074373	0.361314415931702	0.276175686332652	0.129006535833045	1.86231754499914	1.93249738527414	374.870123736658	0.0154432080232151	0.99939656504671	4.2348	0.565599620342255	0.602909564971924	0.0266266167163849	1088	179
Dataset2008	P127	Session_1	m	r	10.7599745374648	HC	5	rotation	eve	1Oddball	5.55062823355506	22.8033753189759	0.786757575757576	0.279075473546982	0.147567284846762	0.176862106217676	1.61398956791327	1.73986913723736	207.727265453731	0.0219031175042536	0.99861815901342	4.1662	0.566104233264923	0.483966410160065	-0.116936750710011	1089	180
Dataset2008	P127	Session_1	m	r	10.7599745374648	HC	5	rotation	eve	3Oddball	4.13159779266186	19.1259242167232	0.666084974093264	0.196591645479202	0.107975876878324	0.125823804937294	1.71357665306198	1.78527217447655	185.264650610466	0.0379596814887713	0.996099692830707	5.78246666666667	0.529592216014862	0.309199005365372	-0.156010955572128	1091	180
Dataset2008	P127	Session_1	m	r	10.7599745374648	HC	5	rotation	mor	1Oddball	4.31145146297198	15.1562983569439	0.691840290381125	0.00720957666635513	0.0720313806822271	-0.0328050688420969	1.88230223889505	1.79003920003433	155.410782427188	0.0246436026353278	0.998565514401433	4.08813333333333	0.456250935792923	0.110170774161816	-0.422536879777908	1092	180
Dataset2008	P127	Session_2	m	r	10.7791398865138	HC	5	base	eve	3Oddball	4.84962902063477	18.7517642460663	0.725068664169788	0.189799129962921	0.141609350178284	0.0932669341123009	1.60180476647716	1.64447405595361	243.988304290107	0.0258639118872606	0.998126824558381	3.96726666666667	0.49561995267868	0.318718135356903	-0.167597517371178	1095	181
Dataset2008	P127	Session_2	m	r	10.7791398865138	HC	5	base	mor	1Oddball	4.80580860025468	15.480431093534	0.739271084337349	-0.0148788085207343	0.115275284137016	-0.092098100706052	1.81434685734811	1.66493735424426	198.132002970713	0.0168695982842788	0.999235182724658	4.1292	0.401710987091064	0.133965417742729	-0.456667840480804	1096	181
Dataset2008	P127	Session_2	m	r	10.7791398865138	HC	5	base	mor	3Oddball	4.48245269572553	16.155506377877	0.70786404293381	0.016247970983386	0.0847682113727614	-0.0330647143768018	1.65635859319532	1.57097299350092	173.459582675785	0.0225593315618183	0.998428347642691	3.802	0.428897470235825	0.131834745407104	-0.398737490177155	1098	181
Dataset2008	P128	Session_1	m	r	11.1268540764013	HC	5	rotation	eve	1Oddball	6.41937669376692	20.5182967497497	0.645056451612903	0.396060436964035	0.300555625824239	0.125475333420205	1.5751330822192	1.65085327342967	347.256229920986	0.0326727586056001	0.997253105043566	4.6068	0.54366147518158	0.309779018163681	0.344532370567322	1099	182
Dataset2008	P128	Session_1	m	r	11.1268540764013	HC	5	rotation	eve	3Oddball	5.52044389057028	19.0951143930428	0.589434306569343	0.317610204219818	0.202370858021518	0.138779420026964	1.50597678879436	1.59718556851361	274.183417085427	0.0261480320907906	0.997484481712368	3.92693333333333	0.484164148569107	0.208830237388611	0.271605461835861	1101	182
Dataset2008	P128	Session_1	m	r	11.1268540764013	HC	5	rotation	mor	1Oddball	3.61527006359173	13.7573447254403	0.57209900990099	0.0518978089094162	0.0737236283180702	-0.000820929947923795	1.47752577250988	1.43003291003788	177.738814807979	0.00935020863869385	0.999590906696936	4.3346	0.371993005275726	0.0109653240069747	-0.163655653595924	1102	182
Dataset2008	P128	Session_1	m	r	11.1268540764013	HC	5	rotation	mor	3Oddball	3.866419676855	13.9580939135952	0.563205063291139	0.0541847124695778	0.0912995457087915	-0.0186771812734551	1.48436103026462	1.41879600504635	168.626826753987	0.0146519989509239	0.999126755697109	4.3976	0.348915338516235	-0.00242258841171861	-0.132186233997345	1104	182
Dataset2008	P128	Session_2	m	r	11.1460194254502	HC	5	base	eve	1Oddball	6.2466512917278	18.8402245019647	0.645166189111748	0.353344827890396	0.279614268581665	0.0980756847913392	1.58910196979949	1.63698126459326	342.766022225605	0.029761332489517	0.997635109377128	4.37933333333333	0.51250284910202	0.287379652261734	0.28385603427887	1105	183
Dataset2008	P128	Session_2	m	r	11.1460194254502	HC	5	base	eve	3Oddball	5.48475100777718	18.7502486086205	0.621859766277129	0.319040924310684	0.24644699217669	0.101529050980319	1.54303781125173	1.59582554214901	320.012027491409	0.0218124294733437	0.998646420947965	3.88	0.504185020923615	0.230780214071274	0.240927129983902	1107	183
Dataset2008	P128	Session_2	m	r	11.1460194254502	HC	5	base	mor	1Oddball	4.15190049336391	13.7943002684828	0.599457264957265	0.103162191808224	0.0772444132457309	0.045145242758209	1.48211528577957	1.48044362293937	228.725867466736	0.0107533213567924	0.999539977866043	4.08853333333333	0.423264175653458	0.0524999275803566	-0.105062067508698	1108	183
Dataset2008	P128	Session_2	m	r	11.1460194254502	HC	5	base	mor	3Oddball	4.62371431773702	14.7892384877624	0.587885471898197	0.17727293074131	0.0723310080549524	0.123335799106535	1.38922276748723	1.46867594033342	228.34876594062	0.0118983229251637	0.99928102915899	4.04626666666667	0.462137579917908	0.102502815425396	0.00904720090329647	1110	183
Dataset2008	P129	Session_1	m	r	9.42387591805444	HC	5	rotation	eve	1Oddball	4.6876051192084	21.0497203713789	0.700152768936983	0.439712166786194	0.330865582204279	0.141578303469475	1.78139954511971	1.86670718251003	378.069403580169	0.031876386521405	0.997232570347219	4.84893333333333	0.821651518344879	0.412703603506088	0.1588094830513	1111	184
Dataset2008	P129	Session_1	m	r	9.42387591805444	HC	5	rotation	eve	3Oddball	4.58364851879868	20.2209289972076	0.713787091366303	0.373565286397934	0.292579074300401	0.11462986856206	1.78854957571773	1.84668292376762	347.757975725697	0.0246882047989199	0.998445988027189	4.08113333333333	0.794962108135223	0.307925671339035	0.0856387689709663	1113	184
Dataset2008	P129	Session_1	m	r	9.42387591805444	HC	5	rotation	mor	1Oddball	3.44672182863736	17.7286899006433	0.763405764966741	0.175212666392326	0.196053767365892	0.00442708633124944	1.90713676201962	1.85132140796354	266.941648963389	0.0131999151882649	0.999506732611398	4.29926666666667	0.717953145503998	0.156746670603752	-0.231500387191772	1114	184
Dataset2008	P129	Session_1	m	r	9.42387591805444	HC	5	rotation	mor	3Oddball	3.85288273525384	17.9923868423901	0.746149951314508	0.212121456861496	0.180935377187912	0.0575995281931789	1.67562516671987	1.68029521904749	297.998040039199	0.0157056026677412	0.999277709836852	4.2858	0.729226171970367	0.17843571305275	-0.158063560724258	1116	184
Dataset2008	P129	Session_2	m	r	9.44304126710336	HC	5	base	eve	1Oddball	5.07429212223155	22.256599535315	0.755395862068965	0.451562374830246	0.393388147448576	0.0981332904831111	1.84558803355517	1.88542307857146	433.400335538603	0.0378983643071631	0.996721906138759	4.21213333333333	0.866232872009277	0.447820156812668	0.129422456026077	1117	185
Dataset2008	P129	Session_2	m	r	9.44304126710336	HC	5	base	eve	3Oddball	4.60290410764369	20.2809157284536	0.709847161572052	0.360798180103302	0.261883664008885	0.129615789029231	1.69669579212498	1.77271652853498	316.008942457232	0.0199700940943537	0.998864669035599	3.42933333333333	0.760791718959808	0.392875671386719	0.0252064391970634	1119	185
Dataset2008	P129	Session_2	m	r	9.44304126710336	HC	5	base	mor	1Oddball	4.70889943798766	20.0729532377121	0.830488974113135	0.254363000392914	0.216339722224753	0.0707778941602804	1.71314167902032	1.72980502957328	345.028121664038	0.0237227643707809	0.998655136959154	4.1842	0.769154846668243	0.275583684444427	-0.161792263388634	1120	185
Dataset2008	P129	Session_2	m	r	9.44304126710336	HC	5	base	mor	3Oddball	4.0912418602859	17.3034243990945	0.773903317535545	0.189584210515022	0.22200310889777	-0.00631573247966018	1.7657232137433	1.70363199753179	335.029954862536	0.017750292582879	0.999213881087744	4.06166666666667	0.686670422554016	0.199454426765442	-0.193206787109375	1122	185
Dataset2008	P130	Session_1	f	r	17.5801008918732	HC	5	rotation	eve	1Oddball	4.43304754074828	9.95820763598149	0.612365971107544	-0.426489144563675	0.0567599611545182	-0.444642879213547	1.20384997813253	0.721180009311559	117.517465715447	0.0150590633750653	0.998478598818647	5.4106	-0.206046566367149	-0.472495943307877	-0.595361113548279	1129	186
Dataset2008	P130	Session_1	f	r	17.5801008918732	HC	5	rotation	eve	3Oddball	6.58798846052977	10.391953650178	0.673195698924731	-0.402010709047318	0.0996426418506693	-0.466675367596406	1.17234090964174	0.668633757660913	122.946286899282	0.016381350204932	0.998299981408013	4.24353333333333	-0.208893314003944	-0.446607321500778	-0.575774729251862	1131	186
Dataset2008	P130	Session_1	f	r	17.5801008918732	HC	5	rotation	mor	1Oddball	7.61815211610059	9.98179903590796	0.736976635514019	-0.39122149348259	0.20132179756793	-0.541766929155251	1.26413817197726	0.682439775932326	244.37230778766	0.0189645012904467	0.998274266041196	4.30253333333333	-0.298848748207092	-0.314735442399979	-0.595962584018707	1132	186
Dataset2008	P130	Session_1	f	r	17.5801008918732	HC	5	rotation	mor	3Oddball	8.07340301974447	10.0611910258782	0.735762285714286	-0.370851933956146	0.211828620551748	-0.537355921713459	1.32712961001736	0.747852454331635	256.531718202104	0.0225475075698161	0.997947002948145	4.18266666666667	-0.259630769491196	-0.341048955917358	-0.573002457618713	1134	186
Dataset2008	P130	Session_2	f	r	17.7909197314113	HC	5	base	eve	1Oddball	6.54656065130114	9.83178306229839	0.663532324621733	-0.370054870843887	0.120113014221058	-0.45258807551859	1.32574973157174	0.83128400953967	181.865753796504	0.0202095529583557	0.997890664967252	4.42073333333333	-0.169028922915459	-0.426262378692627	-0.521012425422668	1135	187
Dataset2008	P130	Session_2	f	r	17.7909197314113	HC	5	base	eve	3Oddball	7.98122065727699	10.5439695968398	0.736688575899843	-0.366191893815994	0.152225122602518	-0.483255522924507	1.24156415261311	0.719090228606747	186.147227231027	0.0182030334220091	0.998235951039389	4.2148	-0.214892312884331	-0.398729801177979	-0.525844871997833	1137	187
Dataset2008	P130	Session_2	f	r	17.7909197314113	HC	5	base	mor	1Oddball	8.51182598204718	10.1564295481644	0.810936877076412	-0.378792524337769	0.225895822978454	-0.551359771424175	1.25476796958845	0.663772716266365	286.560225405025	0.0347844961823687	0.99521712296411	4.259	-0.282421469688416	-0.208489865064621	-0.646431922912598	1138	187
Dataset2008	P130	Session_2	f	r	17.7909197314113	HC	5	base	mor	3Oddball	7.14298533713813	10.1300664480046	0.735796909492274	-0.370619356632233	0.242945980744216	-0.566016533034506	1.33637301799726	0.728143271167493	265.159422134538	0.0273101887972214	0.996844594666118	4.19013333333333	-0.23129990696907	-0.305266052484512	-0.614982604980469	1140	187
Dataset2008	P131	Session_1	f	r	18.9463164883605	HC	5	rotation	eve	1Oddball	5.52801759511538	20.0031457440545	0.716802153432032	0.0998289212584496	0.235790301364485	-0.0955104939545896	1.38026148454202	1.24115143241343	208.781145625892	0.0332233593305033	0.996615324654062	4.25153333333333	0.398482024669647	0.171180412173271	-0.227647289633751	1141	188
Dataset2008	P131	Session_1	f	r	18.9463164883605	HC	5	rotation	eve	3Oddball	5.95798674749753	19.8842814032308	0.726584971098266	0.138510763645172	0.310544621278627	-0.134832267051936	1.33047194130362	1.15361286306164	248.696560566011	0.0245659005947012	0.99811944643069	4.21193333333333	0.427772134542465	0.19600822031498	-0.169586226344109	1143	188
Dataset2008	P131	Session_1	f	r	18.9463164883605	HC	5	rotation	mor	1Oddball	6.02059620596206	14.8057625147362	0.753925333333333	-0.081331853424676	0.234643432803282	-0.290658815183047	1.37058749941634	1.03663470690899	231.51921124177	0.0314868821317824	0.996422099130194	4.07053333333333	0.134460896517471	0.121103254438981	-0.409374954887004	1144	188
Dataset2008	P131	Session_1	f	r	18.9463164883605	HC	5	rotation	mor	3Oddball	6.3208647781545	15.7367557185051	0.778582959641256	-0.0266684262103786	0.299858578707092	-0.303164244836326	1.36951068332181	1.02308647551751	281.318253993973	0.030840918602618	0.997112915429297	4.11453333333333	0.174640972533108	0.173009708174205	-0.350383451386508	1146	188
Dataset2008	P131	Session_2	f	r	18.9654818374094	HC	5	base	eve	1Oddball	4.42254645760743	16.0486014234306	0.6565	0.0290129482746124	0.218797551949875	-0.171533916243613	1.40350636381984	1.18763863254027	225.110981844901	0.0222207742961049	0.99825036486013	4.35506666666667	0.277871489524841	0.0977112501859665	-0.246991097927094	1147	189
Dataset2008	P131	Session_2	f	r	18.9654818374094	HC	5	base	eve	3Oddball	5.43861879422962	16.4126209121327	0.72281757259866	0.0661288638992863	0.273918269707394	-0.18965086111448	1.35292059907376	1.12053382087058	273.538395644774	0.023635043748247	0.9980632100013	5.91473333333333	0.31280632026398	0.147215538569541	-0.224081525350789	1149	189
Dataset2008	P131	Session_2	f	r	18.9654818374094	HC	5	base	mor	1Oddball	6.18095675505812	14.2138611628738	0.733847373637265	-0.0342183597385883	0.29257225291072	-0.305950829467308	1.4474999977179	1.09582568682033	286.282303088415	0.0280825588310153	0.997669273450433	4.31073333333333	0.145131170749664	0.166682109236717	-0.324697583913803	1150	189
Dataset2008	P131	Session_2	f	r	18.9654818374094	HC	5	base	mor	3Oddball	6.13541358085644	14.2692608378356	0.728599190283401	-0.00167262065224349	0.364189833537209	-0.344558981746596	1.52298789330679	1.1303209262283	346.39370515229	0.0276021247431336	0.997890493704336	4.32946666666667	0.14947621524334	0.164722710847855	-0.266709208488464	1152	189
Dataset2008	P132	Session_1	f	r	16.3754218087983	HC	5	base	eve	1Oddball	6.39907609729849	18.4847669540296	0.739786924939467	0.19470751285553	0.32621028601865	-0.0990875976998353	1.44215893489367	1.29751656870813	356.302769269044	0.0330686995046369	0.996581902038831	4.28753333333333	0.347620606422424	0.309952706098557	-0.0465693213045597	1153	190
Dataset2008	P132	Session_1	f	r	16.3754218087983	HC	5	base	eve	3Oddball	6.65768387067376	17.4761906567974	0.76826581265012	0.154973356545098	0.35259397790619	-0.163797264849058	1.46657977667454	1.25645634029492	371.313809862861	0.0326740492858865	0.997185541485747	4.30706666666667	0.346780103926513	0.290186280232533	-0.137006238272674	1155	190
Dataset2008	P132	Session_1	f	r	16.3754218087983	HC	5	base	mor	1Oddball	7.01101798662773	13.8548928073678	0.76727027027027	-0.0685117468237877	0.239309912844698	-0.272569604168458	1.52669061409775	1.20589606343291	301.795070390451	0.0233729744394248	0.998517895295925	4.3898	0.149764627218246	0.139536708593369	-0.424926280975342	1156	190
Dataset2008	P132	Session_1	f	r	16.3754218087983	HC	5	base	mor	3Oddball	5.66939890710382	13.2503213641586	0.695299180327869	-0.115996718406677	0.195257367546728	-0.274246728674093	1.42422848576609	1.10499337379387	261.911231184871	0.0165400441373868	0.999070621648549	4.31833333333333	0.121768891811371	0.00293959444388747	-0.418987572193146	1158	190
Dataset2008	P132	Session_2	f	r	16.5698132062944	HC	5	rotation	eve	1Oddball	7.8250540214653	17.6148688621685	0.811453744493392	0.184604078531265	0.368593274007644	-0.134270612192986	1.47652219371392	1.2956113499409	417.28335397348	0.0255577462204275	0.998110843310897	4.41426666666667	0.307154625654221	0.336094945669174	-0.0720288902521133	1159	191
Dataset2008	P132	Session_2	f	r	16.5698132062944	HC	5	rotation	eve	3Oddball	7.00232021447986	17.3945353680933	0.773573068094874	0.151651382446289	0.310895514077982	-0.128706389000591	1.41918278216972	1.24564739303856	378.005922115212	0.0373625396048522	0.995702238204291	4.45786666666667	0.309421598911285	0.308825135231018	-0.12866236269474	1161	191
Dataset2008	P132	Session_2	f	r	16.5698132062944	HC	5	rotation	mor	1Oddball	7.78577457905725	15.507542553468	0.871081967213115	0.00980555545538664	0.282994347482387	-0.234345834734237	1.45705395782089	1.17668285214478	356.118193732873	0.0278098209699382	0.997769850020304	4.47626666666667	0.214586570858955	0.304439276456833	-0.403003603219986	1162	191
Dataset2008	P132	Session_2	f	r	16.5698132062944	HC	5	rotation	mor	3Oddball	8.04273331989516	14.9423154590874	0.838800901577761	0.0241404827684164	0.301109043616717	-0.234277699991603	1.34497719867711	1.06821449691363	415.337569381408	0.0263150153755248	0.997484926028035	4.48006666666667	0.194092929363251	0.266417473554611	-0.329933166503906	1164	191
Dataset2008	P133	Session_1	m	r	16.1810304113021	HC	5	base	eve	3Oddball	8.97752271640362	18.7561832448012	0.925698823529412	0.0900347679853439	0.340691038569069	-0.193512667369028	1.34649620288713	1.11045055159707	304.25186376713	0.0287149832944173	0.997597897228064	4.31026666666667	0.174495339393616	0.479890197515488	-0.282211571931839	1166	192
Dataset2008	P133	Session_1	m	r	16.1810304113021	HC	5	base	mor	1Oddball	9.32673604575074	16.292659762149	0.938549062844542	-0.00695054372772574	0.371667914758663	-0.327005383669497	1.29381013591266	0.925936010400707	330.003566499713	0.0322153080514305	0.997112454995061	4.29926666666667	0.0641127601265907	0.370016247034073	-0.365599095821381	1167	192
Dataset2008	P133	Session_1	m	r	16.1810304113021	HC	5	base	mor	3Oddball	10.0243236038918	16.3979775407692	0.955213114754098	0.0339853353798389	0.413854514029449	-0.33237504498051	1.43040869039441	1.05285004244598	360.156998485645	0.0298601903109792	0.997811466718806	4.31426666666667	0.108490318059921	0.424882233142853	-0.344769507646561	1169	192
Dataset2008	P133	Session_2	m	r	16.2193611093999	HC	5	rotation	mor	3Oddball	11.0901127242813	16.2330635566943	0.977961713764813	0.0722535401582718	0.408329368366562	-0.278667557109983	1.53041920896548	1.20340892688695	420.721893676764	0.0282321634773822	0.998158961561556	4.24993333333333	0.153221011161804	0.476402312517166	-0.342458248138428	1172	193
Dataset2008	P134	Session_1	f	r	14.9517101651642	HC	5	base	eve	1Oddball	8.67643581149952	22.5399722489716	0.848922768304915	0.323202937841415	0.375516095301529	-0.0161837532127794	1.47681507432343	1.41398183804798	326.211766156882	0.0373596790089748	0.996178766662899	4.32426666666667	0.464527517557144	0.60310971736908	-0.0276653133332729	1173	194
Dataset2008	P134	Session_1	f	r	14.9517101651642	HC	5	base	eve	3Oddball	9.69590527548275	23.2089164258357	0.902661257606491	0.355255365371704	0.427990759233216	-0.032580303253688	1.49576435388001	1.41593599966501	351.799266379965	0.0553919965494161	0.992944316067345	4.21653333333333	0.476337283849716	0.65443617105484	-0.00653254985809326	1175	194
Dataset2008	P134	Session_1	f	r	14.9517101651642	HC	5	base	mor	1Oddball	10.3838106242778	18.8121716490288	0.94447119078105	0.110699985581143	0.398972146282511	-0.239508721642308	1.56478237547925	1.27584546868984	305.564208782104	0.0376441449711461	0.996584022650306	4.02333333333333	0.317730152269821	0.357358073279171	-0.281496569789713	1176	194
Dataset2008	P134	Session_1	f	r	14.9517101651642	HC	5	base	mor	3Oddball	9.71080869838346	17.9314651431033	0.897487870619946	0.105388522148132	0.422182874374953	-0.271835977994847	1.57267341597818	1.25115999145848	319.919548034179	0.0419048702779963	0.996219349913804	5.20393333333333	0.302708476781845	0.367039322853088	-0.28921365737915	1178	194
Dataset2008	P135	Session_1	f	r	16.1865062253161	HC	5	base	eve	1Oddball	9.25009250092499	22.1607011861936	0.861549815498155	0.220990195870399	0.362775769988068	-0.0880815359475541	1.47550210844019	1.34081256326158	275.529471001038	0.0345755958085259	0.997237293595194	4.23693333333333	0.398825109004974	0.56882917881012	-0.189577877521515	1179	195
Dataset2008	P135	Session_1	f	r	16.1865062253161	HC	5	base	eve	3Oddball	10.9073418978464	23.6909600183336	0.965241730279898	0.263865888118744	0.424268603860212	-0.107079737725332	1.45258710901923	1.29962319871373	296.128024980484	0.0359929787108249	0.996890103521232	4.27	0.405177175998688	0.695206463336945	-0.180796027183533	1181	195
Dataset2008	P135	Session_1	f	r	16.1865062253161	HC	5	base	mor	1Oddball	9.09812819058423	18.0452618772745	0.897848062015504	0.0155137097463012	0.239619864041111	-0.163138095295584	1.35102356184829	1.14520947288126	228.64858889117	0.0286525069462702	0.997096193644731	4.22126666666667	0.225546568632126	0.362465769052505	-0.419021904468536	1182	195
Dataset2008	P135	Session_1	f	r	16.1865062253161	HC	5	base	mor	3Oddball	9.76077002149331	18.2018010300825	0.929591954022988	0.00226993765681982	0.312802851296957	-0.255473153302299	1.36023042338582	1.06179045101435	250.902011882048	0.0245106036246791	0.998447897336382	4.2978	0.14900529384613	0.382246613502502	-0.41200003027916	1184	195
Dataset2008	P135	Session_2	f	r	16.2631676215117	HC	5	rotation	eve	1Oddball	9.965906110674	22.4172510127517	0.890950146627566	0.191886156797409	0.319764477701737	-0.0767970221417693	1.36725763165908	1.24727181571412	239.336694501339	0.034866128427948	0.997038304158764	4.23133333333333	0.32675501704216	0.582682847976685	-0.208606362342834	1185	196
Dataset2008	P135	Session_2	f	r	16.2631676215117	HC	5	rotation	eve	3Oddball	12.0369018061438	21.9117466234224	1.02330538922156	0.172893926501274	0.381515367119461	-0.150873774749844	1.37710341634939	1.18272984015963	264.641114982578	0.0409494710987034	0.995754258977657	4.305	0.264126747846603	0.661071181297302	-0.267970740795135	1187	196
Dataset2008	P135	Session_2	f	r	16.2631676215117	HC	5	rotation	mor	1Oddball	12.2190339550454	18.3623255077362	1.03853529411765	0.046480230987072	0.328994234545297	-0.220426638738737	1.39849301583973	1.13389092318672	272.657215221151	0.0272609411474412	0.998273974404361	4.3168	0.218285426497459	0.501089215278625	-0.439780294895172	1188	196
Dataset2008	P136	Session_1	m	r	15.8114129653586	HC	5	base	eve	1Oddball	11.3136135616675	20.3260732517167	1.01168680851064	0.317716549652176	0.413465665892849	-0.0447547299051979	1.71382612846762	1.61493523463618	460.021361567753	0.0733376078879515	0.990564707195655	4.3068	0.483878971278768	0.685008722227272	-0.120093905023071	1190	197
Dataset2008	P136	Session_1	m	r	15.8114129653586	HC	5	base	eve	3Oddball	11.9152581171588	20.557533607016	1.03258855585831	0.296807404549192	0.433455541885416	-0.0834428109852811	1.61543890773545	1.48096777825896	436.563037601376	0.0417596403926543	0.996565266981735	4.34026666666667	0.409915255710955	0.723750365143464	-0.158607291440473	1192	197
Dataset2008	P136	Session_1	m	r	15.8114129653586	HC	5	base	mor	1Oddball	14.4575741700137	20.820732168671	1.17668735083532	0.250324010848999	0.425507624598937	-0.113829271736494	1.7937601027204	1.62326972087931	380.931483141206	0.0387050343465637	0.997715982449507	4.31426666666667	0.425999283790588	0.788088917732239	-0.307683736085892	1193	197
Dataset2008	P136	Session_1	m	r	15.8114129653586	HC	5	base	mor	3Oddball	12.6942788935076	19.5628084778593	1.10045995893224	0.226774722337723	0.416209886184585	-0.131963977183446	1.71965767189899	1.53337332459364	415.103868139358	0.0613298126273065	0.993933332620271	4.30353333333333	0.374008536338806	0.747120201587677	-0.306197166442871	1195	197
Dataset2008	P136	Session_2	m	r	15.8305783144076	HC	5	rotation	eve	1Oddball	11.7078668673415	20.2866024060628	1.01009636517329	0.331639937141106	0.44317130147187	-0.0573590885689821	1.67026605967778	1.5601467781667	461.810536730151	0.0473734558135315	0.995542881206828	4.31253333333333	0.452381890024404	0.718470391192912	-0.101886060694386	1196	198
Dataset2008	P136	Session_2	m	r	15.8305783144076	HC	5	rotation	eve	3Oddball	9.98399149941626	18.9928236759119	0.937513327601032	0.254896282870339	0.354432760810389	-0.0562846793183816	1.55664587886654	1.45119002922135	427.298093804866	0.0469000362806647	0.995403285545949	4.2528	0.429032770663069	0.546925196291678	-0.15355330335589	1198	198
Dataset2008	P136	Session_2	m	r	15.8305783144076	HC	5	rotation	mor	1Oddball	14.0432815302397	20.3554766404783	1.21393952967525	0.245995372533798	0.463992305832144	-0.145094836802598	1.81915758977013	1.61659938964752	424.099025084894	0.0361592817613879	0.99801722248778	4.2602	0.426970899105072	0.77690464258194	-0.322994112968445	1199	198
Dataset2008	P136	Session_2	m	r	15.8305783144076	HC	5	rotation	mor	3Oddball	12.7268361291208	19.1167742295787	1.10494936708861	0.196428709590189	0.415624891725807	-0.157381815637594	1.70321609015083	1.49203325938887	405.696447659917	0.0607890894476795	0.994064544101558	4.30326666666667	0.372445769373868	0.699765356970156	-0.348426953577126	1201	198
Dataset2008	P137	Session_1	m	r	18.0564967110892	HC	5	rotation	eve	1Oddball	5.71646341463414	11.8756444540953	0.643939655172414	-0.233553037047386	0.252733154228998	-0.454190842786059	1.33360928509288	0.83729252902302	236.151244032753	0.0220127845359004	0.99831278503734	4.21746666666667	-0.145546078681946	-0.191902115941048	-0.339257001876831	1202	199
Dataset2008	P137	Session_1	m	r	18.0564967110892	HC	5	rotation	eve	3Oddball	6.34805754585735	11.8191667290715	0.666314540059347	-0.214194875211291	0.301045330298742	-0.476454338742381	1.29747153923698	0.780032802619548	264.281903207583	0.0286236131144748	0.996607685877455	4.24826666666667	-0.155777853259887	-0.160459027619578	-0.306759013861888	1204	199
Dataset2008	P137	Session_1	m	r	18.0564967110892	HC	5	rotation	mor	1Oddball	6.88608090900185	9.84291912899316	0.696163113994439	-0.358380797103078	0.288068334600915	-0.600605071854638	1.35926914181974	0.715727615759426	287.805177090837	0.0337428162923407	0.995501873469491	4.34993333333333	-0.285445643969537	-0.301877300937002	-0.482577623144527	1205	199
Dataset2008	P137	Session_1	m	r	18.0564967110892	HC	5	rotation	mor	3Oddball	6.31108217659869	9.95142164183435	0.684808388941849	-0.356204616928649	0.287164814777104	-0.602819013129345	1.43031048868889	0.782310974577029	281.777673178003	0.0173197947457925	0.998993374216618	4.249	-0.272080894436692	-0.313545902291631	-0.467018381327718	1207	199
Dataset2008	P137	Session_2	m	r	18.0756620601381	HC	5	base	eve	1Oddball	7.08691724598404	12.3762717364024	0.676691787439614	-0.179900825023651	0.318226543035228	-0.452388489710567	1.38659831589445	0.890410100831215	275.708189648385	0.0332740026479755	0.996612488108866	4.2338	-0.133245348930359	-0.157513692975044	-0.243077427148819	1208	200
Dataset2008	P137	Session_2	m	r	18.0756620601381	HC	5	base	eve	3Oddball	6.38510745572571	11.890661464927	0.678624031007752	-0.191321673265929	0.305172864351923	-0.468038738189579	1.29973728313694	0.79064257698644	279.84496124031	0.0301244473513742	0.996671401674847	4.171	-0.170816196964559	-0.128798545970025	-0.260652668936053	1210	200
Dataset2008	P137	Session_2	m	r	18.0756620601381	HC	5	base	mor	1Oddball	6.52650316751556	10.7224727399671	0.696669733210672	-0.302492646743998	0.306801619478863	-0.565380918910532	1.32090670830751	0.713801123805521	296.168828121333	0.0209386562881387	0.998374837159376	4.26153333333333	-0.249799413069396	-0.254346104127152	-0.427303000801888	1211	200
Dataset2008	P137	Session_2	m	r	18.0756620601381	HC	5	base	mor	3Oddball	6.38276637723883	10.2126935611515	0.665537299338999	-0.332754660863409	0.259583211654129	-0.557328852705242	1.31674883338079	0.71782665361073	275.417344004002	0.0153273037197871	0.99906125991048	4.26506666666667	-0.267322144967006	-0.301678033058345	-0.424698128241109	1213	200
Dataset2008	P138	Session_1	m	r	14.7874357447449	HC	5	base	eve	1Oddball	6.59887467777115	16.7069944178637	0.642603658536585	0.224111050367355	0.32934590058572	-0.0649521335093807	1.78689477953292	1.66549839704349	329.731082708884	0.028779300541854	0.997935412974765	4.26153333333333	0.405302077531815	0.183831602334976	0.147980079054832	1214	201
Dataset2008	P138	Session_1	m	r	14.7874357447449	HC	5	base	eve	3Oddball	5.76074332171892	15.4949959987842	0.626208403361345	0.143048942089081	0.275035995287567	-0.0954450156329414	1.80434560503861	1.65190510553981	282.636465697727	0.0265090603525258	0.998192016092044	4.39426666666667	0.378501892089844	0.104093447327614	0.0108278105035424	1216	201
Dataset2008	P138	Session_1	m	r	14.7874357447449	HC	5	base	mor	1Oddball	3.94964114476309	11.5779439290336	0.604912087912088	-0.0863233953714371	0.167282872817419	-0.228686174939181	1.93639320681363	1.64654044191036	228.06380334208	0.0190259893850633	0.99902394671165	4.82733333333333	0.293475091457367	-0.0904388427734375	-0.364593714475632	1217	201
Dataset2008	P138	Session_1	m	r	14.7874357447449	HC	5	base	mor	3Oddball	3.6732649935195	12.0190865148186	0.598995169082126	-0.0730054751038551	0.100399177084545	-0.149635711646447	1.77992074552535	1.57406107996962	202.059839645395	0.0129743456915109	0.999463314472479	4.09093333333333	0.319060891866684	-0.0988258272409439	-0.343166500329971	1219	201
Dataset2008	P138	Session_2	m	r	14.8257664428428	HC	5	rotation	eve	1Oddball	5.77993077852255	16.4444243587013	0.635008468052348	0.200185149908066	0.309915524035141	-0.0699962410356228	1.88226526681606	1.75281222363205	325.461633155519	0.0279342311501364	0.998041640659197	4.22413333333333	0.412119001150131	0.182815760374069	0.0729165598750114	1220	202
Dataset2008	P138	Session_2	m	r	14.8257664428428	HC	5	rotation	eve	3Oddball	5.60041749066138	15.471697744917	0.620652027027027	0.145110502839088	0.280428892554685	-0.0995740082748618	1.82763322899329	1.67032812977615	287.716907849402	0.0220582468569194	0.998668018005286	4.2568	0.38713327050209	0.0644104853272438	0.0377617925405502	1222	202
Dataset2008	P138	Session_2	m	r	14.8257664428428	HC	5	rotation	mor	1Oddball	4.93403896303113	13.4703685296947	0.686705660377358	-0.0328178107738495	0.161898924471991	-0.166151148584816	1.88068170486057	1.65512377551997	267.660469494617	0.0194349914139776	0.998924409228678	4.53253333333333	0.292243361473083	0.101453706622124	-0.356769353151321	1223	202
Dataset2008	P138	Session_2	m	r	14.8257664428428	HC	5	rotation	mor	3Oddball	3.57906275691971	11.870886929484	0.613011235955056	-0.0756114744401614	0.121811044955296	-0.176991498778942	1.89984952313614	1.66284577252413	207.044947401976	0.0177974926747316	0.999124651082393	4.3918	0.30960901260392	-0.0823590555964286	-0.35944790524315	1225	202
Dataset2008	P139	Session_1	m	r	15.6416627309253	HC	5	rotation	eve	1Oddball	6.21750409760437	15.7334356833362	0.735591455273698	0.144532665610313	0.31503843858637	-0.12195604319138	1.65343805168299	1.47925337693968	420.264229812812	0.0296623536518872	0.997935623943187	4.36993333333333	0.393921285867691	0.241618722677231	-0.143840149044991	1226	203
Dataset2008	P139	Session_1	m	r	15.6416627309253	HC	5	rotation	eve	3Oddball	7.26670412057574	18.4847247015847	0.805235901509134	0.191099241375923	0.369105444370569	-0.11240124876906	1.66237770731984	1.49746544207371	381.256675241061	0.0233455309488341	0.998513057583022	4.4318	0.433738112449646	0.371825635433197	-0.153957009315491	1228	203
Dataset2008	P139	Session_1	m	r	15.6416627309253	HC	5	rotation	mor	1Oddball	7.59760564638612	17.5211796507035	0.873235164835165	0.00627248082309961	0.244580297124866	-0.180087273071649	1.69611338720319	1.46244945845922	291.219197560725	0.0184811388599596	0.999322016578121	4.5478	0.348780810832977	0.139060840010643	-0.428254306316376	1229	203
Dataset2008	P139	Session_1	m	r	15.6416627309253	HC	5	rotation	mor	3Oddball	7.15428334838903	16.8522235354465	0.824666666666667	-0.0110427485778928	0.27441953956571	-0.223272158015395	1.70575193505997	1.42859865991137	288.929619957503	0.0172183839560708	0.999470693771245	4.11006666666667	0.312076658010483	0.14730030298233	-0.434588998556137	1231	203
Dataset2008	P139	Session_2	m	r	15.6608280799743	HC	5	base	eve	1Oddball	6.2589670014347	15.7066244549012	0.742870588235294	0.0956772714853287	0.329500571791078	-0.174546445267078	1.6920488616815	1.46405415055731	381.235283463141	0.0205161402340378	0.998988718248497	4.4168	0.339194715023041	0.229349195957184	-0.220146492123604	1232	204
Dataset2008	P139	Session_2	m	r	15.6608280799743	HC	5	base	eve	3Oddball	7.55904778998728	18.4597680425236	0.841651676206051	0.184870362281799	0.397558388207553	-0.142957084973668	1.65233089432439	1.45718015057185	394.111340837736	0.0159429414262599	0.999455274387886	4.353	0.457618117332458	0.369058012962341	-0.188668966293335	1234	204
Dataset2008	P139	Session_2	m	r	15.6608280799743	HC	5	base	mor	1Oddball	7.01112085116621	15.9435503363314	0.869116279069767	-0.0452172607183456	0.232500540564819	-0.223831134880372	1.72992454827735	1.4514487342373	308.609092546994	0.0131497026110549	0.999613215313798	4.44026666666667	0.326847046613693	0.101797729730606	-0.498321384191513	1235	204
Dataset2008	P139	Session_2	m	r	15.6608280799743	HC	5	base	mor	3Oddball	7.68321513002363	17.8550953823616	0.901683215130024	0.0299559533596039	0.254121514446324	-0.166724801148055	1.72180789508555	1.50069480278617	301.616372493199	0.0257243380236688	0.998801185230649	4.2152	0.411028265953064	0.152936831116676	-0.417817413806915	1237	204
Dataset2008	P140	Session_1	m	r	16.4000629718612	HC	5	base	eve	1Oddball	6.53554647840766	11.6264708857119	0.743395934172314	-0.202667884522735	0.245057279537887	-0.426483039265163	1.49639167491518	1.0226407689362	298.229098704446	0.0334584338429047	0.996155742676945	4.2916	0.0139107021391074	-0.0703147752687003	-0.52261177933577	1238	205
Dataset2008	P140	Session_1	m	r	16.4000629718612	HC	5	base	eve	3Oddball	6.91964285714285	12.1049480485302	0.765629464285714	-0.216391788195613	0.232850638798527	-0.42165644206092	1.38299590390532	0.917653529112074	267.477151501918	0.0433290587882291	0.993450563799131	4.27453333333333	-0.0138417421813389	-0.0286937800727401	-0.548464085279707	1240	205
Dataset2008	P140	Session_1	m	r	16.4000629718612	HC	5	base	mor	1Oddball	7.68383521824045	11.0027203648613	0.901458100558659	-0.343683135997784	0.223971858310821	-0.520848073862046	1.53979947757759	0.97031237578439	255.281684570235	0.0289749672934714	0.997211790625775	4.21393333333333	-0.098065760692928	-0.0396050932010903	-0.766992393067249	1241	205
Dataset2008	P140	Session_1	m	r	16.4000629718612	HC	5	base	mor	3Oddball	7.06021919656947	10.6998886223435	0.807668005354752	-0.345461033356057	0.190302784985532	-0.502490618904985	1.49662354666599	0.946857736706108	234.528011444032	0.0291928948090077	0.996779037366162	4.28753333333333	-0.1057325109892	-0.112149788349204	-0.732343697208726	1243	205
Dataset2008	P140	Session_2	m	r	16.4958897171058	HC	5	rotation	eve	1Oddball	6.20453572956781	11.7035435851247	0.758549282296651	-0.209657371044159	0.238179954655835	-0.420947514577925	1.45749708725696	0.990510304210001	295.835012763671	0.0463716455683087	0.992985361827181	4.4658	0.0522325150668621	-0.0403672084212303	-0.566889345645905	1244	206
Dataset2008	P140	Session_2	m	r	16.4958897171058	HC	5	rotation	eve	3Oddball	6.97727101110019	11.7650965808898	0.766914344685243	-0.216376304626465	0.264022772730337	-0.45438638484966	1.46153027283274	0.960977219661837	288.400937611574	0.03797170918414	0.994804270231128	4.2946	0.0144886774942279	-0.04034024477005	-0.572999238967896	1246	206
Dataset2008	P140	Session_2	m	r	16.4958897171058	HC	5	rotation	mor	1Oddball	6.11741349971638	10.5933055624183	0.786627906976744	-0.337818056344986	0.189711256799771	-0.493980922801218	1.54254693589031	0.999840198726611	256.888328574032	0.0163369714210088	0.999159357437654	4.38906666666667	-0.0293652545660734	-0.111941516399384	-0.759634971618652	1247	206
Dataset2008	P140	Session_2	m	r	16.4958897171058	HC	5	rotation	mor	3Oddball	8.06269883351007	11.3502977174239	0.853282608695652	-0.323321640491486	0.207790242648569	-0.485683848763719	1.49048580903584	0.957720647443822	239.81426323909	0.0298861255551288	0.996712861465609	4.3646	-0.0763294771313667	-0.0443872176110744	-0.731289923191071	1249	206
Dataset2008	P141	Session_1	m	r	15.6936829640581	HC	5	base	eve	1Oddball	7.64716669723088	15.0264651001652	0.766075187969925	-0.0543833151459694	0.218240500990644	-0.211146627576683	1.67678414873975	1.41267143549237	237.789395070948	0.0249626323326933	0.998331058780678	4.2848	0.191506430506706	0.172648251056671	-0.412172704935074	1250	207
Dataset2008	P141	Session_1	m	r	15.6936829640581	HC	5	base	eve	3Oddball	9.04072774378159	14.7050717103895	0.84382401902497	-0.046675263613087	0.2604015581911	-0.243482955373022	1.68023719184986	1.38367907643462	278.523658513611	0.0222989621342945	0.998651980361512	4.24653333333333	0.166101293099806	0.273187525700914	-0.443717109200858	1252	207
Dataset2008	P141	Session_1	m	r	15.6936829640581	HC	5	base	mor	1Oddball	10.8805178339061	13.443410009475	0.920952120383037	-0.195119351148605	0.251325210182148	-0.38576996627643	1.71006944223783	1.27028197785439	253.191521369579	0.0171477696395997	0.999368688422496	4.43153333333333	0.0174630954861641	0.208527386188507	-0.647556841373444	1253	207
Dataset2008	P141	Session_1	m	r	15.6936829640581	HC	5	base	mor	3Oddball	11.5021293070073	12.8695762496136	0.925366666666667	-0.159595787525177	0.293926396805712	-0.386973882004342	1.88946326607776	1.44280521226279	293.28393123953	0.0213499230154909	0.999197134166376	4.41726666666667	0.0518734492361546	0.25322288274765	-0.624377250671387	1255	207
Dataset2008	P141	Session_2	m	r	15.7703443602538	HC	5	rotation	eve	1Oddball	7.98428055539462	14.9225556162326	0.821947743467934	-0.0425025634467602	0.221534400093715	-0.195818652185305	1.63137227256976	1.38402200039945	252.215743440233	0.0247863076403342	0.998496041794778	4.57333333333333	0.1803969591856	0.226360529661179	-0.41527795791626	1256	208
Dataset2008	P141	Session_2	m	r	15.7703443602538	HC	5	rotation	eve	3Oddball	8.9144959444905	14.3266073844913	0.848947245017585	-0.0941958129405975	0.234064919732565	-0.263520427122391	1.64036549359726	1.32502936954666	281.609034485977	0.0212645917227399	0.998915268327444	4.2858	0.114180855453014	0.210024014115334	-0.485443890094757	1258	208
Dataset2008	P141	Session_2	m	r	15.7703443602538	HC	5	rotation	mor	1Oddball	13.2546332417427	13.4827173092346	1.08946870653686	-0.137165596127688	0.32710753986647	-0.398306280176282	1.81285310938162	1.35728261116506	306.102288358134	0.0262008135254399	0.9986493372699	4.26506666666667	0.0651034958406669	0.349875152352207	-0.646069879270316	1259	208
Dataset2008	P141	Session_2	m	r	15.7703443602538	HC	5	rotation	mor	3Oddball	14.387106893577	13.2654424643264	1.12630868167203	-0.16694747783146	0.317427551587892	-0.412316813283487	1.75028132085236	1.28267680076549	276.697157843184	0.0269915820389575	0.99846450319041	4.2198	0.0254902687656492	0.329769823984917	-0.678676620209768	1261	208
Dataset2008	P142	Session_1	m	r	14.2644955064101	HC	5	rotation	eve	3Oddball	5.77502958128173	16.3713578888244	0.805164319248826	-0.0718109682202339	0.127522439038218	-0.167162236547313	1.60844416398361	1.39047455819314	205.231918050835	0.0227275206318061	0.998510827002742	4.1782	0.259021997451782	0.142331495881081	-0.500867307186127	1263	209
Dataset2008	P142	Session_1	m	r	14.2644955064101	HC	5	rotation	mor	1Oddball	7.79835599185867	15.3231389939282	0.87025172890733	-0.101045578718185	0.17641803918489	-0.240190669712178	1.62569311176237	1.33415021481415	244.95522852916	0.0191330646227513	0.999030635999652	4.281	0.215881809592247	0.174783110618591	-0.554121315479279	1264	209
Dataset2008	P142	Session_1	m	r	14.2644955064101	HC	5	rotation	mor	3Oddball	7.15198389814217	14.8324287475924	0.865390820584145	-0.118365615606308	0.167812331016384	-0.253684241599577	1.58315598983867	1.27946317924653	243.216536110199	0.0214888371163239	0.998672621355242	4.2638	0.211384445428848	0.154427483677864	-0.582620203495026	1266	209
Dataset2008	P142	Session_2	m	r	14.302826204508	HC	5	base	eve	1Oddball	4.5160610107542	14.4866113690084	0.731048991354467	-0.102185346186161	0.120937506367839	-0.193897668207141	1.66534590495388	1.41884346114731	196.722760759984	0.0177326705126294	0.998993654317207	4.29833333333333	0.261485695838928	0.0672410950064659	-0.511561632156372	1267	210
Dataset2008	P142	Session_2	m	r	14.302826204508	HC	5	base	eve	3Oddball	5.01355013550136	13.5829871484839	0.772529914529915	-0.149682447314262	0.133530022787099	-0.258308163036628	1.62505027237762	1.31541018804949	212.107321652065	0.0231889928855593	0.998304153181164	4.26133333333333	0.21823151409626	0.0444341376423836	-0.583896577358246	1269	210
Dataset2008	P142	Session_2	m	r	14.302826204508	HC	5	base	mor	1Oddball	7.3243229247579	14.2807569725175	0.841375796178344	-0.144727766513824	0.179299988346522	-0.284969985298595	1.63515336283415	1.29853232085918	259.003639101518	0.0220097918049968	0.998458296124745	4.25013333333333	0.14703930914402	0.142421647906303	-0.583020567893982	1270	210
Dataset2008	P142	Session_2	m	r	14.302826204508	HC	5	base	mor	3Oddball	6.8014805648724	14.2827936106698	0.81007743658211	-0.151902973651886	0.173544183299406	-0.295423772955691	1.63839426840431	1.29121706537957	238.990074050733	0.0245884128412659	0.998291594963417	4.23133333333333	0.156768441200256	0.11091960221529	-0.59208357334137	1272	210
Dataset2008	P143	Session_1	m	r	10.6176033731014	HC	5	base	eve	1Oddball	4.84948505958708	17.7020561466349	0.700572543916721	0.297984719276428	0.264297404783257	0.0598038148985125	1.90168923085552	1.90142268142226	379.532765621475	0.0362156381435177	0.996784992034205	4.72853333333333	0.68232262134552	0.347685635089874	-0.0422674678266048	1273	211
Dataset2008	P143	Session_1	m	r	10.6176033731014	HC	5	base	eve	3Oddball	4.59261937632852	17.1427864633652	0.696598382749326	0.27211982011795	0.236265336711815	0.0623088059839168	1.86359873194814	1.8670403723721	391.045408464344	0.0288674740931959	0.997757873891889	4.40593333333333	0.663857519626617	0.313513725996017	-0.0690931677818298	1275	211
Dataset2008	P143	Session_1	m	r	10.6176033731014	HC	5	base	mor	1Oddball	4.20423615359381	15.1762324687221	0.743991275899673	0.0533053204417229	0.133091314449457	-0.0565499505455639	1.93712792753967	1.8193881787471	275.318805488297	0.0315766635829042	0.998163598390166	4.13	0.485853999853134	0.159824699163437	-0.366188675165176	1276	211
Dataset2008	P143	Session_1	m	r	10.6176033731014	HC	5	base	mor	3Oddball	4.26969227611173	15.5317749638887	0.701775057383321	0.128893867135048	0.135006600726168	0.0166255811631137	1.83326007033642	1.79197682047016	296.497194134837	0.0208617470996078	0.998918686565484	5.15586666666667	0.527272582054138	0.210339486598969	-0.247328549623489	1278	211
Dataset2008	P143	Session_2	m	r	10.6367687221504	HC	5	rotation	eve	1Oddball	4.66181714448722	17.8106858994542	0.738475789473684	0.300420701503754	0.257018181998294	0.0674554311087998	1.83421670691537	1.84373308885668	406.505145400043	0.0211129358760913	0.998663347140151	4.31453333333333	0.707514941692352	0.336579114198685	-0.0550683550536633	1279	212
Dataset2008	P143	Session_2	m	r	10.6367687221504	HC	5	rotation	eve	3Oddball	4.67370650718001	17.9621550458777	0.768245210727969	0.263210356235504	0.242390355527512	0.0448681233329356	1.82699669366577	1.81415383286905	396.09342899586	0.0270153620076302	0.997547550475754	4.21853333333333	0.709686756134033	0.292653948068619	-0.119073800742626	1281	212
Dataset2008	P143	Session_2	m	r	10.6367687221504	HC	5	rotation	mor	1Oddball	4.5783516658696	16.8355640862253	0.79016862745098	0.130391672253609	0.155388975655218	-0.0032108946928166	1.80880776352566	1.74846043476246	308.446995790279	0.0235622319620365	0.998559127244721	4.355	0.560040533542633	0.240346550941467	-0.295802295207977	1282	212
Dataset2008	P143	Session_2	m	r	10.6367687221504	HC	5	rotation	mor	3Oddball	3.98059221385415	15.3904828861419	0.739380547686497	0.0971468910574913	0.152490257778522	-0.0335072587761532	1.66681955845146	1.58066097446038	310.523644093339	0.0329404592120767	0.997403110567878	4.2026	0.527517437934875	0.164552316069603	-0.298462837934494	1284	212
Dataset2008	P144	Session_1	m	r	16.7423013477347	HC	5	base	eve	1Oddball	5.2943989647509	15.6455913930535	0.755176470588235	-0.0620658658444881	0.13070747083569	-0.15722831343042	1.2762594407057	1.07871677499251	166.183905945419	0.0152172747638197	0.998851154529078	4.3776	0.214110746979713	0.12436581403017	-0.420991688966751	1294	213
Dataset2008	P144	Session_1	m	r	16.7423013477347	HC	5	base	eve	3Oddball	4.70482261640798	15.7662810780541	0.712971590909091	-0.00980589259415865	0.145341862906068	-0.128562716873545	1.30174887503155	1.13206664823869	192.638818526536	0.019424554308012	0.998130493676035	4.3426	0.258224576711655	0.162675783038139	-0.36596554517746	1296	213
Dataset2008	P144	Session_1	m	r	16.7423013477347	HC	5	base	mor	1Oddball	5.17664449371767	13.3535748044959	0.77488	-0.206263840198517	0.114610707532809	-0.281298421027765	1.26718636944423	0.945860195377908	167.39881850176	0.0180155978961107	0.997947171344669	4.2432	0.0987325385212898	0.000153104265336879	-0.603926420211792	1297	213
Dataset2008	P144	Session_1	m	r	16.7423013477347	HC	5	base	mor	3Oddball	6.5431095829161	13.5622362444755	0.817316808675445	-0.118930362164974	0.19522299637119	-0.285177066989714	1.48447454070251	1.15240604421192	270.306079578641	0.0458688544251134	0.994708114543041	6.50593333333333	0.174795091152191	0.110612362623215	-0.534137010574341	1299	213
Dataset2008	P144	Session_2	m	r	16.7614666967836	HC	5	rotation	eve	1Oddball	7.04681090526751	16.680680632483	0.807129326047359	0.0988520647981954	0.303161086200061	-0.173162718200832	1.66158008656695	1.43593154705157	333.810944374134	0.0288761748981783	0.997563826335227	4.4248	0.354563394151914	0.341081100132809	-0.296032530617133	1300	214
Dataset2008	P144	Session_2	m	r	16.7614666967836	HC	5	rotation	eve	3Oddball	7.82629265802611	17.8443944122768	0.855987748851455	0.0952481254935265	0.250358562548246	-0.12293621225047	1.45327096853824	1.28442898202327	292.190277051751	0.0290038348149525	0.99726753895807	3.18833333333333	0.325799733400345	0.374170571565628	-0.309248268604279	1302	214
Dataset2008	P144	Session_2	m	r	16.7614666967836	HC	5	rotation	mor	1Oddball	6.84314891929406	13.7501504577307	0.903229268292683	-0.137845465044374	0.204861287472421	-0.313075359528607	1.60852598590194	1.24464067254782	292.030596956076	0.0331115741787202	0.997494869311549	4.227	0.184807650670427	0.133563168448842	-0.610166696608389	1303	214
Dataset2008	P144	Session_2	m	r	16.7614666967836	HC	5	rotation	mor	3Oddball	8.4204413472706	13.9939381380759	0.902861344537815	-0.0856023505330086	0.202815900220077	-0.260175217885463	1.50605153304446	1.19830331383758	320.976608012428	0.0256129781027771	0.998063259340382	4.46306666666667	0.198573768138885	0.196619912981987	-0.544468224048615	1305	214
Dataset2008	P145	Session_1	m	r	16.8518176280143	HC	5	rotation	eve	1Oddball	5.62841530054645	14.4409085425416	0.726760655737705	-0.163804709911346	0.12345713287978	-0.24920707153307	1.5147401219241	1.21768559481544	181.490821556651	0.0140464887402434	0.999241799226927	4.07113333333333	0.0729627683758736	0.0284434929490089	-0.510252177715302	1306	215
Dataset2008	P145	Session_1	m	r	16.8518176280143	HC	5	rotation	eve	3Oddball	5.94689862982545	14.3548464534823	0.734397602397602	-0.151486322283745	0.170855239691375	-0.282358272500741	1.62636438630642	1.29263268241821	210.999873709831	0.0184550764587446	0.998899771316661	5.80673333333333	0.104507245123386	0.0814845636487007	-0.535871982574463	1308	215
Dataset2008	P145	Session_1	m	r	16.8518176280143	HC	5	rotation	mor	1Oddball	10.3057047400768	14.3762136866922	0.912796633941094	-0.154515132308006	0.243070237402269	-0.336973983095544	1.70894613542773	1.31799013712546	259.577862510171	0.0262183230745262	0.998504966596898	4.17873333333333	0.0567556507885456	0.243641287088394	-0.616561770439148	1309	215
Dataset2008	P145	Session_1	m	r	16.8518176280143	HC	5	rotation	mor	3Oddball	9.71579262534834	14.3595255137798	0.865223796033994	-0.173563718795776	0.260329473648743	-0.373100540800052	1.7146504671497	1.28738772329769	232.845925135321	0.0241223768228755	0.998732481681513	4.37233333333333	0.0380517914891243	0.230562314391136	-0.641538619995117	1311	215
Dataset2008	P145	Session_2	m	r	16.9668097223078	HC	5	base	eve	1Oddball	6.41773756447242	15.8366402536743	0.745876344086022	-0.0752915740013123	0.159506540627128	-0.193579557593243	1.59271326883086	1.34882324789673	199.963966041598	0.0200071480909159	0.998592226445849	4.62526666666667	0.171678557991982	0.150569066405296	-0.46526250243187	1312	216
Dataset2008	P145	Session_2	m	r	16.9668097223078	HC	5	base	eve	3Oddball	7.20828215476399	16.1067721955129	0.800270503597122	-0.0705143483472106	0.184297121586176	-0.209320268674289	1.61839643225037	1.3579544231039	207.331693133527	0.0215499981671337	0.998750113283632	4.471	0.177693331421063	0.197522994494787	-0.475082809302193	1314	216
Dataset2008	P145	Session_2	m	r	16.9668097223078	HC	5	base	mor	1Oddball	10.4657837335754	14.0007521794257	0.893812580231065	-0.170472124334986	0.221324159100432	-0.339978940672764	1.71946706275572	1.32517377290312	261.956358164033	0.0224867579014956	0.998955167655905	4.43	0.0622585319931889	0.225735094631206	-0.639503089272682	1315	216
Dataset2008	P145	Session_2	m	r	16.9668097223078	HC	5	base	mor	3Oddball	10.1118553892503	14.0062993239492	0.832173455978975	-0.156315673970548	0.231493238065935	-0.338961837665457	1.70472067397508	1.31191029454577	237.437574048801	0.0227828909697997	0.998852163180924	4.44526666666667	0.0841128610772986	0.220172321245805	-0.620849342370811	1317	216
Dataset2008	P146	Session_1	m	r	11.203515472597	HC	5	base	eve	1Oddball	9.16088362214735	23.3613997380025	0.95151081530782	0.371696550938403	0.374311188925134	0.0397798116798706	1.72470782515851	1.71000774299341	421.705529253868	0.0215017838204437	0.998995057642345	4.5202	0.551711373699328	0.697105261565502	-0.0494385765587528	1318	217
Dataset2008	P146	Session_1	m	r	11.203515472597	HC	5	base	eve	3Oddball	8.59630549560919	23.166212285295	0.946390651085142	0.360738702996774	0.349567669946227	0.0536155279530536	1.65362184159726	1.65500293246143	427.420643896554	0.0348148758186041	0.99762736105767	4.421	0.53904061147357	0.679122573816938	-0.0590933773493525	1320	217
Dataset2008	P146	Session_1	m	r	11.203515472597	HC	5	base	mor	1Oddball	7.76502470907061	18.0240610066273	0.96778431372549	0.0968722557551335	0.255783215199213	-0.115538828270422	1.71165728499925	1.54205080200757	383.188671335186	0.0630484769578191	0.993065294031127	4.29353333333333	0.412038076159858	0.361682526808909	-0.368150781714871	1321	217
Dataset2008	P146	Session_1	m	r	11.203515472597	HC	5	base	mor	3Oddball	6.76518883415434	17.0523321247153	0.876208866995074	0.101750953279557	0.254683856609067	-0.118042861539696	1.72023918242221	1.54785758206587	343.00833076211	0.0243512046894035	0.998734340309317	4.32133333333333	0.376420845367305	0.3546511457291	-0.318875988417622	1323	217
Dataset2008	P146	Session_2	m	r	11.2226808216459	HC	5	rotation	eve	1Oddball	8.83153867858288	24.7723041233601	0.992771589991929	0.420360267162323	0.413232833602875	0.0451973630323085	1.73148648821632	1.72198983369041	458.602022250723	0.0347985598451979	0.997701722613146	4.47026666666667	0.669402837753296	0.70307594537735	-0.0277882255613804	1324	218
Dataset2008	P146	Session_2	m	r	11.2226808216459	HC	5	rotation	eve	3Oddball	9.02620248339299	24.5028044165385	0.979028439661799	0.429740000935168	0.46627704335587	0.00183029340910599	1.78775981701904	1.73311853673273	477.233079551586	0.0346272667043219	0.997885456051637	4.44826666666667	0.680782652893381	0.712380957881213	-0.0123632200293743	1326	218
Dataset2008	P146	Session_2	m	r	11.2226808216459	HC	5	rotation	mor	1Oddball	8.42895996044037	18.5566858540192	1.05040429338104	0.152345284819603	0.349582744756003	-0.1628144489302	1.91235129313602	1.68912968774454	441.964231950382	0.03380592293877	0.997710532725374	4.42853333333333	0.534463047981262	0.364771127700806	-0.332886099815369	1327	218
Dataset2008	P146	Session_2	m	r	11.2226808216459	HC	5	rotation	mor	3Oddball	8.70526076997942	18.9608765350395	1.02739513951395	0.158185228705406	0.345153316690402	-0.152399097146216	1.8751827740929	1.66355059585186	429.020957993806	0.0332088162710806	0.998047179940714	4.43426666666667	0.515796899795532	0.403079599142075	-0.327563613653183	1329	218
Dataset2008	P147	Session_1	m	r	10.5874863960246	HC	5	base	eve	1Oddball	6.27692751428622	21.4776495905755	0.85579600886918	0.24178472161293	0.206966158769238	0.0892540499272491	1.6633612372703	1.7000732030773	289.428138638511	0.0367085947197992	0.996501815565841	4.44513333333333	0.550227105617523	0.473568201065063	-0.174722373485565	1336	219
Dataset2008	P147	Session_1	m	r	10.5874863960246	HC	5	base	eve	3Oddball	6.61769027328827	20.8387334558741	0.863710843373494	0.199107125401497	0.18026957120561	0.0721048382004698	1.50793296634971	1.53240537270653	269.686253855993	0.0281166200239648	0.99777709715605	4.43033333333333	0.485307037830353	0.43507307767868	-0.195766940712929	1338	219
Dataset2008	P147	Session_1	m	r	10.5874863960246	HC	5	base	mor	1Oddball	5.33159947984395	18.0490088338908	0.839433029908973	0.0487598143517971	0.163011974210938	-0.0693982384727329	1.64291225535604	1.52161787310593	243.230493300577	0.0137834087455383	0.999483411420551	4.42326666666667	0.415428876876831	0.256737381219864	-0.394635945558548	1339	219
Dataset2008	P147	Session_1	m	r	10.5874863960246	HC	5	base	mor	3Oddball	5.23745161884868	17.5900594918472	0.832267002518892	0.0746941119432449	0.162167323802205	-0.0501878929693157	1.60006004265853	1.49932961721036	248.768992154678	0.016488711253995	0.999265306313414	4.42726666666667	0.418523758649826	0.279324322938919	-0.355864316225052	1341	219
Dataset2008	P147	Session_2	m	r	10.5874863960246	HC	5	rotation	eve	1Oddball	7.42840569947701	21.9682833385614	0.9332750287687	0.227050706744194	0.211049981572342	0.0805308184355697	1.60952634315621	1.63921560858393	287.822951564363	0.0344030753173899	0.997003308338172	4.69626666666667	0.501870393753052	0.504180252552032	-0.197113946080208	1342	220
Dataset2008	P147	Session_2	m	r	10.5874863960246	HC	5	rotation	eve	3Oddball	8.3912929451875	21.3682120493114	0.98514064516129	0.169258579611778	0.218427047464522	0.0220713991999721	1.5300569353799	1.50379705307218	289.531885201141	0.0307349939830184	0.997510775368143	4.39493333333333	0.408711194992065	0.497241973876953	-0.269506961107254	1344	220
Dataset2008	P147	Session_2	m	r	10.5874863960246	HC	5	rotation	mor	1Oddball	6.39482363815886	18.0526454457315	0.899498708010336	0.0709653571248055	0.162781097934902	-0.0509349493484687	1.60778557126141	1.50606405622913	270.004498704683	0.0207767362537252	0.998828560791725	4.29753333333333	0.447908759117126	0.286256641149521	-0.388376832008362	1345	220
Dataset2008	P147	Session_2	m	r	10.5874863960246	HC	5	rotation	mor	3Oddball	5.10947436207035	17.3466501567558	0.803108910891089	0.0452264249324799	0.138989308446365	-0.0552615976748268	1.60333202187294	1.4974245367755	227.0987611115	0.0217835248773278	0.998551071625735	4.76233333333333	0.409898906946182	0.225904211401939	-0.381643891334534	1347	220
Dataset2008	P148	Session_1	m	r	16.5232687871756	HC	5	rotation	eve	1Oddball	9.90046349061619	19.1190662032234	0.90118266779949	0.200584560632706	0.385309704740485	-0.141441267843431	1.56024357707507	1.3695174951829	405.699030017441	0.0278861832643487	0.998258638304296	4.35746666666667	0.284473210573196	0.558216691017151	-0.194405347108841	1360	221
Dataset2008	P148	Session_1	m	r	16.5232687871756	HC	5	rotation	eve	3Oddball	10.5846692012955	19.2473437566652	0.967117593436645	0.193936407566071	0.399605918329536	-0.161650503027073	1.55482097533804	1.34405694684959	410.397969920158	0.0300475558199554	0.997844357658756	4.30853333333333	0.329218327999115	0.606104373931885	-0.27273029088974	1362	221
Dataset2008	P148	Session_1	m	r	16.5232687871756	HC	5	rotation	mor	1Oddball	14.8070324759954	17.3494134827676	1.14268702290076	0.111950486898422	0.411380048163909	-0.244659422307578	1.70164778025187	1.40323688243213	404.73549224399	0.0333674281470715	0.997734280090711	4.31493333333333	0.250964909791946	0.65944766998291	-0.435292840003967	1363	221
Dataset2008	P148	Session_1	m	r	16.5232687871756	HC	5	rotation	mor	3Oddball	12.9368916909322	16.9258444279367	1.02778532311062	0.0670580789446831	0.37836990311783	-0.260689430543706	1.65236424859975	1.33948010568575	363.134268288907	0.0337528885388021	0.997530585484564	4.3068	0.192675769329071	0.58301568031311	-0.432694762945175	1365	221
Dataset2008	P148	Session_2	m	r	16.5424341362246	HC	5	base	eve	1Oddball	9.22956419573114	18.3088660501792	0.900149866190901	0.160967975854874	0.338570882184228	-0.137988073800266	1.61350320162399	1.42454795421859	379.417338467092	0.0265173164593148	0.998310241588226	4.43253333333333	0.314898133277893	0.488323450088501	-0.26550617814064	1366	222
Dataset2008	P148	Session_2	m	r	16.5424341362246	HC	5	base	eve	3Oddball	10.4809286898839	18.9871931494723	0.944175124378109	0.183636799454689	0.364819735880898	-0.138822763881406	1.49923308598126	1.31305270118477	365.370338996103	0.0276233602274678	0.998098172711439	4.32846666666667	0.275614619255066	0.591332316398621	-0.250096082687378	1368	222
Dataset2008	P148	Session_2	m	r	16.5424341362246	HC	5	base	mor	1Oddball	13.5803552280127	16.5056718162764	1.0931654676259	0.0302166752517223	0.343059227214929	-0.260668554319503	1.59634930729324	1.28525543482292	351.855568248479	0.0305479699092232	0.997872203779938	4.31853333333333	0.170059651136398	0.566254854202271	-0.489352524280548	1369	222
Dataset2008	P148	Session_2	m	r	16.5424341362246	HC	5	base	mor	3Oddball	13.3099654349837	17.5882403527258	1.0646994011976	0.0822877809405327	0.363062381378128	-0.227134824236618	1.57933224534777	1.3023096361673	346.635890077669	0.0244085927444972	0.998838479606756	4.27453333333333	0.199822172522545	0.641302406787872	-0.446172118186951	1371	222
Dataset2008	P149	Session_1	m	r	19.307720213283	HC	5	rotation	eve	3Oddball	10.2203317838918	12.0101070608611	0.689818984547461	-0.13153187930584	0.373655927091524	-0.453821308569248	1.5804896683182	1.07674401424705	367.529168234851	0.0394882871326145	0.996165179803888	4.2512	-0.11087791621685	-0.289253652095795	-0.0243308041244745	1373	223
Dataset2008	P149	Session_1	m	r	19.307720213283	HC	5	rotation	mor	1Oddball	10.1620338829086	9.13385951734245	0.706307262569832	-0.347623854875565	0.346688252687714	-0.641240037904943	1.5567749353495	0.866359650494801	372.183870825299	0.0278523685501515	0.998289669778907	4.52926666666667	-0.307774931192398	-0.4322230219841	-0.316628485918045	1374	223
Dataset2008	P149	Session_1	m	r	19.307720213283	HC	5	rotation	mor	3Oddball	9.92755999746831	9.23105109042552	0.714929936305732	-0.351207941770554	0.385698515994583	-0.681398013900215	1.55211971279128	0.821693500633904	381.303881750789	0.0305281363140526	0.997475782845891	4.41553333333333	-0.325284481048584	-0.454172611236572	-0.307858139276505	1376	223
Dataset2008	P149	Session_2	m	r	19.3843816094786	HC	5	base	eve	1Oddball	10.1112840915643	11.8464519645165	0.692587234042553	-0.118697188794613	0.387997023732302	-0.454500359976025	1.5899085672609	1.08518633856944	373.726750861079	0.0489620885467217	0.994935922951443	4.355	-0.081462137401104	-0.280272901058197	-0.0201209709048271	1377	224
Dataset2008	P149	Session_2	m	r	19.3843816094786	HC	5	base	eve	3Oddball	10.112476748431	11.0747558221641	0.715435495367071	-0.182093754410744	0.41862403396468	-0.546424703282408	1.55609543277007	0.960516946595669	394.000628042079	0.0501570017254606	0.994958810381384	4.246	-0.16817969083786	-0.326945096254349	-0.0898181945085526	1379	224
Dataset2008	P149	Session_2	m	r	19.3843816094786	HC	5	base	mor	1Oddball	10.3500256263378	9.19842458702181	0.718415327564895	-0.311353534460068	0.406520578581646	-0.662871964260477	1.62222017480934	0.908105686089015	409.184866021769	0.0408779180234197	0.99629687637974	4.7346	-0.28327950835228	-0.367459774017334	-0.303167372941971	1380	224
Dataset2008	P149	Session_2	m	r	19.3843816094786	HC	5	base	mor	3Oddball	10.2893890675241	9.26555686203179	0.717852090032154	-0.295384436845779	0.452992504489046	-0.690808915273447	1.66663944236074	0.923184891360961	422.032847377654	0.0415402879324223	0.996764003284913	4.40826666666667	-0.259158074855804	-0.372741401195526	-0.27623662352562	1382	224
Dataset2008	P150	Session_1	m	r	8.69285474718851	HC	5	base	eve	1Oddball	5.12091125425925	21.1255727415546	0.658723852520692	0.466331899166107	0.223458409049004	0.277594844524936	1.87081928311227	2.08931888004782	339.098571472839	0.0311161422068045	0.99752927671194	4.3028	0.76295530796051	0.496354669332504	0.226219296455383	1383	225
Dataset2008	P150	Session_1	m	r	8.69285474718851	HC	5	base	eve	3Oddball	5.82160352605114	22.3889138716486	0.697872813990461	0.466937154531479	0.203735862738216	0.302440064912057	1.71382400918136	1.96212797711097	338.485857931588	0.0270331465347406	0.9977873023788	4.3228	0.734269201755524	0.557649731636047	0.211932584643364	1385	225
Dataset2008	P150	Session_1	m	r	8.69285474718851	HC	5	base	mor	1Oddball	5.16190075693859	17.9486658643045	0.744106896551724	0.25836381316185	0.204831207880424	0.092146090483081	1.93693978702428	1.96790202222365	335.396882139915	0.0165309126547312	0.999232605093214	4.28926666666667	0.59724760055542	0.359284818172455	-0.0547401458024979	1386	225
Dataset2008	P150	Session_1	m	r	8.69285474718851	HC	5	base	mor	3Oddball	5.29470858516821	18.3102488520969	0.722914247130317	0.304231435060501	0.236973716780435	0.101031947673399	1.95672604432102	1.99594913044507	361.432718925123	0.0255462821987001	0.99875495087037	4.937	0.617025256156921	0.405895859003067	0.000884474546182901	1388	225
Dataset2008	P150	Session_2	m	r	8.76951614338419	HC	5	rotation	eve	1Oddball	7.25568486649331	21.9235300942563	0.718246192893401	0.533076557086863	0.328528807619735	0.241588945993499	1.86074098097995	2.0435530317579	429.454435086122	0.0412514623811522	0.996736218994672	4.393	0.727160569196458	0.594769780818021	0.351154279446295	1389	226
Dataset2008	P150	Session_2	m	r	8.76951614338419	HC	5	rotation	eve	3Oddball	6.9185822385661	20.8301972366158	0.704645711241343	0.467462837696075	0.323726138655617	0.18675183170949	1.80221791265612	1.93204146982845	414.333867976543	0.036421313623373	0.99744038974993	5.32026666666667	0.660784065723419	0.512008547782898	0.297546595335007	1391	226
Dataset2008	P150	Session_2	m	r	8.76951614338419	HC	5	rotation	mor	1Oddball	4.72243834782313	17.4354032011489	0.72128987517337	0.21339313685894	0.177211154991771	0.0683136184169633	1.94204187520903	1.94901047410412	282.583653020637	0.0203838316748896	0.999028967030431	6.13446666666667	0.601278722286224	0.317816972732544	-0.144598692655563	1392	226
Dataset2008	P150	Session_2	m	r	8.76951614338419	HC	5	rotation	mor	3Oddball	4.64624629523886	17.3132878568108	0.694163879598662	0.238179266452789	0.182971002434555	0.0880061688323634	1.93229552067659	1.95926453683419	308.159992873369	0.0203923696955602	0.99896955446607	4.4902	0.602327048778534	0.29865038394928	-0.0777381956577301	1394	226
Dataset2008	P151	Session_1	m	r	23.4364839798216	HC	5	base	eve	1Oddball	8.23587231773956	11.1454648265662	0.716258196721312	-0.258723497390747	0.255919718351124	-0.468759137420054	1.56039915055642	1.04235028484845	276.65263091243	0.0113831471984746	0.999612342191792	4.21146666666667	-0.12068272382021	-0.145536229014397	-0.477998197078705	1395	227
Dataset2008	P151	Session_1	m	r	23.4364839798216	HC	5	base	eve	3Oddball	8.26422083316308	10.4889746661506	0.734378559463987	-0.279671666049135	0.325864374623137	-0.564852285931217	1.53651282477922	0.923125329368267	340.143063292318	0.0212014624262718	0.998743364535791	4.29646666666667	-0.147650192880426	-0.120988374113986	-0.530786032648933	1397	227
Dataset2008	P151	Session_1	m	r	23.4364839798216	HC	5	base	mor	1Oddball	11.1485985176854	10.1120765225477	0.854063400576369	-0.351261228322983	0.341266495057284	-0.643780802566837	1.53287882857913	0.840677606831713	344.289719481405	0.017072223351758	0.999294488051042	4.30393333333333	-0.262288957834244	-0.0130881639197469	-0.718917012214661	1398	227
Dataset2008	P151	Session_1	m	r	23.4364839798216	HC	5	base	mor	3Oddball	10.5521005409257	10.1086361300804	0.812760956175299	-0.361994535290331	0.330023525118733	-0.642886777286121	1.56579661966005	0.873449619385693	313.855597778427	0.0195925201936722	0.998993410413217	4.33326666666667	-0.271003623744666	-0.0471619188162647	-0.707808848295406	1400	227
Dataset2008	P151	Session_2	m	r	22.623325598746	HC	5	rotation	eve	1Oddball	7.39854550444237	10.8348817516337	0.689059071729958	-0.300939738750458	0.237974473094257	-0.491788404539577	1.56923326639699	1.02787608242461	253.779331779332	0.0132118990018465	0.999440398967656	4.29	-0.12351493537426	-0.218632251024246	-0.534009635448456	1401	228
Dataset2008	P151	Session_2	m	r	22.623325598746	HC	5	rotation	eve	3Oddball	8.48767659274224	10.6627887843798	0.749956607495069	-0.272791773080826	0.257343624070282	-0.487058490624253	1.55333674910835	1.0172116166086	299.845435619204	0.0100094901280622	0.999722114454647	4.22693333333333	-0.14120189845562	-0.116716630756855	-0.523549318313599	1403	228
Dataset2008	P151	Session_2	m	r	22.623325598746	HC	5	rotation	mor	1Oddball	12.0512953010886	10.5138185125892	0.884279661016949	-0.320521771907806	0.343725452639588	-0.619067717365371	1.60431328788368	0.934568686965612	337.113318794928	0.0166108855755347	0.999423572277394	4.127	-0.234271422028542	0.0606694333255291	-0.710052251815796	1404	228
Dataset2008	P151	Session_2	m	r	22.623325598746	HC	5	rotation	mor	3Oddball	10.1531317297642	10.0803393510669	0.800617773943054	-0.315863519906998	0.317156012963014	-0.596357675261235	1.49449189684217	0.850926364861983	327.996776291604	0.0148802747098372	0.999468430978865	4.71506666666667	-0.222407832741737	-0.0666832700371742	-0.609118580818176	1406	228
Dataset2008	P152	Session_1	m	r	22.9053300204659	HC	5	rotation	eve	1Oddball	4.81985801453106	12.5763004980443	0.555664621676892	-0.115440621972084	0.126498631802227	-0.216767924204365	1.35108855789327	1.09164258692906	201.050684424713	0.0362135852246223	0.993837887779007	4.505	0.09257622808218	-0.197921499609947	-0.214311480522156	1407	229
Dataset2008	P152	Session_1	m	r	22.9053300204659	HC	5	rotation	eve	3Oddball	5.69659834865144	13.8739256078943	0.639594936708861	-0.0539631846317923	0.277787183853002	-0.304307195012555	1.28014239239207	0.935398190817226	254.997748412242	0.0527348949842914	0.988268903115873	4.29326666666667	0.0796077007518668	-0.0487950399931688	-0.185512835192021	1409	229
Dataset2008	P152	Session_1	m	r	22.9053300204659	HC	5	rotation	mor	1Oddball	6.69347328148202	14.0272200559214	0.713575851393189	-0.0443067587912083	0.358908599278966	-0.347001977845611	1.29260312751871	0.904770534687959	364.092316441299	0.0657051843155056	0.985328179448584	4.22026666666667	0.00961463525891304	0.139779523015022	-0.219967946410179	1410	229
Dataset2008	P152	Session_1	m	r	22.9053300204659	HC	5	rotation	mor	3Oddball	6.85291413057756	13.7728220583442	0.721389587073609	-0.0638556155643102	0.341223774337928	-0.356595427456524	1.28151710589917	0.884441247571121	315.103750058815	0.0648893817609282	0.984392427382438	4.2506	0.00664623972655007	0.103315644400152	-0.239244521556615	1412	229
Dataset2008	P152	Session_2	m	r	22.9217574625078	HC	5	base	eve	1Oddball	4.74302622884886	12.2631507451714	0.570369846878681	-0.153782069683075	0.120512421960655	-0.2415760448736	1.40598958849279	1.12000128873702	177.568681520161	0.0300422175617051	0.994688489316905	4.54513333333333	0.051415178924799	-0.172351583838463	-0.317328900098801	1413	230
Dataset2008	P152	Session_2	m	r	22.9217574625078	HC	5	base	eve	3Oddball	4.74058363772043	13.6322533641949	0.597690821256039	-0.0940657815433196	0.204924490376817	-0.275971192315131	1.38390910315657	1.06422313206485	184.808651749171	0.0319572079122516	0.994292308721898	4.46306666666667	0.118103603803256	-0.132314380270027	-0.24630646608561	1415	230
Dataset2008	P152	Session_2	m	r	22.9217574625078	HC	5	base	mor	1Oddball	7.31404238553101	13.4319879267583	0.778273998136067	-0.126114710656833	0.325926645053192	-0.404824947914976	1.36007766998891	0.912290728163402	314.505656739127	0.0371385560787641	0.995259025079578	4.4254	-0.0596634188550591	0.148375464818002	-0.371756143296771	1416	230
Dataset2008	P152	Session_2	m	r	22.9217574625078	HC	5	base	mor	3Oddball	5.96807521904297	11.4044703792187	0.665185349611543	-0.234945687743667	0.21736759471006	-0.420940981655373	1.37932015876872	0.914809353441304	227.872492509847	0.0244188285732231	0.996817812555938	4.38353333333333	-0.0415206570493131	-0.159606025460249	-0.449509662533983	1418	230
Dataset2009	P163	Session_1	f		5.04322470687283	HC	5	base	eve	Oddball	11.8074724346501	31.8369410209519	1.24347309833024	0.478529334068298	0.192467280093853	0.361769073014245	1.41061977396327	1.7278303342717	272.376741388559	0.063208746973339	0.990698817471293	4.10113333333333	0.831431865692139	0.805858373641968	-0.0461580157279968	1419	237
Dataset2009	P163	Session_1	f		5.04322470687283	HC	5	base	mor	Oddball	12.2219982530404	29.1811449184438	1.38169917355372	0.404420465230942	0.218935331723534	0.24909921969054	1.58782072293313	1.78676402452068	326.030047270628	0.0568040601944998	0.994305352133683	4.27326666666667	0.859886109828949	0.673688292503357	-0.170876875519753	1420	237
Dataset2009	P157	Session_1	f		7.84410357502207	HC	5	base	eve	Oddball	3.56892647082784	15.1092065857245	0.620004008016032	0.130555033683777	0.14645751480666	0.0118505669655685	1.65108323389896	1.61077955305519	240.767949695715	0.0178762220188566	0.999117383576719	4.28326666666667	0.515550553798676	0.113080762326717	-0.172040000557899	1421	231
Dataset2009	P157	Session_1	f		7.84410357502207	HC	5	base	mor	Oddball	2.80520853989028	14.5441672607011	0.633821138211382	0.0433252118527889	0.0731287011555521	-0.00396798297622066	1.6156431788101	1.56064042484893	163.383351496353	0.0167314524095987	0.999128143354476	3.97633333333333	0.481386452913284	0.0383517406880856	-0.309123486280441	1422	231
Dataset2009	P158	Session_1	m		6.48883960656276	HC	5	base	eve	Oddball	5.86095353279388	22.0172606786524	0.834942148760331	0.284697979688644	0.151282469753073	0.188495721459258	1.71086352308481	1.84531666309273	286.569414053003	0.0289020637294624	0.998234321845663	4.113	0.656446635723114	0.511472404003143	-0.172171130776405	1423	232
Dataset2009	P158	Session_1	m		6.48883960656276	HC	5	base	mor	Oddball	4.84587167771414	20.2992964669226	0.840749340369393	0.198330044746399	0.145359367789359	0.0944722948867118	1.82314804834162	1.86003092971234	281.179626557481	0.030354927024259	0.998269418979735	3.77746666666667	0.638029038906097	0.387299507856369	-0.286872535943985	1424	232
[truncated: 85 more rows]
