# Supplementary material for: The Interaction between Sleep and Development on Wake EEG Oscillations
Source: eNeuro. 2026 Apr 21;13(4):ENEURO.0384-25.2026. doi: 10.1523/ENEURO.0384-25.2026 (PMC13132015; doi:10.1523/ENEURO.0384-25.2026)
Supplement: Data 4 — Text file with the full statistical models using Extended Data 3. Download Data 4, TXT file. [file eneuro-13-ENEURO.0384-25.2026-s009.txt]

Sex_1: females; Sex_2: males
Group_1: Controls; Group_2: ADHD
Time_1: evening; Time_2: morning
Task_1: oddball; Task_2: go/nogo; Task_3: alertness; Task_4: fixation
   
____________________ Amplitude ____________________

Linear mixed-effects model fit by ML

Model information:
    Number of observations            1243
    Fixed effects coefficients           9
    Random effects coefficients        440
    Covariance parameters                3

Formula:
    Amplitude ~ 1 + Sex + Group + Task + Age*Time + (1 | Participant) + (1 | Participant:SessionUnique)

Model fit statistics:
    AIC       BIC       LogLikelihood    Deviance
    4696.2    4757.7    -2336.1          4672.2  

Fixed effects coefficients (95% CIs):
    Name                   Estimate    SE          tStat       DF      pValue         Lower       Upper   
    {'(Intercept)'}          30.902      1.1335      27.262    1234    1.7546e-128      28.678      33.126
    {'Sex_2'      }         -1.4756     0.61989     -2.3804    1234       0.017446     -2.6917    -0.25941
    {'Age'        }        -0.78286    0.069115     -11.327    1234     2.2971e-28    -0.91845    -0.64726
    {'Group_2'    }        -0.57447     0.64419    -0.89177    1234        0.37269     -1.8383     0.68935
    {'Time_2'     }         -3.9774     0.25017     -15.899    1234     6.4035e-52     -4.4682     -3.4866
    {'Task_2'     }         -1.1223      0.6167     -1.8199    1234       0.069022     -2.3322    0.087587
    {'Task_3'     }         -1.8851     0.61644      -3.058    1234       0.002276     -3.0945     -0.6757
    {'Task_4'     }         -2.6782     0.61575     -4.3494    1234     1.4773e-05     -3.8862     -1.4701
    {'Age:Time_2' }         0.14309    0.018488        7.74    1234      2.059e-14     0.10682     0.17936

Random effects covariance parameters (95% CIs):
Group: Participant (163 Levels)
    Name1                  Name2                  Type           Estimate    Lower     Upper 
    {'(Intercept)'}        {'(Intercept)'}        {'std'}        3.6558      3.2664    4.0915

Group: Participant:SessionUnique (277 Levels)
    Name1                  Name2                  Type           Estimate    Lower      Upper  
    {'(Intercept)'}        {'(Intercept)'}        {'std'}        0.3912      0.26835    0.57028

Group: Error
    Name               Estimate    Lower     Upper 
    {'Res Std'}        1.1893      1.1378    1.2431

Age: beta = -0.783, t = -11.33, p < .001, df = 1234
Group_2: beta = -0.574, t = -0.89, p = .373, df = 1234
Time_2: beta = -3.977, t = -15.90, p < .001, df = 1234
Sex_2: beta = -1.476, t = -2.38, p = .017, df = 1234
Age:Time_2: beta = 0.143, t = 7.74, p < .001, df = 1234
   
   
____________________ Density ____________________

Linear mixed-effects model fit by ML

Model information:
    Number of observations            1243
    Fixed effects coefficients           9
    Random effects coefficients        440
    Covariance parameters                3

Formula:
    Density ~ 1 + Sex + Group + Task + Age*Time + (1 | Participant) + (1 | Participant:SessionUnique)

Model fit statistics:
    AIC      BIC      LogLikelihood    Deviance
    13081    13142    -6528.4          13057   

Fixed effects coefficients (95% CIs):
    Name                   Estimate    SE         tStat         DF      pValue        Lower      Upper   
    {'(Intercept)'}          370.16     27.555        13.434    1234    1.6877e-38      316.1      424.22
    {'Sex_2'      }         -16.446     14.936       -1.1011    1234       0.27107    -45.748      12.857
    {'Age'        }         -3.5404     1.6806       -2.1066    1234      0.035356    -6.8375    -0.24317
    {'Group_2'    }        -0.15425     15.543    -0.0099239    1234       0.99208    -30.648      30.339
    {'Time_2'     }         -77.506     7.4599        -10.39    1234    2.6843e-24    -92.141      -62.87
    {'Task_2'     }         -15.431     14.911       -1.0349    1234       0.30093    -44.685      13.823
    {'Task_3'     }         -9.5566     14.902      -0.64132    1234       0.52144    -38.792      19.679
    {'Task_4'     }         -27.882     14.876       -1.8742    1234      0.061134    -57.068       1.304
    {'Age:Time_2' }          4.8781    0.55129        8.8487    1234    3.0075e-18     3.7966      5.9597

Random effects covariance parameters (95% CIs):
Group: Participant (163 Levels)
    Name1                  Name2                  Type           Estimate    Lower     Upper 
    {'(Intercept)'}        {'(Intercept)'}        {'std'}        87.207      77.727    97.843

Group: Participant:SessionUnique (277 Levels)
    Name1                  Name2                  Type           Estimate    Lower     Upper 
    {'(Intercept)'}        {'(Intercept)'}        {'std'}        13.761      9.9761    18.981

Group: Error
    Name               Estimate    Lower     Upper 
    {'Res Std'}        35.463      33.921    37.075

Age: beta = -3.540, t = -2.11, p = .035, df = 1234
Group_2: beta = -0.154, t = -0.01, p = .992, df = 1234
Time_2: beta = -77.506, t = -10.39, p < .001, df = 1234
Sex_2: beta = -16.446, t = -1.10, p = .271, df = 1234
Age:Time_2: beta = 4.878, t = 8.85, p < .001, df = 1234
   
   
____________________ Exponent ____________________

Linear mixed-effects model fit by ML

Model information:
    Number of observations            1243
    Fixed effects coefficients           9
    Random effects coefficients        440
    Covariance parameters                3

Formula:
    Exponent ~ 1 + Sex + Group + Task + Age*Time + (1 | Participant) + (1 | Participant:SessionUnique)

Model fit statistics:
    AIC      BIC        LogLikelihood    Deviance
    -2024    -1962.5    1024             -2048   

Fixed effects coefficients (95% CIs):
    Name                   Estimate      SE           tStat       DF      pValue         Lower         Upper     
    {'(Intercept)'}            1.9651     0.047465      41.401    1234    1.3003e-235         1.872        2.0582
    {'Sex_2'      }          0.041184     0.025192      1.6348    1234        0.10235    -0.0082399      0.090608
    {'Age'        }         -0.026753    0.0028985     -9.2299    1234     1.1419e-19     -0.032439     -0.021066
    {'Group_2'    }          0.028177     0.026294      1.0716    1234        0.28411     -0.023409      0.079763
    {'Time_2'     }          0.099251     0.018023       5.507    1234     4.4377e-08      0.063893       0.13461
    {'Task_2'     }          0.043635     0.025399       1.718    1234       0.086053    -0.0061953      0.093464
    {'Task_3'     }          0.058025     0.025367      2.2874    1234       0.022338     0.0082583       0.10779
    {'Task_4'     }        -0.0082905     0.025279    -0.32796    1234          0.743     -0.057886      0.041305
    {'Age:Time_2' }        -0.0025465    0.0013321     -1.9117    1234       0.056151      -0.00516    6.6904e-05

Random effects covariance parameters (95% CIs):
Group: Participant (163 Levels)
    Name1                  Name2                  Type           Estimate    Lower      Upper  
    {'(Intercept)'}        {'(Intercept)'}        {'std'}        0.14379     0.12736    0.16233

Group: Participant:SessionUnique (277 Levels)
    Name1                  Name2                  Type           Estimate    Lower       Upper   
    {'(Intercept)'}        {'(Intercept)'}        {'std'}        0.02946     0.020426    0.042488

Group: Error
    Name               Estimate    Lower       Upper   
    {'Res Std'}        0.085769    0.082045    0.089662

Age: beta = -0.027, t = -9.23, p < .001, df = 1234
Group_2: beta = 0.028, t = 1.07, p = .284, df = 1234
Time_2: beta = 0.099, t = 5.51, p < .001, df = 1234
Sex_2: beta = 0.041, t = 1.63, p = .102, df = 1234
Age:Time_2: beta = -0.003, t = -1.91, p = .056, df = 1234
   
   
____________________ Offset ____________________

Linear mixed-effects model fit by ML

Model information:
    Number of observations            1243
    Fixed effects coefficients           9
    Random effects coefficients        440
    Covariance parameters                3

Formula:
    Offset ~ 1 + Sex + Group + Task + Age*Time + (1 | Participant) + (1 | Participant:SessionUnique)

Model fit statistics:
    AIC        BIC        LogLikelihood    Deviance
    -1932.6    -1871.1    978.32           -1956.6 

Fixed effects coefficients (95% CIs):
    Name                   Estimate      SE           tStat        DF      pValue         Lower         Upper     
    {'(Intercept)'}            2.4455     0.066706       36.661    1234    1.1761e-199        2.3147        2.5764
    {'Sex_2'      }        -0.0025446     0.036175    -0.070342    1234        0.94393     -0.073516      0.068427
    {'Age'        }         -0.067492    0.0040676      -16.593    1234     5.7278e-56     -0.075472     -0.059512
    {'Group_2'    }          0.020882     0.037648      0.55465    1234        0.57924      -0.05298      0.094743
    {'Time_2'     }          0.029053     0.017654       1.6457    1234        0.10008    -0.0055817      0.063688
    {'Task_2'     }          0.043434     0.036104        1.203    1234        0.22921     -0.027399       0.11427
    {'Task_3'     }           0.02798     0.036083      0.77545    1234        0.43822      -0.04281      0.098771
    {'Task_4'     }         -0.062192     0.036025      -1.7263    1234       0.084537      -0.13287     0.0084857
    {'Age:Time_2' }        -0.0040617    0.0013046      -3.1135    1234      0.0018914    -0.0066211    -0.0015023

Random effects covariance parameters (95% CIs):
Group: Participant (163 Levels)
    Name1                  Name2                  Type           Estimate    Lower      Upper  
    {'(Intercept)'}        {'(Intercept)'}        {'std'}        0.21106     0.18808    0.23685

Group: Participant:SessionUnique (277 Levels)
    Name1                  Name2                  Type           Estimate    Lower       Upper   
    {'(Intercept)'}        {'(Intercept)'}        {'std'}        0.036413    0.027055    0.049008

Group: Error
    Name               Estimate    Lower       Upper   
    {'Res Std'}        0.0839      0.080236    0.087731

Age: beta = -0.067, t = -16.59, p < .001, df = 1234
Group_2: beta = 0.021, t = 0.55, p = .579, df = 1234
Time_2: beta = 0.029, t = 1.65, p = .100, df = 1234
Sex_2: beta = -0.003, t = -0.07, p = .944, df = 1234
Age:Time_2: beta = -0.004, t = -3.11, p = .002, df = 1234
   
   
____________________ Power ____________________

Linear mixed-effects model fit by ML

Model information:
    Number of observations            1243
    Fixed effects coefficients           9
    Random effects coefficients        440
    Covariance parameters                3

Formula:
    Power ~ 1 + Sex + Group + Task + Age*Time + (1 | Participant) + (1 | Participant:SessionUnique)

Model fit statistics:
    AIC        BIC        LogLikelihood    Deviance
    -1071.4    -1009.9    547.71           -1095.4 

Fixed effects coefficients (95% CIs):
    Name                   Estimate     SE           tStat       DF      pValue        Lower        Upper     
    {'(Intercept)'}           1.7145      0.12928      13.262    1234    1.2612e-37       1.4609        1.9682
    {'Sex_2'      }         -0.14528     0.071022     -2.0456    1234      0.041009     -0.28462    -0.0059442
    {'Age'        }        -0.088553    0.0078782      -11.24    1234    5.6137e-28     -0.10401     -0.073097
    {'Group_2'    }        -0.010754     0.073771    -0.14577    1234       0.88412     -0.15548       0.13398
    {'Time_2'     }         -0.43178     0.023793     -18.147    1234     2.019e-65     -0.47845       -0.3851
    {'Task_2'     }        -0.054282     0.070528    -0.76965    1234       0.44166     -0.19265      0.084086
    {'Task_3'     }         -0.10238     0.070508     -1.4521    1234       0.14674     -0.24071      0.035947
    {'Task_4'     }         -0.20409     0.070454     -2.8967    1234     0.0038374     -0.34231     -0.065862
    {'Age:Time_2' }         0.011826    0.0017581      6.7268    1234     2.647e-11    0.0083771      0.015276

Random effects covariance parameters (95% CIs):
Group: Participant (163 Levels)
    Name1                  Name2                  Type           Estimate    Lower      Upper  
    {'(Intercept)'}        {'(Intercept)'}        {'std'}        0.42007     0.37568    0.46971

Group: Participant:SessionUnique (277 Levels)
    Name1                  Name2                  Type           Estimate    Lower       Upper   
    {'(Intercept)'}        {'(Intercept)'}        {'std'}        0.047932    0.035522    0.064678

Group: Error
    Name               Estimate    Lower     Upper  
    {'Res Std'}        0.11303     0.1081    0.11818

Age: beta = -0.089, t = -11.24, p < .001, df = 1234
Group_2: beta = -0.011, t = -0.15, p = .884, df = 1234
Time_2: beta = -0.432, t = -18.15, p < .001, df = 1234
Sex_2: beta = -0.145, t = -2.05, p = .041, df = 1234
Age:Time_2: beta = 0.012, t = 6.73, p < .001, df = 1234
   
   
____________________ Periodic power ____________________

Linear mixed-effects model fit by ML

Model information:
    Number of observations            1243
    Fixed effects coefficients           9
    Random effects coefficients        440
    Covariance parameters                3

Formula:
    PeriodicPower ~ 1 + Sex + Group + Task + Age*Time + (1 | Participant) + (1 | Participant:SessionUnique)

Model fit statistics:
    AIC        BIC        LogLikelihood    Deviance
    -3638.8    -3577.3    1831.4           -3662.8 

Fixed effects coefficients (95% CIs):
    Name                   Estimate     SE            tStat       DF      pValue        Lower          Upper     
    {'(Intercept)'}          0.24696      0.032954      7.4942    1234    1.2676e-13        0.18231       0.31161
    {'Sex_2'      }        -0.021643      0.017867     -1.2113    1234         0.226      -0.056695       0.01341
    {'Age'        }        0.0031394     0.0020104      1.5615    1234       0.11865    -0.00080486     0.0070837
    {'Group_2'    }        0.0015412      0.018589     0.08291    1234       0.93394      -0.034928       0.03801
    {'Time_2'     }         -0.13203     0.0090105     -14.652    1234    6.1357e-45        -0.1497      -0.11435
    {'Task_2'     }        -0.022135      0.017837      -1.241    1234       0.21485      -0.057129      0.012859
    {'Task_3'     }        -0.017792      0.017825    -0.99812    1234       0.31841      -0.052764       0.01718
    {'Task_4'     }        -0.038197      0.017794     -2.1465    1234      0.032024      -0.073107    -0.0032858
    {'Age:Time_2' }        0.0074798    0.00066591      11.232    1234    6.0887e-28      0.0061733     0.0087862

Random effects covariance parameters (95% CIs):
Group: Participant (163 Levels)
    Name1                  Name2                  Type           Estimate    Lower       Upper  
    {'(Intercept)'}        {'(Intercept)'}        {'std'}        0.10451     0.093196    0.11719

Group: Participant:SessionUnique (277 Levels)
    Name1                  Name2                  Type           Estimate    Lower        Upper   
    {'(Intercept)'}        {'(Intercept)'}        {'std'}        0.014058    0.0093955    0.021036

Group: Error
    Name               Estimate    Lower       Upper 
    {'Res Std'}        0.042849    0.040982    0.0448

Age: beta = 0.003, t = 1.56, p = .119, df = 1234
Group_2: beta = 0.002, t = 0.08, p = .934, df = 1234
Time_2: beta = -0.132, t = -14.65, p < .001, df = 1234
Sex_2: beta = -0.022, t = -1.21, p = .226, df = 1234
Age:Time_2: beta = 0.007, t = 11.23, p < .001, df = 1234
   
   
____________________ Error ____________________

Linear mixed-effects model fit by ML

Model information:
    Number of observations            1243
    Fixed effects coefficients           9
    Random effects coefficients        440
    Covariance parameters                3

Formula:
    Error ~ 1 + Sex + Group + Task + Age*Time + (1 | Participant) + (1 | Participant:SessionUnique)

Model fit statistics:
    AIC        BIC        LogLikelihood    Deviance
    -7754.7    -7693.2    3889.4           -7778.7 

Fixed effects coefficients (95% CIs):
    Name                   Estimate      SE            tStat      DF      pValue        Lower          Upper      
    {'(Intercept)'}          0.027597     0.0033703     8.1883    1234    6.5513e-16       0.020985       0.034209
    {'Sex_2'      }         0.0001493     0.0016998    0.08783    1234       0.93003     -0.0031856      0.0034842
    {'Age'        }        0.00035042    0.00020701     1.6928    1234      0.090752    -5.5711e-05     0.00075656
    {'Group_2'    }        0.00064721     0.0017839    0.36282    1234        0.7168     -0.0028525      0.0041469
    {'Time_2'     }        -0.0072353     0.0019306    -3.7477    1234    0.00018674      -0.011023     -0.0034476
    {'Task_2'     }        -0.0034271     0.0017618    -1.9453    1234      0.051971     -0.0068834     2.9307e-05
    {'Task_3'     }        -0.0021621     0.0017564     -1.231    1234       0.21856      -0.005608      0.0012838
    {'Task_4'     }        -0.0039626     0.0017411    -2.2759    1234      0.023023     -0.0073784    -0.00054671
    {'Age:Time_2' }        0.00025002    0.00014276     1.7513    1234      0.080141    -3.0063e-05      0.0005301

Random effects covariance parameters (95% CIs):
Group: Participant (163 Levels)
    Name1                  Name2                  Type           Estimate     Lower        Upper   
    {'(Intercept)'}        {'(Intercept)'}        {'std'}        0.0092398    0.0080764    0.010571

Group: Participant:SessionUnique (277 Levels)
    Name1                  Name2                  Type           Estimate     Lower         Upper   
    {'(Intercept)'}        {'(Intercept)'}        {'std'}        0.0016374    0.00066814    0.004013

Group: Error
    Name               Estimate     Lower        Upper    
    {'Res Std'}        0.0092133    0.0088161    0.0096284

Age: beta = 0.000, t = 1.69, p = .091, df = 1234
Group_2: beta = 0.001, t = 0.36, p = .717, df = 1234
Time_2: beta = -0.007, t = -3.75, p < .001, df = 1234
Sex_2: beta = 0.000, t = 0.09, p = .930, df = 1234
Age:Time_2: beta = 0.000, t = 1.75, p = .080, df = 1234
   
   
____________________ RSquared ____________________

Linear mixed-effects model fit by ML

Model information:
    Number of observations            1243
    Fixed effects coefficients           9
    Random effects coefficients        440
    Covariance parameters                3

Formula:
    RSquared ~ 1 + Sex + Group + Task + Age*Time + (1 | Participant) + (1 | Participant:SessionUnique)

Model fit statistics:
    AIC       BIC       LogLikelihood    Deviance
    -11942    -11881    5983.1           -11966  

Fixed effects coefficients (95% CIs):
    Name                   Estimate       SE            tStat       DF      pValue        Lower          Upper      
    {'(Intercept)'}            0.99875    0.00059253      1685.6    1234             0        0.99759        0.99992
    {'Sex_2'      }        -0.00013829    0.00029501    -0.46877    1234       0.63931    -0.00071707     0.00044048
    {'Age'        }        -0.00013576    3.6455e-05      -3.724    1234    0.00020494    -0.00020728    -6.4237e-05
    {'Group_2'    }        -0.00027012       0.00031    -0.87136    1234       0.38372    -0.00087831     0.00033806
    {'Time_2'     }          0.0010701    0.00036213      2.9551    1234     0.0031851     0.00035967      0.0017806
    {'Task_2'     }         0.00060683    0.00030811      1.9695    1234      0.049116     2.3549e-06      0.0012113
    {'Task_3'     }           0.000427    0.00030704      1.3907    1234       0.16456    -0.00017537      0.0010294
    {'Task_4'     }         0.00054634    0.00030392      1.7976    1234      0.072479     -4.992e-05      0.0011426
    {'Age:Time_2' }        -2.4228e-05    2.6781e-05     -0.9047    1234        0.3658    -7.6769e-05     2.8312e-05

Random effects covariance parameters (95% CIs):
Group: Participant (163 Levels)
    Name1                  Name2                  Type           Estimate    Lower        Upper    
    {'(Intercept)'}        {'(Intercept)'}        {'std'}        0.001581    0.0013706    0.0018238

Group: Participant:SessionUnique (277 Levels)
    Name1                  Name2                  Type           Estimate      Lower         Upper     
    {'(Intercept)'}        {'(Intercept)'}        {'std'}        0.00027368    8.6981e-05    0.00086114

Group: Error
    Name               Estimate     Lower       Upper    
    {'Res Std'}        0.0017291    0.001654    0.0018076

Age: beta = -0.000, t = -3.72, p < .001, df = 1234
Group_2: beta = -0.000, t = -0.87, p = .384, df = 1234
Time_2: beta = 0.001, t = 2.96, p = .003, df = 1234
Sex_2: beta = -0.000, t = -0.47, p = .639, df = 1234
Age:Time_2: beta = -0.000, t = -0.90, p = .366, df = 1234
