# Supplementary material for: The Interaction between Sleep and Development on Wake EEG Oscillations
Source: eNeuro. 2026 Apr 21;13(4):ENEURO.0384-25.2026. doi: 10.1523/ENEURO.0384-25.2026 (PMC13132015; doi:10.1523/ENEURO.0384-25.2026)
Supplement: Data 5 — MAT file containing the per-channel EEG outcome measures for each recording, saved in a struct (‘Topographies’), the channel information (‘Chanlocs’) and recording information (‘Metadata’). Used for Figures 4, 5, and 8. Download Data 5, ZIP file. [file eneuro-13-ENEURO.0384-25.2026-s010.zip]

Archive with 1 entries (1 files):
- ExtendedData4/ExtendedData_4.mat
