# Supplementary material for: The Interaction between Sleep and Development on Wake EEG Oscillations
Source: eNeuro. 2026 Apr 21;13(4):ENEURO.0384-25.2026. doi: 10.1523/ENEURO.0384-25.2026 (PMC13132015; doi:10.1523/ENEURO.0384-25.2026)
Supplement: Data 6 — MAT file containing the per-channel EEG outcome measures (Density, Amplitude, Power, PeriodicPower) split by frequency band (theta, alpha, beta) in recording x channel x band matrices, saved in a single struct (‘TopographiesBand’). Also included are the channel information (‘Chanlocs’), band limits (‘Bands’), and recording information (‘Metadata’). Used for Figures 6 and 7. Download Data 6, ZIP file. [file eneuro-13-ENEURO.0384-25.2026-s011.zip]

Archive with 1 entries (1 files):
- ExtendedData6/ExtendedData_6.mat
